# Supplementary material for: Decoding mutational hotspots in human disease through the gene modules governing thymic regulatory T cells
Source: Front Immunol. 2024 Oct 15;15:1458581. doi: 10.3389/fimmu.2024.1458581 (PMC11525063; doi:10.3389/fimmu.2024.1458581)
Supplement: Supplementary Table 1 — (separate file). Accessibility signal at all Regions of Open Chromatin (log2CPM at ROC). [file Table1.xls]

## Sheet: S1_Supplemental_Table_ROC_ATAC_
Peak_ID	Treg4.bam	Tconv4.bam	Treg5.bam	Tconv5.bam	Treg6.bam	Tconv6.bam	coordinate
Peak_1	5.98287	5.58224	5.39721	5.60769	5.57853	5.39392	chr1:10011-11024
Peak_2	2.29912	1.86639	2.6261	2.28562	2.72351	1.92804	chr1:11178-11386
Peak_3	3.97837	3.75712	3.14192	3.37838	3.1457	3.41409	chr1:16973-17649
Peak_4	4.36774	4.2077	4.26749	4.24673	4.63062	4.21194	chr1:28900-29681
Peak_5	1.83627	2.1423	1.92305	1.87775	1.86592	1.73566	chr1:29761-29992
Peak_6	0.932394	1.27301	0.350325	-0.0389054	0.257649	0.79537	chr1:39303-39438
Peak_7	1.90459	1.77216	1.61659	1.53334	1.88598	1.87564	chr1:39610-39994
Peak_8	0.473979	-0.00722391	-1.19853	-0.130749	-0.0124519	-0.118486	chr1:48896-49019
Peak_9	-0.09127	-0.711287	-0.545425	-0.228839	-0.0886913	0.481508	chr1:49038-49150
Peak_10	-0.452267	-0.711287	-1.97548	-1.42263	-0.910151	0.615351	chr1:79603-79712
Peak_11	0.281866	0.542091	0.12884	0.859093	0.58661	1.31152	chr1:133151-133308
Peak_12	-0.0389993	-0.711287	0.691565	0.128907	0.375835	-0.172634	chr1:136622-136711
Peak_13	-0.452267	-0.387474	0.449497	-0.447625	-0.0124519	0.0327354	chr1:139242-139324
Peak_14	-0.0389993	0.542091	0.731525	0.598096	0.375835	0.409623	chr1:170820-170987
Peak_15	-0.260506	-0.0640391	0.400763	-0.334089	0.194715	0.481508	chr1:172061-172205
Peak_16	5.7576	5.49889	5.28084	5.1713	5.31932	5.09771	chr1:180756-182189
Peak_17	3.8935	4.11156	3.07749	3.08371	2.83088	2.92709	chr1:183176-183661
Peak_18	2.89721	3.16166	2.1829	2.26775	1.52584	2.15383	chr1:184155-184445
Peak_19	2.17184	2.12969	1.19875	0.65421	0.726662	1.59691	chr1:185251-185370
Peak_20	0.509512	0.84951	0.789463	1.19798	0.375835	0.646958	chr1:189514-189594
Peak_21	3.70714	3.98425	3.69287	4.07749	3.53677	3.73772	chr1:191251-191898
Peak_22	1.62573	1.73933	1.77794	1.5031	1.41977	1.67564	chr1:194313-194510
Peak_23	5.27128	5.11493	5.26731	5.14462	5.55837	5.15654	chr1:199258-200443
Peak_24	0.795162	0.786632	0.47326	0.539711	-0.169186	-0.0662978	chr1:206227-206362
Peak_25	0.107328	0.199999	0.0677159	-0.570865	-0.0124519	-0.699548	chr1:207143-207246
Peak_26	0.98383	1.42525	1.15534	1.23525	1.08003	1.69088	chr1:261623-261903
Peak_27	-0.522302	-1.01303	0.00388679	-0.130749	-0.657011	-0.960246	chr1:262227-262310
Peak_28	1.15065	0.100105	0.770407	1.3416	0.894472	1.38833	chr1:266843-267059
Peak_29	0.675127	0.652005	0.789463	0.90607	0.375835	0.955398	chr1:267123-267316
Peak_30	2.60039	2.64592	2.83769	2.76487	2.8205	2.90112	chr1:267453-268074
Peak_31	0.98383	-0.316726	-0.366046	-0.130749	0.05996	0.169599	chr1:278227-278399
Peak_32	0.060182	0.337958	0.215929	0.478864	0.128911	-0.548714	chr1:351742-351832
Peak_33	0.437548	0.542091	0.731525	0.760285	0.971583	0.446013	chr1:356190-356372
Peak_34	1.79367	1.17821	0.519644	0.279219	0.257649	0.766884	chr1:368885-369258
Peak_35	0.851631	0.293422	0.375764	0.415336	1.04478	0.877602	chr1:381323-381572
Peak_36	0.795162	1.29577	1.48251	1.44065	1.80402	0.850709	chr1:402628-402917
Peak_37	0.611144	0.61629	1.81561	0.708222	0.536732	0.737824	chr1:432753-433198
Peak_38	-0.755457	0.199999	-0.0628975	-0.0389054	-0.0886913	-0.348454	chr1:433399-433567
Peak_39	1.34019	0.938969	1.48251	1.47221	0.971583	1.42526	chr1:434325-434843
Peak_40	0.437548	-0.62327	0.650467	0.128907	1.08003	0.21248	chr1:449565-449719
Peak_41	-1.1398	-0.62327	0.0986017	-2.37389	-0.778036	-0.412168	chr1:496602-496695
Peak_42	1.89118	1.94047	1.84323	1.62042	1.82495	1.31152	chr1:586119-586394
Peak_43	0.98383	1.07675	0.916236	0.65421	0.128911	1.47893	chr1:588330-588552
Peak_44	0.611144	0.754135	-0.132924	-0.228839	0.257649	0.37229	chr1:600393-600551
Peak_45	2.28893	2.1672	2.28041	2.13601	2.75657	2.4864	chr1:605324-605805
Peak_46	2.80727	2.36308	2.90912	2.75207	2.49447	2.37757	chr1:609511-610492
Peak_47	2.89721	2.7402	2.92644	3.36163	2.55836	2.83405	chr1:611538-612302
Peak_48	10.0237	9.74099	9.77133	9.98117	10.5996	9.40637	chr1:629133-630008
Peak_49	7.43057	7.1274	7.07284	7.45136	7.98521	6.99996	chr1:630263-630460
Peak_50	9.41724	9.09465	9.15969	9.349	9.98447	8.80103	chr1:630773-631363
Peak_51	9.92671	9.63182	9.70541	9.87881	10.5009	9.30639	chr1:631882-632935
Peak_52	6.944	6.61264	6.59591	6.86397	7.54255	6.41407	chr1:633236-633500
Peak_53	9.43986	9.1839	9.10773	9.43548	9.9703	8.85753	chr1:633898-634875
Peak_54	-0.755457	-0.461871	0.215929	-0.854281	-0.657011	0.294597	chr1:642489-642589
Peak_55	3.0678	2.8898	3.15668	2.96671	2.84119	3.43234	chr1:668617-669853
Peak_56	0.281866	0.686858	0.0677159	-0.447625	0.485068	-0.118486	chr1:674987-675169
Peak_57	-0.595912	-0.461871	0.0361543	-0.0389054	-0.345046	-0.412168	chr1:676254-676354
Peak_58	0.578056	0.381161	1.22698	0.279219	1.1809	1.02921	chr1:684487-684743
Peak_59	0.281866	-0.184857	0.967333	0.348882	0.317952	0.766884	chr1:718813-719004
Peak_60	0.578056	0.381161	0.711683	1.56295	-0.169186	0.409623	chr1:722586-722808
Peak_61	0.0114435	-0.249285	0.47326	0.279219	-0.254438	0.549981	chr1:731690-731808
Peak_62	-0.755457	0.0474383	-0.132924	-0.130749	-0.0886913	0.549981	chr1:736738-736859
Peak_63	0.795162	0.84951	1.25467	1.75482	0.854313	1.23039	chr1:738455-738758
Peak_64	0.197235	1.46596	0.826834	1.08003	0.726662	1.27152	chr1:770524-770809
Peak_65	0.98383	1.05022	1.60588	0.760285	0.971583	1.23039	chr1:771146-771406
Peak_66	0.958341	0.542091	1.32165	1.30702	0.894472	1.18804	chr1:772143-772335
Peak_67	5.67199	5.31339	5.71319	5.45019	6.71904	5.76007	chr1:778020-779558
Peak_68	1.25901	0.423108	1.26832	0.859093	1.04478	1.72089	chr1:789700-789965
Peak_69	-0.934866	-0.62327	-1.05566	-0.228839	-0.0886913	0.409623	chr1:809412-809538
Peak_70	3.39199	3.87137	3.36473	3.7507	4.66585	4.79501	chr1:820077-821407
Peak_71	1.49001	1.0232	1.39813	2.01265	1.41977	1.613	chr1:822173-822382
Peak_72	2.31928	2.47699	2.40918	2.38845	3.20279	3.29943	chr1:822454-822919
Peak_73	2.14949	1.95484	1.95715	1.94678	3.03329	3.27435	chr1:823187-823556
Peak_74	4.95423	4.77566	5.13203	5.03793	5.91016	5.12883	chr1:826926-827985
Peak_75	3.05583	3.28621	3.3391	3.38669	3.13736	3.14198	chr1:841847-842841
Peak_76	2.1153	2.36308	2.17567	2.68632	2.39999	2.57121	chr1:844335-844858
Peak_77	2.68828	2.87476	2.51027	2.69971	2.90155	2.66682	chr1:858017-858764
Peak_78	2.31928	2.21574	2.08604	2.38845	2.08996	2.27003	chr1:866659-867056
Peak_79	3.84912	3.4625	3.44504	3.90321	4.0537	3.33383	chr1:869553-870180
Peak_80	-0.385474	-0.184857	0.425336	-0.705625	-0.441728	-0.287435	chr1:872785-872906
Peak_81	1.67351	1.31817	1.3085	1.23525	1.41977	1.73566	chr1:875201-875488
Peak_82	3.90356	3.87137	3.94735	3.72473	3.87958	4.00798	chr1:876469-877922
Peak_83	0.400174	0.938969	0.271199	0.708222	0.485068	1.33111	chr1:878781-878925
Peak_84	0.578056	0.579667	0.586538	0.348882	0.58661	0.549981	chr1:889631-889726
Peak_85	1.64183	1.46596	0.98397	1.59198	1.27517	1.40691	chr1:890408-890732
Peak_86	1.86399	1.89648	1.3476	2.13601	1.08003	1.23039	chr1:903984-904167
Peak_87	0.98383	0.652005	1.07996	0.708222	0.317952	0.646958	chr1:904204-904293
Peak_88	3.91022	3.66398	4.02578	3.69829	4.67164	3.90063	chr1:904452-904962
Peak_89	0.766076	0.686858	1.25467	0.90607	0.536732	0.677887	chr1:911288-911420
Peak_90	0.958341	0.786632	0.93347	1.30702	1.21301	0.823305	chr1:912826-912999
Peak_91	2.30924	2.33039	2.65236	2.49983	3.06002	2.27003	chr1:923462-923938
Peak_92	4.35315	4.07585	4.28941	4.50503	5.15548	4.18528	chr1:959049-959716
Peak_93	2.83555	2.39505	2.91781	2.6728	3.30316	2.53788	chr1:960509-960902
Peak_94	3.36799	3.2633	3.28306	3.17284	3.41091	2.8545	chr1:966574-967112
Peak_95	1.90459	1.99711	1.95715	2.05495	1.92528	2.23926	chr1:973363-973703
Peak_96	1.99511	2.1672	2.07055	2.28562	1.78278	1.87564	chr1:976174-976455
Peak_97	1.7045	1.2025	2.26688	2.21275	0.854313	1.42526	chr1:976938-977242
Peak_98	2.45305	2.29694	2.79118	2.6728	2.73462	2.39628	chr1:983976-984410
Peak_99	2.40669	2.66353	2.88718	2.51507	2.73462	2.42391	chr1:996340-996673
Peak_100	2.641	2.57327	2.96885	2.75207	3.06002	2.86797	chr1:1000024-1000379
Peak_101	2.54153	2.54506	2.57759	2.86338	3.06882	2.65132	chr1:1000703-1001109
Peak_102	4.53009	4.2865	4.46115	4.37749	4.58534	4.29408	chr1:1013017-1013899
Peak_103	4.75029	4.48521	4.8022	4.55379	5.45138	4.56618	chr1:1019216-1019931
Peak_104	1.47212	0.909762	2.36541	2.11617	1.33476	1.56417	chr1:1028609-1028985
Peak_105	3.67229	3.48743	2.91347	3.25679	3.16224	3.2385	chr1:1030162-1030867
Peak_106	1.77919	1.58159	1.80628	2.48444	1.90576	1.83506	chr1:1032543-1032757
Peak_107	3.64059	3.26906	3.57701	3.31016	4.17686	3.6032	chr1:1032998-1033484
Peak_108	4.45005	4.03586	4.51509	4.44665	5.07477	4.21458	chr1:1040389-1041082
Peak_109	3.71857	3.28621	3.79775	3.52101	4.40596	3.49881	chr1:1059264-1059844
Peak_110	4.26233	3.50218	4.34037	3.33612	4.35291	3.39094	chr1:1063949-1064539
Peak_111	4.87131	4.38265	4.74966	4.8555	5.22405	4.82985	chr1:1068630-1069593
Peak_112	2.13818	1.70574	1.66898	1.96907	1.44702	1.46126	chr1:1070114-1070290
Peak_113	3.58754	3.41132	4.01367	3.13391	2.83088	2.67451	chr1:1078425-1079386
Peak_114	3.27814	2.94842	3.22825	3.04225	3.55568	2.75648	chr1:1079532-1080383
Peak_115	1.45399	1.15351	2.10137	1.12043	1.1809	1.59691	chr1:1080716-1080926
Peak_116	0.932394	0.61629	1.32165	2.11617	2.7782	2.93991	chr1:1099125-1099858
Peak_117	1.79367	2.12969	2.24633	2.21275	1.71712	1.9786	chr1:1108479-1108998
Peak_118	5.51476	5.21085	5.44981	5.38328	6.4247	5.38926	chr1:1115849-1116650
Peak_119	3.1147	3.16784	3.35837	3.06313	3.34723	3.07384	chr1:1122033-1122643
Peak_120	0.851631	0.579667	0.215929	0.539711	-0.657011	0.615351	chr1:1136148-1136294
Peak_121	1.43564	0.754135	0.496639	0.539711	-1.21736	0.481508	chr1:1136323-1136443
Peak_122	1.87765	1.38337	1.97391	1.67569	1.76122	1.76477	chr1:1137418-1137731
Peak_123	0.361806	0.0474383	0.691565	0.20602	0.485068	0.294597	chr1:1140330-1140452
Peak_124	3.4342	3.33646	3.58794	3.2477	3.86954	3.48138	chr1:1143940-1144957
Peak_125	0.0114435	0.579667	0.449497	1.15973	1.21301	0.294597	chr1:1150548-1150727
Peak_126	3.77075	3.97723	3.83032	3.72473	3.99489	3.61922	chr1:1157446-1158548
Peak_127	2.32926	2.20376	2.66789	2.51507	2.93081	2.36811	chr1:1171806-1172256
Peak_128	2.91056	2.51628	2.45764	2.55982	2.67822	2.46882	chr1:1173509-1174015
Peak_129	0.578056	0.337958	0.80827	0.478864	0.128911	0.21248	chr1:1184709-1184898
Peak_130	0.281866	0.967597	0.80827	0.951565	0.431485	0.646958	chr1:1192490-1192746
Peak_131	5.62517	5.13084	5.95916	5.19514	5.69538	4.88722	chr1:1201275-1202692
Peak_132	3.71096	3.00476	4.21031	3.44352	3.86954	2.95261	chr1:1208062-1208632
Peak_133	5.27903	4.93274	5.24936	4.98422	5.85907	4.83329	chr1:1231661-1232536
Peak_134	3.20958	2.78913	3.55491	3.22935	2.74564	2.74922	chr1:1248988-1249613
Peak_135	1.57632	0.542091	1.7969	0.859093	1.50004	0.737824	chr1:1250162-1250327
Peak_136	3.9752	3.38503	3.96422	3.41132	4.10166	3.50313	chr1:1250662-1251403
Peak_137	-0.0389993	0.293422	0.650467	0.20602	0.05996	0.0798142	chr1:1259555-1259655
Peak_138	2.18288	1.92596	2.10137	1.99103	1.96353	1.58063	chr1:1272972-1273245
Peak_139	4.61001	4.21965	4.51938	4.58299	5.04609	4.41605	chr1:1273633-1274512
Peak_140	3.34359	3.1048	1.66898	2.4049	-1.0556	-0.548714	chr1:1288375-1288752
Peak_141	3.70714	3.50218	2.30047	2.72613	0.375835	0.955398	chr1:1289197-1290131
Peak_142	1.10493	1.0232	1.76837	1.92413	2.08996	1.88892	chr1:1290333-1290528
Peak_143	2.58381	2.47699	2.56659	2.76487	2.95949	2.52943	chr1:1291842-1292251
Peak_144	1.08151	0.909762	0.519644	0.478864	0.257649	0.549981	chr1:1297374-1297540
Peak_145	1.68909	2.06492	1.95715	1.87775	2.5458	1.92804	chr1:1300141-1300422
Peak_146	2.46214	2.59178	2.39058	2.48444	2.66667	1.99097	chr1:1305507-1305731
Peak_147	2.24744	1.72264	1.88812	2.15558	1.80402	1.613	chr1:1307577-1307720
Peak_148	5.23592	4.87157	5.29341	5.19278	5.98413	4.977	chr1:1307786-1308806
Peak_149	4.88828	4.70304	4.91278	4.86147	5.68683	4.67941	chr1:1324410-1325218
Peak_150	1.87765	1.54407	1.95715	2.53014	1.84558	1.72089	chr1:1337619-1337919
Peak_151	4.62427	4.19262	4.72389	4.68079	5.33947	4.36469	chr1:1349120-1349959
Peak_152	2.91719	3.07222	2.82851	3.23855	3.00606	2.79226	chr1:1372006-1372393
Peak_153	5.2346	4.69877	5.22507	4.83137	5.66813	4.73377	chr1:1374845-1375911
Peak_154	2.68828	2.29694	2.64191	2.28562	1.71712	2.86125	chr1:1382373-1382740
Peak_155	0.473979	1.0232	0.650467	0.539711	0.317952	-0.0662978	chr1:1389337-1389473
Peak_156	5.30958	4.98443	5.29591	5.00864	5.8991	5.11759	chr1:1399098-1399940
Peak_157	4.63235	4.51703	4.62923	4.58299	5.01227	4.39526	chr1:1406997-1407934
Peak_158	1.8502	1.89648	1.41049	2.01265	1.94453	1.51363	chr1:1425784-1426058
Peak_159	3.01932	2.65475	2.83769	2.45315	3.4982	2.80632	chr1:1426488-1427000
Peak_160	2.45305	1.22639	1.97391	2.05495	1.80402	2.14279	chr1:1427353-1427494
Peak_161	0.851631	1.48588	0.80827	0.810535	1.00865	0.877602	chr1:1433425-1433611
Peak_162	2.24744	2.45694	2.57759	2.69971	2.94044	2.5876	chr1:1435450-1435861
Peak_163	2.1153	2.37382	2.139	2.23132	2.78889	2.17567	chr1:1440871-1441266
Peak_164	0.322389	0.150916	1.07996	1.27158	-0.0124519	-0.0159316	chr1:1462516-1462702
Peak_165	4.24399	3.9416	4.18894	4.09787	4.7476	4.22509	chr1:1471183-1472001
Peak_166	1.49001	1.68865	1.86135	1.27158	2.05496	1.87564	chr1:1472374-1472598
Peak_167	0.509512	0.754135	-0.284081	0.708222	-0.169186	0.904003	chr1:1485173-1485313
Peak_168	0.578056	0.61629	0.751097	0.279219	0.431485	-0.0662978	chr1:1495757-1495894
Peak_169	4.00039	3.92709	4.17633	3.8198	4.46716	3.73772	chr1:1504736-1505713
Peak_170	4.44548	4.21965	4.50071	4.43868	5.13047	4.55789	chr1:1511579-1512412
Peak_171	2.51555	2.78109	2.6261	2.75207	2.73462	2.68976	chr1:1512621-1513064
Peak_172	1.54242	1.36196	1.90569	1.56295	-0.0886913	-0.0159316	chr1:1543604-1543706
Peak_173	0.544191	-0.0640391	-0.366046	0.128907	-0.657011	0.0798142	chr1:1562272-1562400
Peak_174	0.851631	1.0232	0.881137	0.859093	0.375835	0.79537	chr1:1564318-1564487
Peak_175	5.09099	4.74291	5.05834	5.05367	5.62552	4.91345	chr1:1574296-1575392
Peak_176	1.62573	1.46596	1.5399	2.15558	1.67162	2.20781	chr1:1597677-1598010
Peak_177	4.02208	4.26071	3.80713	3.70494	3.04225	3.27435	chr1:1605550-1606397
Peak_178	2.55859	2.02462	2.83311	2.33795	3.11204	2.61981	chr1:1606978-1607463
Peak_179	5.98682	5.7646	5.98625	5.92384	6.35355	5.76007	chr1:1614381-1616221
Peak_180	3.40148	3.59226	3.83491	4.16217	4.56059	4.17176	chr1:1629535-1629981
Peak_181	4.77787	4.73044	4.94607	4.93126	5.43956	4.84014	chr1:1630129-1630724
Peak_182	0.152981	0.293422	1.07996	1.3416	-0.0124519	0.583036	chr1:1644747-1644880
Peak_183	0.544191	0.50351	1.12566	1.15973	0.933542	0.766884	chr1:1644967-1645065
Peak_184	-0.145506	-0.184857	0.12884	0.0474396	-0.0124519	-0.699548	chr1:1648190-1648273
Peak_185	0.437548	0.84951	-0.169255	0.90607	0.726662	0.615351	chr1:1651430-1651611
Peak_186	5.33084	5.02586	5.37924	5.30876	5.70811	5.01686	chr1:1658630-1659766
Peak_187	3.99727	3.75712	4.0157	4.13285	3.84413	3.91369	chr1:1677732-1679118
Peak_188	6.65021	6.29169	6.98051	6.80323	7.64945	6.81713	chr1:1692294-1693716
Peak_189	0.905972	0.967597	1.59509	1.15973	1.08003	1.62892	chr1:1699833-1699979
Peak_190	-0.595912	0.50351	0.425336	0.598096	-0.345046	0.254122	chr1:1709443-1709579
Peak_191	-0.145506	0.579667	1.24089	0.415336	1.24442	1.2511	chr1:1712169-1712335
Peak_192	-0.0389993	-0.540314	1.00042	0.951565	0.257649	1.29166	chr1:1718223-1718553
Peak_193	4.66423	4.49508	5.5306	5.23479	5.93323	5.24181	chr1:1723928-1724974
Peak_194	0.64349	0.995668	2.2255	1.72892	1.21301	1.69088	chr1:1737787-1738148
Peak_195	0.107328	0.463869	0.898793	1.19798	1.14805	1.42526	chr1:1738891-1739094
Peak_196	5.70493	5.3314	6.19983	5.8804	6.63709	5.88296	chr1:1745732-1747127
Peak_197	4.85758	4.31463	4.56017	4.60095	4.7828	4.25616	chr1:1778103-1779319
Peak_198	1.35979	1.48588	1.80628	1.44065	2.01908	1.72089	chr1:1780312-1780527
Peak_199	0.152981	0.0474383	-0.029119	1.53334	0.317952	0.646958	chr1:1805201-1805398
Peak_200	1.17299	0.61629	0.449497	1.67569	0.194715	0.955398	chr1:1811519-1811806
Peak_201	-0.934866	-0.62327	0.18748	-0.570865	-0.441728	-0.287435	chr1:1826376-1826490
Peak_202	0.0114435	0.150916	-0.132924	-0.570865	0.05996	0.737824	chr1:1831506-1831662
Peak_203	2.14949	2.07811	1.70956	2.65915	2.19016	2.34902	chr1:1840030-1840660
Peak_204	0.437548	0.337958	0.0361543	-0.130749	-0.254438	0.37229	chr1:1841050-1841188
Peak_205	0.152981	0.579667	-0.366046	0.279219	-0.0886913	1.09943	chr1:1855037-1855192
Peak_206	1.12797	1.42525	1.59509	1.70255	1.00865	1.36951	chr1:1856069-1856463
Peak_207	5.64028	5.30359	5.66822	5.59878	5.58161	4.94716	chr1:1890360-1891853
Peak_208	2.57545	2.22762	2.1829	2.42116	1.80402	2.30016	chr1:1891922-1892147
Peak_209	5.17083	4.86967	5.29591	5.12241	5.81659	4.83157	chr1:1908551-1909731
Peak_210	5.60067	5.27668	5.67911	5.61831	6.49984	5.28388	chr1:1919001-1919952
Peak_211	0.706085	0.463869	0.400763	0.415336	1.00865	0.850709	chr1:1934357-1934512
Peak_212	0.611144	0.542091	0.751097	0.20602	-0.0886913	0.549981	chr1:1942966-1943101
Peak_213	2.61677	2.7402	2.51027	2.92169	2.73462	2.69733	chr1:1943867-1944389
Peak_214	1.68909	2.39505	1.93165	2.35498	2.49447	2.12045	chr1:1959971-1960409
Peak_215	0.437548	1.36196	0.650467	1.44065	1.33476	1.87564	chr1:1988951-1989273
Peak_216	0.197235	0.199999	0.215929	0.598096	-0.345046	1.20937	chr1:2001018-2001194
Peak_217	0.107328	0.909762	0.298059	0.65421	0.485068	0.481508	chr1:2003703-2003861
Peak_218	1.10493	1.80426	1.16996	1.64832	1.30527	1.44337	chr1:2018538-2018772
Peak_219	2.79292	3.13035	2.58851	3.32752	2.95949	2.97146	chr1:2019263-2019857
Peak_220	0.361806	0.381161	0.350325	-1.02003	-0.0124519	0.21248	chr1:2020311-2020422
Peak_221	2.89049	2.97686	2.54433	2.99957	3.79193	3.2333	chr1:2044776-2045244
Peak_222	4.44548	4.14641	4.38803	4.23757	5.1093	4.31145	chr1:2049933-2050767
Peak_223	0.361806	0.0474383	0.881137	-0.228839	0.05996	-0.0159316	chr1:2085639-2085784
Peak_224	0.361806	0.754135	1.0644	1.40839	1.86592	1.7791	chr1:2106670-2106841
Peak_225	-0.201861	0.686858	-0.452949	0.20602	-0.169186	0.92993	chr1:2115595-2115763
Peak_226	2.33917	2.1423	2.77215	2.49983	2.74564	2.77805	chr1:2121649-2122133
Peak_227	1.52516	1.36196	1.28184	1.15973	1.08003	1.56417	chr1:2124180-2124315
Peak_228	2.06842	2.57327	2.10137	2.13601	2.4681	2.34902	chr1:2126793-2127316
Peak_229	5.00802	4.53866	4.87982	4.38994	5.65212	4.54327	chr1:2132911-2133864
Peak_230	1.93104	2.17949	1.58422	2.28562	2.87169	2.22885	chr1:2139762-2140192
Peak_231	2.89049	4.13699	2.96885	3.83808	3.99489	3.91369	chr1:2146208-2146883
Peak_232	0.851631	2.20376	1.21294	1.47221	1.80402	1.62892	chr1:2148840-2149024
Peak_233	3.52815	4.19867	2.91781	3.39494	4.44705	4.06467	chr1:2152870-2153472
Peak_234	0.64349	0.909762	1.04867	1.15973	1.39198	0.646958	chr1:2174193-2174380
Peak_235	3.77806	3.74477	4.00555	3.87987	4.47711	3.66625	chr1:2189318-2189921
Peak_236	5.22126	4.96504	5.11514	5.01936	5.92841	4.96765	chr1:2194562-2195569
Peak_237	3.49308	3.4217	3.56047	3.54347	3.93357	3.27941	chr1:2199180-2199587
Peak_238	4.97345	4.41938	5.01852	4.86445	5.71934	4.40453	chr1:2204747-2205702
Peak_239	2.30924	2.79713	2.3137	2.80261	2.66667	2.98389	chr1:2212543-2212962
Peak_240	5.14565	4.45772	5.06812	4.56846	5.88919	4.74659	chr1:2227449-2228103
Peak_241	1.65776	0.995668	1.01668	0.90607	1.94453	1.23039	chr1:2234634-2234917
Peak_242	5.39281	5.63785	5.01852	5.43225	5.86413	5.57632	chr1:2255321-2256634
Peak_243	1.23798	1.68865	1.11059	1.23525	1.21301	1.46126	chr1:2269812-2269977
Peak_244	0.958341	1.34024	1.24089	0.708222	1.27517	0.955398	chr1:2276278-2276501
Peak_245	0.400174	0.463869	1.50574	1.47221	0.536732	0.549981	chr1:2281241-2281505
Peak_246	2.24744	2.71509	2.4695	1.96907	2.5458	2.40555	chr1:2281589-2282364
Peak_247	3.57921	3.76121	3.80713	4.19565	3.88955	3.54148	chr1:2290120-2291150
Peak_248	4.88151	5.0139	5.11136	5.02203	5.31563	4.81079	chr1:2300337-2301730
Peak_249	2.93036	3.11763	3.0382	2.80261	2.96893	2.73458	chr1:2311294-2311874
Peak_250	1.83627	1.70574	1.99047	1.70255	1.76122	1.29166	chr1:2314803-2315004
Peak_251	2.89721	2.78109	2.75771	2.83938	3.19477	2.92064	chr1:2315222-2315659
Peak_252	0.932394	1.10279	0.629471	1.40839	1.55118	1.9786	chr1:2322124-2322275
Peak_253	-0.260506	0.150916	-0.284081	-1.20733	-0.169186	0.877602	chr1:2347258-2347402
Peak_254	2.80012	2.86718	2.65755	3.37003	2.85143	2.84771	chr1:2381641-2382177
Peak_255	5.20645	4.94359	5.29341	5.10742	6.02201	5.00319	chr1:2391249-2392064
Peak_256	5.30201	4.95971	5.24936	5.23708	5.67247	5.00319	chr1:2412264-2413282
Peak_257	1.80801	1.34024	1.80628	1.85399	1.98229	1.00503	chr1:2414461-2414581
Peak_258	2.44389	2.76487	1.99868	1.96907	1.64833	2.44205	chr1:2440404-2440649
Peak_259	0.240171	-0.00722391	-0.545425	-0.570865	0.05996	-0.287435	chr1:2449901-2450020
Peak_260	2.00759	2.29694	2.16841	2.49983	2.8616	2.31007	chr1:2493909-2494260
Peak_261	1.00888	1.27301	1.01668	1.30702	2.03713	1.27152	chr1:2499961-2500163
Peak_262	1.32032	1.72264	1.81561	1.47221	1.36365	1.73566	chr1:2522776-2522900
Peak_263	5.69339	5.02756	5.65853	5.1049	6.13736	5.01383	chr1:2526038-2527323
Peak_264	2.08028	1.6	2.25321	1.75482	2.28385	1.053	chr1:2529126-2529299
Peak_265	5.80036	5.53041	5.71257	5.70554	6.24417	5.43863	chr1:2546002-2547555
Peak_266	5.98129	5.48905	5.83397	5.68548	6.08301	5.40552	chr1:2547716-2549278
Peak_267	2.641	2.48691	2.57759	2.69971	3.0949	2.71235	chr1:2554861-2555236
Peak_268	2.30924	1.73933	2.04699	1.94678	1.73934	1.84871	chr1:2555703-2555930
Peak_269	3.31877	3.25751	3.42385	3.28372	3.62296	3.2385	chr1:2556107-2556665
Peak_270	4.85067	4.74498	5.3009	4.85251	5.483	4.7593	chr1:2577471-2578871
Peak_271	4.18478	3.15545	4.17452	3.38669	4.68028	3.19639	chr1:2583912-2584457
Peak_272	4.70885	4.22559	4.83467	4.34802	5.10503	4.1471	chr1:2585285-2586023
Peak_273	5.43153	4.98793	5.40573	5.24167	6.08084	5.04827	chr1:2586232-2587075
Peak_274	0.240171	0.720889	0.691565	1.03847	0.58661	0.481508	chr1:2611645-2611798
Peak_275	0.361806	0.381161	-0.206524	0.415336	-0.254438	0.481508	chr1:2628061-2628188
Peak_276	0.361806	0.199999	-0.029119	0.99567	0.681472	1.09943	chr1:2628293-2628441
Peak_277	5.00957	4.63104	5.01447	4.813	5.42249	4.60089	chr1:2642431-2643627
Peak_278	4.41301	4.65324	4.85063	4.74033	4.54175	4.71898	chr1:2652188-2652498
Peak_279	7.02219	7.22326	7.33339	7.37306	7.17635	7.29657	chr1:2652780-2655752
Peak_280	2.94341	2.94842	3.87337	3.55825	3.58051	3.75957	chr1:2659962-2660308
Peak_281	3.18231	3.85996	4.34682	4.00921	4.04034	4.1022	chr1:2664272-2664930
Peak_282	1.49001	1.68865	2.21144	1.70255	2.15753	1.87564	chr1:2665391-2665524
Peak_283	2.50678	2.94842	3.61489	3.07345	3.24222	3.53304	chr1:2669257-2669546
Peak_284	2.48909	2.39505	3.3064	3.19193	2.99686	3.54567	chr1:2671819-2672028
Peak_285	2.54153	3.00476	3.81413	3.38669	3.69862	3.75957	chr1:2672727-2673092
Peak_286	2.37814	2.99783	3.56047	3.37003	3.4982	3.39094	chr1:2674432-2674722
Peak_287	0.795162	1.34024	2.30047	2.13601	1.94453	1.90208	chr1:2676441-2676523
Peak_288	2.59212	3.0185	3.77403	3.56559	3.318	3.51174	chr1:2677373-2677755
Peak_289	1.39821	1.0232	2.4754	2.19395	1.76122	2.38696	chr1:2680169-2680275
Peak_290	2.96916	2.99783	4.14523	3.6508	3.75969	3.78109	chr1:2682532-2682956
Peak_291	4.87812	5.10369	4.80805	5.05367	4.50332	4.51357	chr1:2683656-2684554
Peak_292	3.74117	3.7653	4.15445	4.07236	3.91905	3.99883	chr1:2686405-2687027
Peak_293	4.06152	4.36392	4.32576	4.39406	4.14808	4.15537	chr1:2687923-2688433
Peak_294	1.32032	1.73933	2.02304	1.44065	1.24442	1.35044	chr1:2689989-2690090
Peak_295	1.41705	1.77216	2.15378	1.80525	1.84558	1.69088	chr1:2692038-2692123
Peak_296	1.73484	2.11697	2.05488	1.85399	2.01908	2.01539	chr1:2692452-2692653
Peak_297	2.9369	3.19835	3.66991	3.39494	2.98761	3.24367	chr1:2694076-2694580
Peak_298	2.84948	3.26906	3.59608	3.2748	3.16224	3.25397	chr1:2695664-2696089
Peak_299	1.95701	1.89648	2.10137	1.96907	1.50004	1.86224	chr1:2696557-2696703
Peak_300	4.74657	4.97741	5.11041	4.89679	4.98463	5.0259	chr1:2696985-2698154
Peak_301	3.12046	3.66398	3.08907	3.3014	2.53314	2.87466	chr1:2746526-2746983
Peak_302	2.87695	2.75669	3.13821	2.79014	2.71232	2.90112	chr1:2747419-2747822
Peak_303	3.97837	4.25782	4.64501	4.41045	4.44367	4.36944	chr1:2748117-2749147
Peak_304	3.72236	3.9416	4.03778	4.02526	4.00409	3.70806	chr1:2749798-2750252
Peak_305	2.45305	2.23941	2.6261	2.24965	2.42762	2.53788	chr1:2750555-2750724
Peak_306	1.60945	1.88151	2.09373	1.59198	1.84558	2.15383	chr1:2752434-2752545
Peak_307	4.07047	4.15266	4.14153	4.30046	3.87457	3.85738	chr1:2752666-2753458
Peak_308	1.68909	2.37382	2.15378	1.99103	1.52584	1.83506	chr1:2753648-2753820
Peak_309	1.65776	1.52493	2.04699	1.75482	0.726662	1.64466	chr1:2755304-2755416
Peak_310	3.75233	4.0426	4.20677	4.24216	3.99026	3.88415	chr1:2756531-2757050
Peak_311	5.17637	5.46289	5.43249	5.33689	5.22602	5.36452	chr1:2757514-2759105
Peak_312	1.87765	2.4366	2.76254	2.54506	2.2062	2.66682	chr1:2759502-2759702
Peak_313	0.958341	1.2025	1.37308	0.99567	0.726662	0.980425	chr1:2763810-2764023
Peak_314	2.26834	2.10413	1.59509	2.33795	2.29889	2.28015	chr1:2765132-2765439
Peak_315	2.80727	2.78109	2.75771	2.65915	2.88171	2.54629	chr1:2769185-2769658
Peak_316	3.29859	3.78151	3.0262	3.31016	3.13736	3.13084	chr1:2772452-2773173
Peak_317	1.37913	1.58159	1.14058	1.59198	2.14093	1.83506	chr1:2774103-2774334
Peak_318	1.91788	1.54407	2.09373	2.01265	1.64833	1.87564	chr1:2776923-2777189
Peak_319	0.197235	0.87995	1.00042	0.598096	0.58661	0.904003	chr1:2783652-2783903
Peak_320	2.47118	2.89725	2.46358	2.58891	2.78889	2.66682	chr1:2786277-2787010
Peak_321	-0.260506	0.337958	0.298059	-0.228839	0.05996	-0.0159316	chr1:2787822-2787908
Peak_322	-0.385474	-0.123184	0.350325	-0.447625	-0.545357	0.0327354	chr1:2801461-2801541
Peak_323	2.63297	3.3956	2.23942	3.13391	3.51117	3.51174	chr1:2840074-2840838
Peak_324	2.82148	3.09186	3.09291	2.9887	3.08626	3.13642	chr1:2849066-2849677
Peak_325	0.879057	1.73933	0.519644	0.348882	0.813005	1.36951	chr1:2852570-2852832
Peak_326	1.12797	1.52493	0.671163	0.760285	0.933542	0.823305	chr1:2902459-2902633
Peak_327	0.437548	-0.00722391	0.375764	0.65421	0.194715	-0.348454	chr1:2902797-2902897
Peak_328	2.12679	2.83647	2.3071	2.42116	2.37182	2.42391	chr1:2926568-2927068
Peak_329	-0.321638	0.50351	-0.696302	-1.02003	-0.254438	0.254122	chr1:2949678-2949861
Peak_330	1.03349	0.542091	-0.696302	-0.0389054	0.894472	-0.478826	chr1:2976716-2976926
Peak_331	-1.83313	-0.00722391	0.0986017	-0.854281	-0.169186	-1.16454	chr1:2987127-2987248
Peak_332	0.281866	0.199999	-0.0628975	1.03847	1.27517	1.1221	chr1:3012566-3012685
Peak_333	1.62573	3.03888	1.9402	2.79014	2.26865	2.99621	chr1:3032983-3033374
Peak_334	-0.385474	-0.0640391	-0.366046	0.0474396	-0.169186	0.37229	chr1:3060854-3060960
Peak_335	0.107328	0.50351	0.608164	1.19798	1.62465	1.1221	chr1:3160969-3161228
Peak_336	1.79367	1.77216	1.15534	1.27158	1.60057	1.31152	chr1:3162911-3163262
Peak_337	0.64349	1.38337	1.19875	1.62042	0.431485	1.07641	chr1:3165495-3165833
Peak_338	0.64349	1.22639	0.12884	0.279219	1.47378	0.92993	chr1:3167853-3168048
Peak_339	1.27974	1.46596	1.58422	1.70255	1.39198	1.00503	chr1:3181160-3181446
Peak_340	0.197235	0.786632	1.00042	1.30702	0.894472	0.37229	chr1:3181544-3181724
Peak_341	-0.385474	-0.461871	0.691565	0.65421	-0.778036	-0.62216	chr1:3287363-3287487
Peak_342	0.060182	-0.00722391	0.215929	-0.447625	-0.657011	0.0798142	chr1:3299849-3300019
Peak_343	-0.385474	-0.0640391	0.375764	0.99567	-0.910151	-0.172634	chr1:3313099-3313276
Peak_344	0.675127	1.24989	1.24089	1.44065	2.5458	1.7791	chr1:3316598-3316864
Peak_345	2.20473	2.42633	2.4754	2.37181	3.21869	2.72721	chr1:3372136-3372825
Peak_346	0.281866	0.652005	0.0986017	-0.130749	0.63482	0.294597	chr1:3424548-3424669
Peak_347	0.400174	0.686858	0.375764	0.65421	0.257649	0.37229	chr1:3424780-3424880
Peak_348	2.38772	2.96981	2.82851	2.89865	3.19477	2.75648	chr1:3453109-3453678
Peak_349	0.322389	-0.249285	0.751097	0.539711	0.485068	0.169599	chr1:3475481-3475651
Peak_350	0.851631	0.0474383	0.425336	-0.130749	0.128911	-0.172634	chr1:3482973-3483117
Peak_351	1.30017	1.80426	1.57327	1.67569	1.94453	1.47893	chr1:3483867-3484169
Peak_352	3.65653	3.61053	3.4865	3.61591	4.42322	3.50313	chr1:3491147-3491728
Peak_353	4.04042	4.01544	4.08481	4.06202	5.0077	4.13322	chr1:3530919-3531811
Peak_354	1.62573	1.65384	1.3476	1.44065	1.96353	1.58063	chr1:3565285-3565585
Peak_355	0.107328	0.150916	0.98397	0.415336	0.485068	0.294597	chr1:3572346-3572454
Peak_356	3.10312	3.14295	3.09674	3.18242	2.95	3.3044	chr1:3583296-3583876
Peak_357	1.21664	1.86639	1.24089	1.23525	1.47378	1.2511	chr1:3585498-3585791
Peak_358	1.74977	2.28562	1.84323	2.09605	2.59537	2.40555	chr1:3611670-3611919
Peak_359	0.766076	1.05022	0.967333	1.37538	1.52584	1.053	chr1:3612101-3612293
Peak_360	2.93036	3.14295	3.40235	3.37838	3.59277	2.92709	chr1:3618922-3619517
Peak_361	5.3579	5.14814	5.44381	5.38743	6.17249	5.21438	chr1:3624366-3625380
Peak_362	0.509512	0.100105	0.298059	0.708222	-0.545357	0.21248	chr1:3639742-3639856
Peak_363	1.37913	1.34024	1.22698	1.15973	0.77048	1.29166	chr1:3643727-3644152
Peak_364	4.04345	3.99124	4.30273	4.00921	4.56371	3.88415	chr1:3649565-3650418
Peak_365	0.509512	0.100105	0.496639	0.478864	0.375835	0.37229	chr1:3677082-3677226
Peak_366	3.31375	2.68092	3.52396	3.26582	3.32536	2.95261	chr1:3693962-3694968
Peak_367	0.107328	-0.249285	0.0986017	0.0474396	0.05996	0.0798142	chr1:3721544-3721653
Peak_368	2.33917	2.11697	2.11654	2.61741	2.65503	2.40555	chr1:3724385-3724789
Peak_369	-0.452267	0.150916	0.0677159	0.348882	0.485068	0.823305	chr1:3730442-3730607
Peak_370	3.94632	3.87515	3.7377	3.88574	4.59451	3.87417	chr1:3746945-3747563
Peak_371	4.92821	4.57632	5.03458	4.65007	5.606	4.37181	chr1:3772061-3773077
Peak_372	4.61206	4.31463	4.45818	4.52774	5.17191	4.4898	chr1:3796089-3796993
Peak_373	0.322389	1.24989	0.215929	0.415336	0.485068	0.850709	chr1:3808184-3808374
Peak_374	5.46019	5.18365	5.27578	5.26663	6.12581	5.26491	chr1:3856789-3857816
Peak_375	1.54242	1.46596	1.33468	1.19798	1.33476	1.613	chr1:3868615-3868706
Peak_376	-0.0389993	0.967597	0.298059	0.478864	0.257649	0.21248	chr1:3876806-3876959
Peak_377	2.10372	1.89648	1.9402	1.3416	1.67162	1.83506	chr1:3892120-3892697
Peak_378	6.54605	6.16454	6.61607	6.37369	7.25075	6.27434	chr1:3900000-3901412
Peak_379	3.27298	3.26906	3.03021	3.41132	3.2577	2.97769	chr1:3902176-3902577
Peak_380	2.16071	2.64592	2.40301	2.6728	2.8205	2.64351	chr1:3910815-3911298
Peak_381	0.766076	0.247466	1.39813	-0.130749	1.36365	0.646958	chr1:3922359-3922588
Peak_382	-0.67348	0.818414	-0.169255	0.708222	-0.0886913	-0.0159316	chr1:3978485-3978638
Peak_383	-0.755457	0.150916	0.0986017	-0.854281	-0.345046	-0.868012	chr1:4021232-4021324
Peak_384	0.400174	0.199999	1.04867	0.539711	0.317952	0.823305	chr1:4047092-4047293
Peak_385	-0.522302	0.423108	0.375764	-1.02003	-0.345046	0.0327354	chr1:4061194-4061305
Peak_386	3.57921	4.11477	3.94097	3.92618	4.06254	4.28155	chr1:4077302-4078697
Peak_387	-0.260506	0.720889	-0.244781	-0.705625	-0.441728	-0.0662978	chr1:4097643-4097842
Peak_388	0.675127	1.22639	0.898793	1.19798	0.63482	1.38833	chr1:4303122-4303291
Peak_389	-0.260506	-0.249285	0.770407	1.03847	-0.0124519	0.37229	chr1:4331781-4332018
Peak_390	0.905972	1.52493	1.39813	1.27158	2.65503	2.16479	chr1:4332900-4333459
Peak_391	-0.321638	0.199999	-0.925671	-0.447625	-0.169186	0.169599	chr1:4350925-4351054
Peak_392	0.0114435	0.686858	-0.132924	0.760285	0.05996	0.37229	chr1:4426723-4426928
Peak_393	0.060182	0.754135	-0.169255	-0.130749	0.194715	-0.348454	chr1:4440354-4440515
Peak_394	-1.0337	-0.711287	0.00388679	-0.228839	-1.0556	-1.05878	chr1:4563404-4563489
Peak_395	-0.934866	-0.711287	0.158458	-0.854281	-0.345046	-0.548714	chr1:4616507-4616608
Peak_396	3.0377	2.86718	2.02304	2.33795	1.71712	1.90208	chr1:4632604-4633401
Peak_397	-0.934866	-0.461871	-0.452949	-1.67578	-0.545357	-0.287435	chr1:4637012-4637112
Peak_398	1.49001	1.42525	1.75873	1.90113	2.03713	2.00323	chr1:4652708-4652984
Peak_399	-0.0389993	0.337958	0.98397	0.539711	-0.254438	-0.0662978	chr1:4656341-4656512
Peak_400	-0.260506	-0.540314	0.215929	-0.705625	-0.910151	-0.412168	chr1:4666213-4666299
Peak_401	2.37814	2.28562	3.05405	2.85143	2.50747	2.30016	chr1:4710611-4711376
Peak_402	1.10493	1.27301	1.21294	1.62042	1.14805	1.053	chr1:4825992-4826281
Peak_403	1.00888	0.786632	1.12566	1.23525	1.00865	0.79537	chr1:4837504-4837813
Peak_404	-0.260506	0.61629	0.496639	-0.0389054	-0.441728	0.125405	chr1:5047117-5047247
Peak_405	1.79367	1.6	1.68941	0.90607	0.726662	1.053	chr1:5115595-5115982
Peak_406	-0.934866	0.337958	0.400763	-0.228839	-0.0124519	0.409623	chr1:5403966-5404072
Peak_407	1.17299	1.75584	1.07996	1.78026	1.88598	1.58063	chr1:5509863-5510147
Peak_408	0.958341	1.65384	1.09535	1.53334	1.71712	1.70596	chr1:5514534-5514827
Peak_409	0.509512	0.720889	0.542289	0.708222	-0.254438	-0.0159316	chr1:5668391-5668478
Peak_410	1.03349	1.29577	1.18443	1.3416	0.813005	1.75029	chr1:5672481-5672701
Peak_411	-1.51489	-0.805026	-0.169255	-1.20733	-1.21736	-1.05878	chr1:5706013-5706130
Peak_412	-0.260506	0.150916	-0.324481	-0.130749	-1.39959	-0.348454	chr1:5731014-5731148
Peak_413	1.49001	1.61817	1.44695	1.3416	1.86592	1.14442	chr1:5745836-5746194
Peak_414	-0.842374	-0.461871	0.158458	0.128907	0.128911	-0.287435	chr1:5915408-5915562
Peak_415	1.76455	1.63611	1.74903	1.47221	2.81004	2.0747	chr1:5915918-5916378
Peak_416	-0.09127	-0.123184	-0.989202	-1.20733	-1.21736	0.21248	chr1:5947328-5947453
Peak_417	0.152981	-0.184857	0.519644	0.348882	0.317952	0.37229	chr1:5975313-5975406
Peak_418	1.41705	1.15351	0.98397	0.760285	0.58661	1.1221	chr1:5977108-5977299
Peak_419	5.62619	5.33415	5.59835	5.45809	6.24223	5.25981	chr1:5992009-5992903
Peak_420	1.67351	1.89648	0.400763	0.0474396	-0.0124519	0.549981	chr1:6006093-6006389
Peak_421	0.544191	1.15351	1.12566	1.15973	0.63482	0.615351	chr1:6013349-6013588
Peak_422	4.46823	4.33675	4.43265	4.29606	4.62467	4.31145	chr1:6025769-6026694
Peak_423	3.91022	3.60142	3.98296	3.39494	3.85435	3.43687	chr1:6026890-6027677
Peak_424	2.38772	2.97686	2.52171	2.85143	3.12897	2.66682	chr1:6028172-6028576
Peak_425	-0.842374	-0.387474	-0.097486	-0.130749	0.128911	-0.0662978	chr1:6034440-6034525
Peak_426	0.706085	-0.123184	0.863262	0.859093	1.21301	1.02921	chr1:6052417-6052639
Peak_427	0.823673	0.247466	0.608164	0.128907	0.194715	-0.0159316	chr1:6073653-6073796
Peak_428	0.322389	0.995668	1.33468	0.708222	1.27517	0.955398	chr1:6109017-6109263
Peak_429	1.82221	2.69811	3.153	2.77756	3.05116	2.52093	chr1:6127772-6128181
Peak_430	2.96277	3.15545	3.13821	3.16321	3.65253	3.2591	chr1:6148415-6149145
Peak_431	0.0114435	0.100105	-0.206524	0.0474396	0.485068	0.955398	chr1:6158757-6158871
Peak_432	1.30017	1.46596	1.33468	1.37538	1.33476	0.823305	chr1:6160180-6160492
Peak_433	0.060182	-0.461871	0.564583	-0.0389054	-0.0886913	-0.287435	chr1:6166127-6166240
Peak_434	4.6662	4.40637	4.57672	4.41857	5.18411	4.23031	chr1:6199046-6200004
Peak_435	0.578056	0.967597	1.18443	0.99567	0.894472	0.254122	chr1:6205965-6206103
Peak_436	1.90459	2.38448	2.00685	1.62042	2.89167	2.34902	chr1:6209516-6209921
Peak_437	4.14861	4.14954	4.24524	4.06202	4.73106	3.98653	chr1:6235246-6236428
Peak_438	3.31877	3.21038	3.4269	3.22935	3.82867	3.29943	chr1:6245163-6245648
Peak_439	3.34359	3.29188	3.26615	3.21076	3.64666	3.11962	chr1:6246584-6247089
Peak_440	3.684	3.41652	3.64136	3.82592	4.22095	3.693	chr1:6259906-6260821
Peak_441	2.59212	2.17949	2.3137	2.80261	2.91137	2.57121	chr1:6261033-6261331
Peak_442	-0.755457	-0.461871	0.0361543	-0.0389054	-0.441728	0.169599	chr1:6304810-6304905
Peak_443	1.41705	1.58159	1.21294	1.23525	1.04478	1.27152	chr1:6304952-6305269
Peak_444	0.107328	0.754135	-0.452949	-0.570865	0.05996	0.333967	chr1:6317023-6317162
Peak_445	2.21553	2.66353	2.34623	2.96671	2.98761	2.62775	chr1:6343411-6343911
Peak_446	3.54537	3.55972	3.56876	3.71817	4.13975	3.74868	chr1:6348081-6349052
Peak_447	3.9333	3.74477	4.06345	3.99298	4.28278	3.68921	chr1:6358737-6360010
Peak_448	2.22624	2.06492	2.51601	2.73916	3.74329	3.02055	chr1:6365100-6365634
Peak_449	-0.522302	-0.461871	-0.169255	-0.570865	-1.0556	-0.478826	chr1:6382101-6382193
Peak_450	5.28928	4.80173	5.23466	4.92272	5.83606	4.9598	chr1:6393057-6394105
Peak_451	0.706085	0.818414	0.751097	0.539711	0.257649	1.1221	chr1:6403689-6403845
Peak_452	-0.201861	0.150916	0.0986017	0.128907	-0.778036	-0.62216	chr1:6403969-6404051
Peak_453	1.30017	1.05022	1.58422	1.47221	2.05496	1.67564	chr1:6404796-6405093
Peak_454	2.74155	2.10413	2.2255	2.43724	2.5458	1.84871	chr1:6423574-6423850
Peak_455	2.00759	2.12969	2.16112	2.46888	2.55836	1.91512	chr1:6438160-6438426
Peak_456	3.2469	3.06561	3.73279	3.44352	4.00868	3.31427	chr1:6440148-6440811
Peak_457	2.31928	1.65384	1.82487	1.80525	1.96353	1.90208	chr1:6447980-6448249
Peak_458	2.92379	2.21574	2.896	2.26775	3.21869	2.4864	chr1:6449089-6449451
Peak_459	5.19695	4.75528	5.30587	5.14951	5.74152	4.89547	chr1:6459956-6460948
Peak_460	4.00973	3.81734	4.15629	3.72473	4.28278	3.73036	chr1:6465577-6466407
Peak_461	3.02547	2.94122	3.09674	2.97774	3.26538	2.74192	chr1:6475464-6475951
Peak_462	3.31877	3.29753	3.28306	3.21076	3.74877	3.18028	chr1:6486257-6486870
Peak_463	3.32875	3.18012	3.53246	3.21076	3.8945	3.33867	chr1:6489846-6490465
Peak_464	2.19385	1.15351	1.26832	2.07565	1.47378	0.850709	chr1:6490974-6491210
Peak_465	2.26834	2.10413	2.23248	1.87775	2.6433	2.25985	chr1:6497429-6497758
Peak_466	0.578056	0.0474383	0.375764	0.760285	0.485068	1.38833	chr1:6542294-6542487
Peak_467	4.29324	3.95952	4.15629	4.0672	4.71153	3.98343	chr1:6554017-6554864
Peak_468	4.69927	4.26648	4.56847	4.43067	5.10503	4.28909	chr1:6579456-6580382
Peak_469	3.5151	3.63304	3.76924	4.04638	3.66999	3.27435	chr1:6601015-6601712
Peak_470	5.29056	4.90155	5.17614	5.02735	5.48793	4.88556	chr1:6602499-6603833
Peak_471	5.66511	5.46916	5.61447	5.59341	6.24805	5.42046	chr1:6612826-6614111
Peak_472	4.58733	4.13384	4.46856	4.41857	5.13467	4.44105	chr1:6624803-6625620
Peak_473	1.12797	1.48588	1.25467	1.44065	1.04478	1.1664	chr1:6625664-6625864
Peak_474	-0.522302	0.247466	-0.750317	0.348882	-0.657011	0.294597	chr1:6645517-6645626
Peak_475	1.41705	1.10279	1.07996	1.40839	1.64833	1.70596	chr1:6646501-6646747
Peak_476	0.675127	0.423108	0.671163	0.708222	1.24442	1.23039	chr1:6656985-6657188
Peak_477	4.72783	4.31463	4.47446	4.55747	4.96826	4.35276	chr1:6701343-6702365
Peak_478	1.03349	0.818414	0.519644	0.65421	0.854313	1.02921	chr1:6727595-6727784
Peak_479	3.49751	3.16166	2.98133	3.104	3.62296	3.28444	chr1:6741750-6742374
Peak_480	4.28814	4.27796	3.91735	4.0672	4.49681	4.34556	chr1:6742956-6744111
Peak_481	1.91788	0.686858	1.19875	1.19798	2.14093	1.54752	chr1:6745224-6745400
Peak_482	6.28474	5.94638	6.2685	5.90518	7.1865	6.03553	chr1:6784458-6785601
Peak_483	-1.0337	-0.0640391	-0.925671	-1.02003	-1.0556	-0.172634	chr1:6865105-6865249
Peak_484	1.12797	0.199999	1.24089	0.0474396	2.19016	0.549981	chr1:6891908-6892216
Peak_485	1.39821	1.54407	1.87033	1.75482	1.69455	1.09943	chr1:6902381-6902736
Peak_486	0.675127	0.786632	0.18748	0.598096	0.317952	0.583036	chr1:6912631-6912792
Peak_487	2.24744	2.85956	2.48712	2.82722	2.03713	2.87466	chr1:6927970-6928562
Peak_488	6.49157	5.79786	6.49178	5.9338	7.09037	5.50266	chr1:6962219-6964357
Peak_489	1.77919	2.45694	1.78745	2.35498	2.07257	1.86224	chr1:6969134-6969391
Peak_490	0.879057	0.381161	0.691565	0.478864	-0.657011	0.37229	chr1:6995804-6995951
Peak_491	1.99511	1.85111	2.17567	2.24965	2.84119	1.7791	chr1:6996315-6996750
Peak_492	2.18288	2.20376	2.06274	2.01265	3.05116	2.49511	chr1:7042611-7043213
Peak_493	2.70371	2.67225	2.76254	2.83938	3.12897	2.74192	chr1:7070179-7070989
Peak_494	0.361806	1.2025	0.789463	1.3416	1.69455	1.1221	chr1:7075482-7075729
Peak_495	-0.842374	0.150916	-0.206524	-1.67578	-0.345046	-0.228893	chr1:7100918-7101013
Peak_496	-0.522302	-0.461871	-0.169255	-0.0389054	1.30527	0.125405	chr1:7105927-7106105
Peak_497	0.932394	1.31817	2.26006	0.99567	1.11444	1.14442	chr1:7114870-7115473
Peak_498	-0.09127	-0.0640391	0.298059	-1.20733	-0.910151	-0.868012	chr1:7116790-7116872
Peak_499	-0.452267	0.50351	-0.244781	-0.130749	-0.441728	-0.0159316	chr1:7295075-7295216
Peak_500	0.0114435	0.0474383	0.608164	-0.228839	0.257649	0.737824	chr1:7406075-7406258
Peak_501	0.64349	0.423108	0.789463	0.598096	0.63482	0.169599	chr1:7443511-7443717
Peak_502	-0.842374	0.337958	0.564583	0.128907	-0.254438	-0.0159316	chr1:7548212-7548354
Peak_503	1.98252	1.75584	2.12407	2.45315	1.94453	2.12045	chr1:7548562-7549117
Peak_504	0.473979	1.48588	0.350325	0.20602	0.894472	0.980425	chr1:7583059-7583301
Peak_505	1.68909	1.44575	1.28184	0.90607	1.50004	1.54752	chr1:7647203-7647475
Peak_506	2.76379	3.06561	2.76735	2.95559	3.5047	3.00843	chr1:7667508-7668096
Peak_507	2.28893	2.21574	2.42145	2.65915	2.28385	2.21837	chr1:7669468-7669863
Peak_508	3.2626	3.0185	2.69845	2.80261	3.61697	3.10262	chr1:7680225-7680899
Peak_509	4.54515	3.9416	4.49056	3.88574	5.14095	4.30898	chr1:7704062-7704940
Peak_510	0.281866	-1.39503	-1.19853	-0.570865	-2.14596	-0.699548	chr1:7751230-7751344
Peak_511	0.322389	0.381161	0.519644	-0.0389054	1.24442	0.823305	chr1:7752791-7753038
Peak_512	-0.321638	-0.711287	-0.097486	-1.67578	-0.169186	-1.05878	chr1:7753084-7753177
Peak_513	4.20117	3.87137	4.2156	4.04113	4.45714	3.98961	chr1:7770807-7771816
Peak_514	1.21664	0.786632	1.0644	1.15973	0.854313	0.549981	chr1:7771920-7772146
Peak_515	5.2661	4.65764	5.21894	4.92842	6.07757	4.86219	chr1:7783824-7784621
Peak_516	-0.452267	0.686858	0.158458	0.0474396	0.05996	-0.228893	chr1:7791134-7791303
Peak_517	0.932394	0.247466	0.542289	-0.130749	0.375835	0.409623	chr1:7827340-7827501
Peak_518	-0.0389993	-0.387474	0.47326	0.598096	-0.545357	0.21248	chr1:7865310-7865406
Peak_519	0.281866	0.995668	0.449497	1.59198	0.854313	0.677887	chr1:7874346-7874610
Peak_520	1.12797	0.247466	-0.169255	0.760285	0.05996	0.850709	chr1:7901819-7902035
Peak_521	1.27974	0.542091	2.02304	0.348882	1.96353	1.29166	chr1:7912312-7912681
Peak_522	2.22624	1.15351	2.50452	0.90607	1.78278	1.07641	chr1:7920457-7920904
Peak_523	1.54242	0.199999	1.55111	0.539711	1.57609	0.333967	chr1:7931048-7931431
Peak_524	2.98818	2.06492	3.5268	2.15558	3.06002	1.95354	chr1:7940518-7941397
Peak_525	3.02547	2.10413	3.26955	2.69971	3.46525	2.15383	chr1:7948882-7949508
Peak_526	3.66837	2.90468	3.46592	3.2477	3.56193	2.8409	chr1:7953826-7954645
Peak_527	0.437548	0.938969	0.629471	0.415336	0.05996	0.294597	chr1:7960897-7961022
Peak_528	5.34444	4.41419	5.36264	4.86445	5.78356	4.6563	chr1:7961072-7962392
Peak_529	0.152981	0.293422	0.629471	0.20602	-0.0124519	-0.348454	chr1:7974142-7974285
Peak_530	2.06842	2.2742	2.33978	1.90113	2.66667	2.30016	chr1:7982275-7982703
Peak_531	0.98383	0.84951	1.19875	0.859093	1.64833	1.31152	chr1:8015123-8015349
Peak_532	3.81757	3.14295	3.59337	3.52101	4.17686	3.40487	chr1:8025915-8026804
Peak_533	1.57632	0.423108	1.00042	0.951565	0.813005	0.766884	chr1:8026969-8027071
Peak_534	0.437548	-0.387474	1.00042	-1.67578	0.536732	-1.16454	chr1:8097517-8097638
Peak_535	5.15549	4.86777	4.84381	4.82832	5.01227	4.36232	chr1:8152382-8153819
Peak_536	1.55947	1.2025	1.52861	0.859093	0.431485	-0.0662978	chr1:8167324-8167531
Peak_537	1.12797	1.0232	1.64825	1.08003	1.76122	0.904003	chr1:8169875-8170091
Peak_538	0.322389	0.293422	0.629471	0.348882	0.194715	-0.287435	chr1:8170330-8170437
Peak_539	2.35878	2.97686	2.1829	3.26582	2.07257	2.74192	chr1:8182249-8182736
Peak_540	-0.595912	-0.123184	0.0361543	-0.0389054	-0.545357	-0.478826	chr1:8217481-8217591
Peak_541	3.31375	2.97686	2.96047	3.05273	3.3106	2.97146	chr1:8317734-8318491
Peak_542	2.94989	3.03212	2.80996	3.08371	3.28061	3.09691	chr1:8348844-8349430
Peak_543	1.17299	1.46596	1.41049	1.3416	1.27517	1.66023	chr1:8371537-8371861
Peak_544	0.281866	0.542091	0.298059	-0.130749	-0.345046	1.29166	chr1:8372838-8373045
Peak_545	0.152981	0.199999	0.0986017	0.279219	-0.169186	0.877602	chr1:8378991-8379115
Peak_546	0.060182	-1.54872	-0.029119	-0.228839	-0.169186	0.516151	chr1:8381914-8382063
Peak_547	0.107328	0.463869	0.215929	1.19798	1.04478	0.877602	chr1:8382855-8383072
Peak_548	0.932394	1.46596	0.967333	1.08003	1.04478	1.66023	chr1:8389961-8390244
Peak_549	2.09205	2.1548	1.75873	2.13601	1.86592	2.39628	chr1:8395436-8395954
Peak_550	1.73484	1.54407	2.08604	1.90113	2.53314	1.96613	chr1:8396994-8397425
Peak_551	2.29912	2.69811	2.39681	2.46888	2.66667	2.67451	chr1:8408855-8409674
Peak_552	0.322389	-0.387474	-0.206524	0.0474396	-0.545357	0.125405	chr1:8410216-8410339
Peak_553	-0.201861	-0.316726	-0.169255	0.20602	-0.545357	0.481508	chr1:8417882-8418004
Peak_554	4.77422	4.68806	5.26476	5.3895	5.23778	4.72084	chr1:8423090-8424908
Peak_555	2.22624	2.40555	2.37174	2.54506	2.34309	2.76371	chr1:8430716-8431320
Peak_556	1.64183	1.15351	2.17567	0.478864	2.5458	1.29166	chr1:8446086-8446466
Peak_557	1.93104	1.77216	1.93165	2.01265	2.76742	2.27003	chr1:8448985-8449435
Peak_558	0.509512	1.61817	0.691565	1.19798	0.63482	1.64466	chr1:8463107-8463376
Peak_559	2.18288	2.97686	2.59935	3.16321	2.94044	3.19104	chr1:8472592-8473120
Peak_560	0.675127	-0.316726	-0.696302	0.539711	0.194715	-0.228893	chr1:8489960-8490096
Peak_561	3.40148	3.30316	3.15668	3.45935	3.0949	3.21233	chr1:8501099-8502095
Peak_562	0.361806	-0.00722391	0.608164	0.279219	-0.657011	0.169599	chr1:8502198-8502325
Peak_563	0.706085	0.100105	0.770407	0.20602	0.63482	0.169599	chr1:8502613-8502791
Peak_564	3.85604	3.53124	3.86217	3.81365	4.12717	3.6232	chr1:8509810-8510740
Peak_565	1.68909	1.85111	1.92305	1.92413	2.28385	1.47893	chr1:8516899-8517275
Peak_566	2.43468	2.50656	2.53871	2.01265	2.76742	2.31007	chr1:8517577-8518371
Peak_567	4.5706	4.66421	4.70268	4.75964	5.08131	4.73009	chr1:8525219-8526379
Peak_568	1.41705	0.818414	2.01496	0.539711	1.64833	0.615351	chr1:8540394-8540807
Peak_569	2.37814	2.03818	2.1829	2.69971	3.01519	2.72721	chr1:8560820-8561497
Peak_570	1.23798	2.06492	1.32165	1.78026	1.73934	2.01539	chr1:8590874-8591223
Peak_571	0.322389	1.34024	0.324429	0.951565	1.1809	1.31152	chr1:8598840-8599064
Peak_572	3.0678	1.82005	3.40853	2.65915	4.02686	2.51237	chr1:8603990-8604550
Peak_573	1.19498	0.293422	1.28184	0.539711	2.05496	0.646958	chr1:8623808-8624162
Peak_574	2.36849	1.67135	2.63139	2.07565	2.89167	2.39628	chr1:8629424-8630021
Peak_575	0.675127	-0.316726	0.898793	-0.334089	1.11444	-0.287435	chr1:8643631-8643747
Peak_576	0.879057	1.75584	0.691565	1.44065	1.44702	1.56417	chr1:8651163-8651454
Peak_577	2.37814	1.95484	2.49874	1.75482	3.01519	1.9786	chr1:8669577-8670250
Peak_578	-0.145506	-1.12947	0.0986017	-0.334089	-0.0886913	-2.26132	chr1:8671325-8671446
Peak_579	2.42541	1.98316	2.54433	1.94678	2.3285	1.87564	chr1:8679235-8679736
Peak_580	1.50769	0.100105	1.93165	0.128907	1.86592	0.294597	chr1:8681170-8681521
Peak_581	4.75584	4.70091	4.96505	4.73057	5.60902	4.90367	chr1:8701010-8701932
Peak_582	3.20958	2.87476	2.94356	3.19193	3.19477	2.69733	chr1:8703112-8703643
Peak_583	3.0377	2.23941	3.05405	2.38845	3.35445	2.8545	chr1:8712072-8713081
Peak_584	0.958341	0.84951	1.33468	0.65421	1.94453	0.850709	chr1:8745945-8746270
Peak_585	1.43564	1.63611	1.3085	1.15973	1.47378	1.38833	chr1:8811247-8811620
Peak_586	0.152981	-0.711287	0.671163	0.598096	-0.778036	0.169599	chr1:8815980-8816065
Peak_587	5.12861	4.89969	4.92144	4.9924	5.55053	4.77369	chr1:8816870-8818359
Peak_588	1.30017	0.87995	0.711683	0.810535	0.813005	1.09943	chr1:8848029-8848218
Peak_589	2.93036	2.66353	2.73822	3.02107	2.90155	2.78517	chr1:8848651-8849250
Peak_590	1.47212	1.77216	1.99047	2.23132	2.68968	2.12045	chr1:8859447-8859800
Peak_591	1.91788	1.65384	1.69952	2.38845	1.86592	1.70596	chr1:8862493-8862804
Peak_592	1.17299	1.07675	0.629471	0.539711	-0.657011	0.583036	chr1:8866556-8866707
Peak_593	1.52516	0.754135	1.87925	0.90607	1.36365	0.92993	chr1:8867035-8867330
Peak_594	2.6086	2.53553	2.64191	2.91022	3.16224	3.26929	chr1:8876735-8877157
Peak_595	5.96699	5.46289	5.91321	5.63234	6.33087	5.4798	chr1:8877843-8879457
Peak_596	2.39723	2.22762	2.42755	2.68632	2.81004	2.12045	chr1:8899567-8900165
Peak_597	1.73484	1.38337	0.845163	1.30702	1.44702	1.1221	chr1:8906748-8907176
Peak_598	2.13818	2.29694	2.00685	2.51507	2.85143	2.61981	chr1:8917965-8918349
Peak_599	-1.37873	-0.387474	-0.989202	-0.705625	-1.6082	0.481508	chr1:8942610-8942738
Peak_600	3.19873	3.29753	3.11574	3.34467	3.68151	3.49012	chr1:8970852-8971542
Peak_601	2.35878	2.61005	1.9402	2.26775	2.50747	2.4864	chr1:8986469-8987070
Peak_602	2.09205	2.02462	2.33331	2.79014	2.7782	2.21837	chr1:8987849-8988412
Peak_603	1.08151	0.686858	0.916236	0.760285	1.24442	1.1221	chr1:9004544-9004722
Peak_604	2.44389	2.86718	2.68325	2.51507	3.08626	2.57943	chr1:9004883-9005502
Peak_605	0.361806	1.36196	0.691565	0.859093	1.30527	0.980425	chr1:9052488-9052760
Peak_606	2.38772	2.19167	2.49294	2.99957	2.89167	2.21837	chr1:9110736-9111201
Peak_607	3.80333	3.64195	3.94523	3.70494	4.59451	3.57472	chr1:9121872-9122585
Peak_608	4.86446	4.81951	4.65023	4.90837	4.99159	4.50497	chr1:9128828-9130022
Peak_609	1.82221	1.96907	1.86135	2.01265	2.01908	1.7791	chr1:9181302-9181658
Peak_610	1.68909	1.58159	1.60588	0.859093	2.05496	1.67564	chr1:9182229-9182532
Peak_611	0.64349	0.720889	0.350325	1.08003	1.73934	1.09943	chr1:9196408-9196660
Peak_612	0.509512	0.50351	0.519644	0.90607	0.681472	0.850709	chr1:9196686-9196837
Peak_613	0.281866	0.50351	0.650467	0.810535	0.536732	1.07641	chr1:9201201-9201367
Peak_614	1.08151	0.995668	1.28184	1.70255	1.86592	1.75029	chr1:9201845-9202104
Peak_615	0.400174	0.686858	0.9505	1.30702	0.813005	0.79537	chr1:9202849-9203034
Peak_616	0.795162	1.0232	0.98397	0.348882	1.1809	0.904003	chr1:9203741-9203936
Peak_617	4.54301	4.295	4.68116	4.55379	5.0616	4.45228	chr1:9234175-9235265
Peak_618	3.00695	3.59685	3.36791	3.3014	3.64077	3.14751	chr1:9239595-9240339
Peak_619	-0.201861	-0.00722391	-0.452949	-0.228839	0.194715	0.955398	chr1:9250810-9250922
Peak_620	3.00695	3.24588	3.27632	3.22008	4.12717	3.72296	chr1:9260033-9260772
Peak_621	0.197235	1.34024	0.608164	1.23525	0.933542	1.29166	chr1:9260991-9261144
Peak_622	2.80727	3.07222	2.90476	3.14374	3.01519	2.97769	chr1:9266956-9267513
Peak_623	1.19498	2.12969	1.3476	2.24965	1.50004	1.7791	chr1:9270257-9270647
Peak_624	2.68828	2.75669	2.74312	2.95559	2.58314	2.56295	chr1:9275505-9276149
Peak_625	0.736392	0.87995	0.0361543	1.40839	0.933542	0.79537	chr1:9279140-9279323
Peak_626	1.17299	1.52493	1.88812	1.92413	1.96353	1.88892	chr1:9280528-9280812
Peak_627	1.96982	1.73933	2.23942	2.01265	2.26865	1.62892	chr1:9290027-9290265
Peak_628	4.98611	4.94539	4.97236	5.13726	5.28007	4.88722	chr1:9292565-9293959
Peak_629	0.851631	0.967597	0.881137	2.26775	0.726662	1.36951	chr1:9315425-9315661
Peak_630	1.64183	0.786632	1.51722	1.90113	1.73934	1.80735	chr1:9332679-9333070
Peak_631	1.57632	2.48691	1.5399	2.24965	1.80402	2.65909	chr1:9368336-9368874
Peak_632	-0.755457	0.150916	-0.284081	-0.228839	-0.778036	-0.699548	chr1:9377348-9377443
Peak_633	1.00888	0.150916	0.0677159	-0.228839	-0.254438	-0.0159316	chr1:9391828-9391998
Peak_634	2.50678	2.91941	2.80996	3.13391	3.06882	2.78517	chr1:9400131-9400837
Peak_635	1.54242	1.72264	2.07055	1.87775	2.17394	1.73566	chr1:9410761-9411018
Peak_636	3.60407	3.32545	4.08674	3.53602	4.08006	3.21233	chr1:9412955-9413885
Peak_637	3.50633	4.13699	3.49232	4.19565	3.99026	3.91043	chr1:9426281-9426821
Peak_638	4.70119	4.71364	4.81621	5.06665	5.50424	4.84526	chr1:9428538-9429327
Peak_639	2.05646	1.7883	1.59509	1.92413	1.88598	1.95354	chr1:9455890-9456230
Peak_640	2.51555	2.35227	2.41533	2.60323	2.39999	2.22885	chr1:9490886-9491382
Peak_641	2.71896	3.1048	3.12327	3.37003	3.19477	3.15302	chr1:9495097-9495691
Peak_642	-0.385474	0.247466	-0.244781	0.0474396	-0.345046	-0.348454	chr1:9501186-9501325
Peak_643	4.67795	4.44506	4.86305	4.63968	5.483	4.36707	chr1:9539016-9540161
Peak_644	-0.385474	0.818414	-0.244781	-0.334089	-0.0124519	0.0798142	chr1:9553499-9553636
Peak_645	1.15065	1.44575	1.42275	1.75482	1.36365	2.05127	chr1:9558444-9558763
Peak_646	1.76455	2.67225	1.76837	2.63146	2.6075	2.50377	chr1:9559736-9560078
Peak_647	2.1153	3.2748	2.51601	3.14374	2.92113	3.13084	chr1:9561360-9561909
Peak_648	0.795162	2.09118	1.15534	2.51507	1.27517	2.00323	chr1:9564922-9565223
Peak_649	0.152981	0.579667	0.671163	0.951565	0.485068	0.823305	chr1:9565346-9565465
Peak_650	5.00335	4.65764	4.84836	4.73383	5.44294	4.58873	chr1:9588240-9589198
Peak_651	2.26834	1.96907	2.45764	2.37181	2.55836	2.39628	chr1:9589361-9589675
Peak_652	0.361806	0.100105	-0.244781	0.760285	-0.0886913	1.14442	chr1:9596444-9596571
Peak_653	1.73484	1.75584	1.78745	2.03396	2.49447	2.05127	chr1:9615752-9616198
Peak_654	4.32351	4.04931	4.25897	4.15733	4.58227	4.08788	chr1:9626882-9627783
Peak_655	1.32032	1.12837	1.21294	0.539711	1.36365	0.92993	chr1:9629243-9629330
Peak_656	3.97837	3.87137	3.98503	3.94318	4.27519	3.75232	chr1:9629493-9630240
Peak_657	-0.09127	-0.0640391	0.0361543	0.539711	0.317952	0.481508	chr1:9639497-9639633
Peak_658	0.107328	0.818414	-0.097486	-0.0389054	0.317952	0.333967	chr1:9643838-9643974
Peak_659	4.53009	4.43996	4.44622	4.66038	4.69741	4.26891	chr1:9651564-9652769
Peak_660	1.19498	0.87995	1.42275	1.53334	1.60057	1.1664	chr1:9653623-9653773
Peak_661	1.82221	2.07811	2.21848	2.03396	2.10715	2.43301	chr1:9654095-9654430
Peak_662	3.01315	2.1548	3.0619	2.48444	3.28817	2.02745	chr1:9655053-9655500
Peak_663	3.21497	3.4061	3.41774	3.52101	3.23442	3.14198	chr1:9687259-9687915
Peak_664	3.81757	3.68568	3.9431	3.94318	4.41635	3.83354	chr1:9689113-9689789
Peak_665	-0.321638	0.686858	-0.408843	-0.130749	-0.169186	0.646958	chr1:9710324-9710464
Peak_666	4.54729	4.35312	4.66578	4.813	5.2989	4.59685	chr1:9717352-9718080
Peak_667	2.31928	1.73933	2.53306	1.96907	2.7782	1.73566	chr1:9721751-9721951
Peak_668	4.63838	4.45014	5.03757	4.46245	5.53315	4.54955	chr1:9728342-9729328
Peak_669	1.49001	1.24989	1.32165	1.44065	1.78278	1.69088	chr1:9768215-9768411
Peak_670	0.766076	1.54407	0.80827	1.27158	0.971583	2.05127	chr1:9775581-9776002
Peak_671	1.10493	1.15351	1.01668	1.03847	1.92528	1.2511	chr1:9784492-9784738
Peak_672	4.02208	3.30316	3.93028	3.60171	4.36368	3.59512	chr1:9786847-9788117
Peak_673	4.63637	4.47278	4.46708	4.7787	4.8835	4.60693	chr1:9823284-9824815
Peak_674	1.19498	1.2025	1.3476	1.5031	1.33476	1.29166	chr1:9825718-9825915
Peak_675	3.09729	3.3474	3.2036	3.62295	4.0537	3.51603	chr1:9850029-9851062
Peak_676	3.55815	3.51678	3.436	3.28372	3.80253	3.49012	chr1:9867284-9868065
Peak_677	2.98818	2.99783	2.89159	3.01036	3.32536	3.04448	chr1:9874765-9875374
Peak_678	0.98383	0.967597	0.691565	0.348882	0.431485	0.254122	chr1:9900691-9900866
Peak_679	6.50428	6.21913	6.54951	6.38203	7.45042	6.31855	chr1:9909979-9911199
Peak_680	4.15984	4.00166	4.1341	3.87397	4.48371	3.95846	chr1:9942465-9943767
Peak_681	2.86328	2.92671	2.7085	3.02107	3.36163	2.87466	chr1:9950240-9950954
Peak_682	0.281866	0.293422	0.751097	0.478864	0.854313	0.583036	chr1:9997152-9997258
Peak_683	1.03349	1.22639	0.845163	1.03847	1.73934	1.2511	chr1:9997710-9997946
Peak_684	5.74368	5.66978	5.81143	5.79717	6.4569	5.76908	chr1:10032392-10033591
Peak_685	2.28893	2.91941	2.19724	2.99957	3.11204	3.17487	chr1:10186749-10187486
Peak_686	0.578056	1.44575	0.711683	1.40839	0.894472	1.38833	chr1:10188634-10188775
Peak_687	2.54153	2.7402	2.28041	2.55982	2.87169	2.7198	chr1:10189237-10189964
Peak_688	4.48394	4.16816	4.65802	4.50121	4.83274	4.085	chr1:10210052-10211087
Peak_689	0.322389	0.579667	0.00388679	0.90607	0.431485	0.646958	chr1:10211274-10211388
Peak_690	0.473979	1.05022	0.271199	0.415336	-0.0886913	0.333967	chr1:10219287-10219486
Peak_691	1.39821	0.652005	1.73927	0.810535	1.55118	0.79537	chr1:10283384-10283754
Peak_692	5.11137	4.69664	5.19323	4.86147	5.70105	4.63281	chr1:10398308-10399560
Peak_693	1.45399	1.15351	1.3476	1.08003	2.08996	1.40691	chr1:10428185-10428273
Peak_694	4.88151	4.47777	4.8608	4.57574	5.12416	4.36232	chr1:10429837-10431008
Peak_695	-0.321638	-0.461871	0.158458	-0.570865	-1.39959	-0.118486	chr1:10464621-10464701
Peak_696	4.53225	4.37198	4.62658	4.41045	5.30077	4.39526	chr1:10472115-10472857
Peak_697	4.53225	4.13699	4.42353	4.30046	5.00311	4.0588	chr1:10474674-10475522
Peak_698	0.509512	0.0474383	0.751097	0.859093	0.05996	1.07641	chr1:10482098-10482312
Peak_699	4.33593	4.07256	4.21912	4.01993	4.54806	3.98961	chr1:10494553-10495683
Peak_700	1.73484	2.51628	1.48251	2.54506	1.92528	2.17567	chr1:10495968-10496292
Peak_701	0.361806	1.46596	0.400763	1.67569	-0.0124519	1.2511	chr1:10500474-10500622
Peak_702	2.22624	2.91941	2.53306	2.81497	2.89167	2.79931	chr1:10507278-10507726
Peak_703	3.95923	3.63304	4.26239	4.07749	4.39201	3.61922	chr1:10510706-10511645
Peak_704	3.32875	2.96981	3.313	3.19193	3.3106	2.72721	chr1:10692345-10692685
Peak_705	4.41066	3.80153	4.43719	4.03586	4.44367	3.6701	chr1:10693596-10694561
Peak_706	2.99446	3.01165	3.35517	3.15351	3.38296	3.3044	chr1:10694719-10695179
Peak_707	-1.51489	-0.387474	-0.169255	-0.130749	-0.545357	-1.40262	chr1:10707693-10707779
Peak_708	0.766076	0.909762	0.271199	0.90607	1.47378	0.92993	chr1:10716335-10716553
Peak_709	2.87013	1.24989	2.67815	1.30702	3.21869	1.09943	chr1:10733803-10734215
Peak_710	2.1153	1.46596	0.519644	0.128907	0.77048	1.33111	chr1:10744388-10744678
Peak_711	2.61677	2.68954	2.70348	3.104	3.36163	2.87466	chr1:10755852-10756427
Peak_712	-0.67348	0.150916	0.0986017	-0.705625	-0.169186	-0.172634	chr1:10777140-10777275
Peak_713	1.55947	1.24989	1.00042	1.44065	0.971583	1.46126	chr1:10794079-10794338
Peak_714	0.675127	0.652005	1.04867	0.279219	1.30527	1.70596	chr1:10795511-10795768
Peak_715	2.00759	2.33039	2.05488	2.48444	2.50747	2.30016	chr1:10866596-10867024
Peak_716	2.6086	2.85191	2.85136	2.99957	3.1035	2.78517	chr1:10867097-10867518
Peak_717	0.197235	0.463869	-0.132924	-0.334089	-1.0556	-0.0662978	chr1:10889522-10889688
Peak_718	0.509512	0.463869	0.731525	1.03847	0.431485	0.516151	chr1:10891065-10891296
Peak_719	0.473979	0.652005	0.400763	0.20602	0.128911	0.125405	chr1:10903710-10903822
Peak_720	1.98252	2.19167	1.89693	2.30328	2.28385	2.03941	chr1:10904719-10905042
Peak_721	1.21664	1.46596	1.3476	1.70255	1.67162	1.49638	chr1:10910037-10910177
Peak_722	2.86328	3.25171	3.06972	3.37003	3.60492	3.09118	chr1:10917947-10918548
Peak_723	2.44389	2.85191	2.60474	3.04225	3.1457	3.14751	chr1:10931758-10932425
Peak_724	2.24744	1.70574	2.1829	2.63146	2.15753	1.75029	chr1:10937376-10937685
Peak_725	3.8069	3.86377	3.59337	3.84413	3.65253	3.71553	chr1:10939834-10940845
Peak_726	1.64183	1.63611	1.50574	1.3416	2.03713	1.73566	chr1:10942117-10942346
Peak_727	2.51555	2.64592	2.49874	2.91022	3.24222	2.65132	chr1:10960971-10961437
Peak_728	1.30017	1.12837	0.898793	1.37538	1.50004	1.59691	chr1:10965724-10965944
Peak_729	-0.145506	0.720889	0.324429	1.15973	0.194715	0.169599	chr1:10967384-10967581
Peak_730	0.0114435	0.686858	0.400763	0.859093	0.317952	1.053	chr1:10973185-10973422
Peak_731	0.281866	-0.461871	-0.750317	-0.334089	-1.6082	-0.348454	chr1:11004938-11005057
Peak_732	5.51694	5.28381	5.43552	5.29779	6.16225	5.30509	chr1:11011919-11013365
Peak_733	1.52516	1.15351	0.9505	1.67569	1.04478	1.23039	chr1:11021553-11021798
Peak_734	-0.0389993	-0.123184	0.350325	0.478864	0.58661	0.409623	chr1:11022449-11022591
Peak_735	-0.201861	0.150916	-0.864821	0.760285	-0.0124519	0.708167	chr1:11031879-11032008
Peak_736	0.766076	0.61629	-0.0628975	0.20602	0.257649	0.446013	chr1:11032055-11032168
Peak_737	2.91719	3.07879	2.85588	3.22935	3.70428	3.33383	chr1:11037497-11038134
Peak_738	0.932394	1.15351	0.496639	1.40839	0.681472	0.481508	chr1:11038525-11038686
Peak_739	5.2132	4.60622	5.08557	4.68079	5.60449	4.71712	chr1:11059667-11060663
Peak_740	-0.145506	-0.0640391	0.12884	-0.228839	0.194715	0.980425	chr1:11094287-11094418
Peak_741	4.02822	3.87515	3.91518	3.9488	4.61569	3.90391	chr1:11099308-11100153
Peak_742	2.7857	2.59178	2.42145	2.64537	3.01519	2.87466	chr1:11241639-11242311
Peak_743	1.35979	0.686858	1.21294	1.08003	0.536732	0.549981	chr1:11249869-11250170
Peak_744	4.94128	4.64218	5.04552	4.59737	5.58928	4.62092	chr1:11262341-11262985
Peak_745	4.74657	4.35853	4.85403	4.46245	5.2102	4.32128	chr1:11272716-11273774
Peak_746	0.240171	-0.540314	0.671163	1.15973	-0.254438	0.481508	chr1:11280444-11280656
Peak_747	2.41608	2.38448	2.45764	2.73916	2.58314	2.40555	chr1:11280960-11281396
Peak_748	-0.260506	0.938969	0.0986017	-0.0389054	-0.254438	0.294597	chr1:11312743-11312906
Peak_749	0.240171	0.786632	0.770407	0.859093	1.14805	0.877602	chr1:11320132-11320330
Peak_750	1.12797	1.44575	1.25467	1.56295	1.60057	1.76477	chr1:11337596-11337904
Peak_751	0.98383	-0.0640391	-0.132924	0.65421	0.726662	-0.287435	chr1:11339237-11339374
Peak_752	0.578056	1.07675	0.770407	1.08003	1.57609	1.2511	chr1:11353031-11353245
Peak_753	0.544191	1.44575	1.42275	1.40839	1.69455	1.35044	chr1:11355622-11355947
Peak_754	0.509512	-1.01303	-0.696302	-0.447625	-0.169186	0.21248	chr1:11372088-11372206
Peak_755	-0.67348	0.247466	-0.097486	0.279219	-0.0886913	0.254122	chr1:11377049-11377187
Peak_756	0.578056	1.67135	0.731525	1.44065	0.854313	1.23039	chr1:11384203-11384449
Peak_757	0.958341	2.12969	0.845163	1.78026	0.933542	2.43301	chr1:11456924-11457276
Peak_758	3.33371	3.30876	3.59878	3.93753	4.15223	3.5203	chr1:11478417-11479400
Peak_759	1.35979	1.42525	1.93165	2.03396	2.05496	1.70596	chr1:11480208-11480408
Peak_760	3.684	4.07585	4.11156	4.20037	3.73225	3.94898	chr1:11522483-11523001
Peak_761	1.10493	0.100105	0.400763	-0.334089	0.128911	-0.62216	chr1:11636909-11637067
Peak_762	2.49797	2.45694	2.36541	2.63146	2.73462	2.61182	chr1:11642357-11642725
Peak_763	2.26834	2.65475	2.12407	1.90113	2.89167	2.40555	chr1:11645729-11646088
Peak_764	2.69601	2.05161	2.72344	2.68632	3.1035	2.66682	chr1:11650418-11650826
Peak_765	3.97837	3.58765	3.60686	3.23855	4.45378	3.59106	chr1:11654423-11655078
Peak_766	3.54108	2.96271	3.29644	3.21076	3.73225	3.07384	chr1:11663921-11664556
Peak_767	2.13818	1.92596	2.16841	1.75482	2.59537	1.96613	chr1:11664675-11665074
Peak_768	4.90672	4.73253	4.74112	4.74679	5.37183	4.83157	chr1:11680748-11681822
Peak_769	2.01996	1.70574	1.18443	1.47221	2.2062	1.76477	chr1:11691157-11691544
Peak_770	4.24663	3.95238	4.29108	3.87987	4.77744	3.89735	chr1:11719177-11720201
Peak_771	2.56705	2.61005	2.59394	2.87523	3.06882	2.77805	chr1:11730141-11730657
Peak_772	1.0577	1.27301	1.3476	1.27158	1.08003	1.27152	chr1:11731793-11731960
Peak_773	4.24663	3.99124	4.25384	4.08262	4.33478	4.08211	chr1:11735665-11737031
Peak_774	2.641	2.63704	2.54433	2.58891	3.18671	2.37757	chr1:11748956-11749549
Peak_775	0.0114435	-0.00722391	0.542289	0.279219	-0.0886913	-0.0159316	chr1:11785219-11785321
Peak_776	2.75642	3.09186	2.82851	2.93308	3.5047	3.06217	chr1:11803453-11803748
Peak_777	5.67883	5.39338	5.82938	5.5952	6.43749	5.51555	chr1:11805546-11806639
Peak_778	1.39821	0.463869	0.629471	1.03847	0.726662	1.18804	chr1:11812087-11812409
Peak_779	2.05646	2.2511	2.23248	2.11617	2.4681	2.28015	chr1:11838482-11838909
Peak_780	1.86399	2.17949	2.10137	2.09605	2.5708	1.92804	chr1:11859221-11859684
Peak_781	2.14949	2.05161	1.84323	1.53334	2.42762	1.84871	chr1:11893915-11894208
Peak_782	1.77919	1.10279	1.32165	1.27158	1.08003	1.7933	chr1:11898994-11899279
Peak_783	0.322389	0.61629	-0.750317	0.348882	0.05996	1.1664	chr1:11900459-11900605
Peak_784	6.50483	6.04118	6.40719	6.21135	7.04593	6.23977	chr1:11907516-11910195
Peak_785	4.46144	4.23739	4.52365	4.55747	4.84303	4.20929	chr1:11925581-11926798
Peak_786	3.93002	3.50218	3.95159	3.42751	4.5512	3.8301	chr1:11934196-11934910
Peak_787	5.19422	4.70304	5.15057	5.1049	5.77955	4.78794	chr1:11979753-11980808
Peak_788	4.63838	4.26936	4.68371	4.39818	5.50587	4.15811	chr1:12019071-12019733
Peak_789	3.25739	2.2627	3.66218	2.65915	3.88955	2.19718	chr1:12047137-12048044
Peak_790	0.932394	0.463869	1.33468	0.478864	1.14805	0.549981	chr1:12057609-12057824
Peak_791	1.60945	1.12837	1.55111	1.3416	1.92528	0.877602	chr1:12059764-12060050
Peak_792	0.281866	-0.461871	-0.696302	-0.570865	-0.910151	-0.118486	chr1:12062504-12062686
Peak_793	1.23798	0.652005	0.845163	0.128907	0.971583	-0.0662978	chr1:12063135-12063286
Peak_794	0.795162	0.293422	0.916236	-0.228839	1.1809	0.254122	chr1:12063837-12063983
Peak_795	1.00888	0.579667	0.711683	0.415336	0.317952	1.18804	chr1:12064111-12064302
Peak_796	0.281866	0.381161	-0.029119	-0.447625	0.257649	0.904003	chr1:12064795-12064913
Peak_797	2.91056	2.23941	3.10056	2.26775	3.62296	2.25985	chr1:12068042-12068955
Peak_798	3.4797	2.467	4.08481	2.33795	4.00409	2.63565	chr1:12078853-12079818
Peak_799	4.23871	3.70281	4.57535	3.4982	4.57611	3.35312	chr1:12087482-12088915
Peak_800	1.73484	1.36196	1.42275	1.27158	1.41977	1.18804	chr1:12118718-12118887
Peak_801	0.958341	0.786632	1.50574	1.03847	1.41977	1.09943	chr1:12121244-12121436
Peak_802	2.49797	2.2742	2.54992	2.09605	2.8205	2.19718	chr1:12124972-12125423
Peak_803	4.09407	2.4366	4.22438	2.15558	4.14392	2.33938	chr1:12127226-12128193
Peak_804	2.12679	0.686858	2.16841	0.760285	2.37182	0.92993	chr1:12132938-12133379
Peak_805	0.240171	0.100105	0.12884	0.348882	-0.345046	0.516151	chr1:12134089-12134219
Peak_806	0.152981	0.247466	0.215929	-0.228839	-0.169186	0.125405	chr1:12142845-12142950
Peak_807	0.879057	0.381161	0.845163	0.478864	0.431485	0.955398	chr1:12143835-12144019
Peak_808	2.13818	1.94047	2.44568	2.17489	2.95949	2.24959	chr1:12150482-12150998
Peak_809	1.68909	0.652005	2.35265	1.08003	1.98229	0.516151	chr1:12157459-12157754
Peak_810	0.361806	0.818414	1.37308	0.760285	0.05996	0.737824	chr1:12159984-12160079
Peak_811	3.2469	2.30818	3.52111	2.61741	3.1035	2.12045	chr1:12161675-12162298
Peak_812	2.04439	1.42525	2.19724	1.3416	2.42762	1.18804	chr1:12166884-12167086
Peak_813	1.59298	1.15351	1.81561	0.279219	0.854313	0.79537	chr1:12167528-12167727
Peak_814	3.16571	1.65384	3.43297	1.80525	3.63486	1.7933	chr1:12171596-12172025
Peak_815	2.36849	2.44681	2.39058	2.15558	3.11204	2.42391	chr1:12173816-12174004
Peak_816	5.65919	5.06613	5.72128	5.10238	6.07648	4.87225	chr1:12177644-12178800
Peak_817	3.4109	3.66398	3.48941	3.6916	3.78126	3.24883	chr1:12179004-12179481
Peak_818	3.33371	2.05161	3.41468	2.45315	3.47852	1.96613	chr1:12198814-12199414
Peak_819	3.28328	2.02462	3.22475	1.70255	3.66419	1.7933	chr1:12204128-12204451
Peak_820	3.65653	3.18012	3.59608	3.55825	3.90928	3.22809	chr1:12208688-12209525
Peak_821	0.400174	0.463869	0.9505	-0.228839	0.194715	0.21248	chr1:12210591-12210672
Peak_822	2.28893	1.40446	1.51722	1.78026	1.80402	1.36951	chr1:12210716-12210976
Peak_823	-0.201861	-0.387474	0.0361543	-1.02003	-0.345046	0.254122	chr1:12216571-12216668
Peak_824	-0.09127	1.10279	0.324429	0.279219	0.194715	0.823305	chr1:12220258-12220437
Peak_825	4.51487	4.44506	4.52223	4.69757	4.93013	4.31637	chr1:12229688-12230923
Peak_826	1.32032	1.27301	1.63778	1.15973	1.57609	1.33111	chr1:12250853-12251200
Peak_827	-0.385474	0.293422	0.375764	-0.0389054	0.194715	-0.0159316	chr1:12272207-12272289
Peak_828	0.611144	-0.249285	-0.0628975	-0.447625	-0.0886913	-0.287435	chr1:12274892-12275039
Peak_829	1.99511	2.42633	2.6261	2.32072	2.92113	2.79931	chr1:12344908-12345737
Peak_830	-0.522302	-0.540314	-0.029119	-0.447625	-0.0886913	-1.40262	chr1:12385117-12385202
Peak_831	2.71135	1.70574	2.59394	1.70255	2.5708	1.2511	chr1:12386091-12386583
Peak_832	0.611144	-0.249285	0.691565	0.810535	0.726662	0.37229	chr1:12408383-12408558
Peak_833	0.0114435	-0.90528	0.650467	-0.570865	-0.345046	-0.868012	chr1:12414931-12415084
Peak_834	2.46214	2.72351	2.03106	2.88699	2.6433	2.63565	chr1:12417239-12417739
Peak_835	2.94341	3.35283	3.0619	3.64389	3.55568	3.37687	chr1:12434159-12434666
Peak_836	1.41705	0.337958	1.39813	0.415336	1.41977	0.737824	chr1:12435746-12435958
Peak_837	1.50769	2.82086	1.5399	2.85143	2.15753	2.73458	chr1:12438495-12438816
Peak_838	4.62831	4.17431	4.74356	4.18616	4.94455	4.17989	chr1:12449287-12450710
Peak_839	0.879057	1.29577	1.07996	0.859093	1.1809	1.20937	chr1:12453561-12453737
Peak_840	3.23102	3.72394	3.38992	3.98753	3.68724	3.62717	chr1:12472706-12473707
Peak_841	0.766076	0.579667	0.731525	0.539711	0.485068	0.169599	chr1:12478127-12478246
Peak_842	1.67351	1.99711	1.74903	2.30328	1.92528	2.25985	chr1:12478542-12478946
Peak_843	1.45399	2.11697	1.66898	2.57444	1.39198	1.76477	chr1:12480899-12481262
Peak_844	2.06842	2.70662	2.21144	2.60323	2.75657	2.61182	chr1:12495930-12496799
Peak_845	4.28045	4.5902	4.35643	4.9677	5.02589	4.6965	chr1:12510491-12511301
Peak_846	2.13818	1.77216	2.15378	2.01265	2.66667	1.82127	chr1:12518854-12519385
Peak_847	0.706085	1.42525	0.770407	1.19798	0.854313	1.31152	chr1:12539850-12540073
Peak_848	0.932394	0.686858	1.14058	0.760285	1.11444	1.613	chr1:12540301-12540619
Peak_849	0.64349	-0.123184	0.9505	-0.0389054	1.08003	0.254122	chr1:12549889-12549992
Peak_850	1.41705	0.818414	1.47076	0.810535	1.78278	0.677887	chr1:12550781-12551023
Peak_851	-1.1398	-0.00722391	0.0677159	-0.130749	-0.0886913	-0.62216	chr1:12560117-12560197
Peak_852	-0.452267	0.247466	-0.324481	0.415336	-0.778036	0.409623	chr1:12567339-12567468
Peak_853	1.65776	1.68865	2.02304	1.47221	2.15753	1.44337	chr1:12595170-12595432
Peak_854	2.39723	2.01093	2.04699	2.61741	2.25329	1.83506	chr1:12601238-12601633
Peak_855	1.45399	1.77216	1.5399	1.72892	1.88598	1.53068	chr1:12604412-12604620
Peak_856	4.01283	3.86758	3.98916	4.03057	4.40596	4.23811	chr1:12617993-12618772
Peak_857	4.78875	4.63551	4.56017	4.8495	4.41635	4.51357	chr1:12618814-12620298
Peak_858	0.322389	-0.00722391	-0.244781	0.348882	-0.0886913	1.00503	chr1:12658552-12658673
Peak_859	1.82221	1.61817	1.64825	2.01265	1.96353	1.83506	chr1:12658899-12659372
Peak_860	-0.595912	0.686858	-0.644236	0.128907	-0.0886913	-0.172634	chr1:12910956-12911124
Peak_861	0.437548	0.84951	0.12884	0.279219	0.05996	0.516151	chr1:12925049-12925206
Peak_862	2.30924	2.2511	2.19724	2.15558	1.76122	2.08627	chr1:13224730-13225279
Peak_863	1.47212	1.12837	1.64825	1.08003	1.47378	1.51363	chr1:13225695-13225985
Peak_864	2.14949	2.33039	2.11654	2.86338	2.15753	2.63565	chr1:13246132-13246674
Peak_865	0.64349	1.05022	0.324429	1.12043	0.194715	1.35044	chr1:13246791-13246999
Peak_866	2.39723	2.29694	2.68325	2.23132	2.15753	2.02745	chr1:13328502-13329244
Peak_867	1.65776	1.42525	1.5399	1.30702	1.08003	1.84871	chr1:13370999-13371366
Peak_868	-0.934866	-0.123184	-0.644236	-0.854281	-0.254438	0.481508	chr1:13371854-13371960
Peak_869	-0.755457	-0.90528	-0.324481	0.20602	-1.21736	-0.868012	chr1:13479740-13479823
Peak_870	-0.145506	0.84951	0.0677159	0.760285	0.257649	0.583036	chr1:13487601-13487768
Peak_871	-0.934866	-1.01303	-0.284081	-1.98302	-2.51528	-0.412168	chr1:13509649-13509731
Peak_872	-0.385474	0.0474383	-0.696302	-1.02003	-0.441728	0.294597	chr1:13578920-13579039
Peak_873	2.61677	2.28562	2.53306	2.30328	2.94044	2.57943	chr1:13665394-13666044
Peak_874	0.879057	0.754135	0.9505	0.415336	0.485068	0.877602	chr1:13666082-13666330
Peak_875	0.795162	0.87995	0.9505	0.415336	0.317952	-0.118486	chr1:13699535-13699700
Peak_876	3.91022	3.47751	3.98089	3.82592	3.85943	3.49447	chr1:13699768-13700908
Peak_877	3.96244	2.02462	4.39737	2.35498	4.62765	2.38696	chr1:13702580-13703347
Peak_878	2.35878	2.47699	2.5555	2.58891	2.93081	2.63565	chr1:13725766-13726178
Peak_879	4.98926	4.3693	5.01346	4.40228	5.49121	4.41605	chr1:13730483-13731428
Peak_880	0.736392	0.463869	0.789463	0.90607	1.30527	1.31152	chr1:13733152-13733287
Peak_881	5.09245	4.7797	5.3133	4.91125	5.42249	4.73009	chr1:13748766-13750020
Peak_882	-0.67348	-0.62327	-0.244781	-1.02003	0.194715	0.125405	chr1:13754396-13754486
Peak_883	0.766076	0.786632	1.16996	-0.228839	0.257649	0.21248	chr1:13760397-13760655
Peak_884	-0.321638	0.463869	-0.498446	-1.20733	-0.910151	-0.868012	chr1:13761545-13761670
Peak_885	1.17299	1.40446	0.425336	0.859093	0.63482	0.446013	chr1:13762651-13762913
Peak_886	-0.260506	0.542091	0.449497	0.128907	0.681472	-0.0159316	chr1:13780238-13780414
Peak_887	0.197235	0.652005	0.519644	-0.228839	-0.0886913	1.00503	chr1:13781412-13781605
Peak_888	1.34019	1.34024	1.63778	0.951565	0.971583	1.87564	chr1:13788582-13788976
Peak_889	0.736392	0.50351	0.671163	0.0474396	1.00865	0.615351	chr1:13790110-13790310
Peak_890	1.30017	0.686858	1.22698	0.810535	1.11444	1.40691	chr1:13790763-13790956
Peak_891	0.107328	0.100105	0.608164	0.760285	0.536732	0.21248	chr1:13793931-13794098
Peak_892	0.905972	1.10279	1.00042	0.951565	1.47378	1.07641	chr1:13813655-13813852
Peak_893	0.932394	1.77216	1.52861	1.62042	1.92528	1.40691	chr1:13960500-13960788
Peak_894	-0.755457	-0.62327	0.12884	-0.334089	-0.0124519	-0.348454	chr1:13960876-13960996
Peak_895	-0.260506	0.579667	1.21294	0.415336	0.77048	0.21248	chr1:14040090-14040332
Peak_896	3.20417	2.28562	3.56047	2.24965	3.68724	2.34902	chr1:14599064-14600332
Peak_897	-0.09127	0.199999	0.271199	-0.334089	1.27517	0.125405	chr1:14627368-14627571
Peak_898	-0.755457	0.579667	-0.593985	-0.570865	-0.169186	-0.478826	chr1:14848988-14849115
Peak_899	-0.452267	0.909762	-0.244781	-0.228839	-1.0556	-0.228893	chr1:14854622-14854766
Peak_900	-0.201861	0.720889	-0.206524	0.348882	-0.169186	-0.118486	chr1:14898855-14899007
Peak_901	1.49001	1.80426	1.58422	1.92413	2.0008	1.62892	chr1:14915340-14915746
Peak_902	2.40669	2.72351	2.69845	3.0317	3.2577	3.02055	chr1:14923817-14924493
Peak_903	0.060182	0.0474383	-0.593985	-0.228839	-0.254438	0.516151	chr1:14924940-14925056
Peak_904	1.74977	2.92671	2.25321	3.14374	2.5708	2.82717	chr1:14968908-14969451
Peak_905	-0.145506	0.247466	-0.097486	0.65421	0.375835	0.708167	chr1:14980774-14980889
Peak_906	-0.321638	-0.316726	0.298059	-0.0389054	0.05996	-0.478826	chr1:15046798-15046889
Peak_907	0.611144	0.967597	0.496639	0.128907	0.63482	0.549981	chr1:15063703-15063902
Peak_908	-0.09127	-0.123184	0.12884	-0.228839	-0.545357	-0.699548	chr1:15087653-15087754
Peak_909	1.30017	1.07675	1.22698	0.859093	1.57609	1.40691	chr1:15090621-15090968
Peak_910	2.89721	2.80509	2.70348	2.37181	3.35445	3.21233	chr1:15100183-15101071
Peak_911	2.14949	1.46596	1.99868	2.26775	2.44124	1.7933	chr1:15112231-15112673
Peak_912	2.27867	2.35227	2.28041	2.49983	2.88171	2.65909	chr1:15128484-15129058
Peak_913	-1.1398	-0.805026	-0.169255	-0.854281	-0.169186	0.516151	chr1:15145933-15146083
Peak_914	0.932394	0.542091	0.691565	0.65421	0.485068	1.1664	chr1:15153522-15153659
Peak_915	-0.260506	-0.316726	0.271199	0.598096	-0.345046	-0.0662978	chr1:15154266-15154383
Peak_916	-1.66525	1.0232	0.271199	-0.447625	-0.0886913	0.446013	chr1:15171723-15171924
Peak_917	3.14326	1.65384	3.47477	1.44065	3.81304	1.33111	chr1:15231586-15232177
Peak_918	1.41705	1.70574	1.82487	0.760285	0.971583	1.00503	chr1:15243473-15243868
Peak_919	1.62573	1.86639	2.34623	1.70255	1.73934	1.07641	chr1:15247141-15247484
Peak_920	1.0577	1.83566	1.73927	2.05495	1.69455	2.33938	chr1:15249086-15249357
Peak_921	-0.09127	0.100105	0.770407	0.415336	0.485068	0.409623	chr1:15252298-15252460
Peak_922	0.823673	0.423108	1.4349	0.20602	1.08003	0.646958	chr1:15257996-15258274
Peak_923	0.578056	0.818414	1.03276	0.128907	1.57609	0.516151	chr1:15272647-15272906
Peak_924	1.49001	1.85111	1.3604	1.44065	1.62465	1.59691	chr1:15304794-15305149
Peak_925	2.71135	2.59178	2.90912	3.04225	3.33998	2.52093	chr1:15323399-15324160
Peak_926	0.706085	1.12837	1.3604	0.598096	1.30527	0.481508	chr1:15345990-15346172
Peak_927	1.68909	0.938969	2.07055	1.44065	2.50747	1.54752	chr1:15347146-15347559
Peak_928	1.37913	1.48588	1.62722	1.37538	2.23776	1.613	chr1:15385982-15386464
Peak_929	5.25043	4.86207	5.40573	5.28674	5.94643	5.01383	chr1:15409125-15410118
Peak_930	3.991	3.97723	4.02778	4.60451	4.2522	4.11356	chr1:15416935-15417925
Peak_931	0.905972	0.786632	1.0644	0.478864	0.375835	0.516151	chr1:15424446-15424559
Peak_932	3.22034	3.2633	3.5154	3.55088	3.85435	3.40949	chr1:15431092-15431748
Peak_933	-0.67348	-0.805026	-0.696302	-2.91171	-0.441728	0.409623	chr1:15450382-15450488
Peak_934	0.240171	-0.249285	-0.324481	-0.334089	-0.0124519	0.92993	chr1:15472501-15472660
Peak_935	1.03349	-0.184857	-0.244781	0.478864	-0.778036	-0.287435	chr1:15505940-15506126
Peak_936	6.48767	6.13566	6.54671	6.29204	7.496	6.23393	chr1:15524104-15525430
Peak_937	4.835	4.3853	4.80689	4.75644	5.36827	4.34796	chr1:15526484-15527120
Peak_938	0.0114435	0.652005	0.519644	0.128907	-0.0124519	0.21248	chr1:15564822-15564985
Peak_939	3.00695	3.03888	3.06582	3.33612	3.39	3.22285	chr1:15578995-15579606
Peak_940	3.1768	2.83647	2.82389	2.99957	2.7995	2.69733	chr1:15584633-15585212
Peak_941	3.98785	4.03923	4.08288	4.27832	4.49681	3.95846	chr1:15603128-15603967
Peak_942	5.25829	4.9949	5.23727	5.34117	5.54424	4.94557	chr1:15616673-15618237
Peak_943	1.03349	0.720889	1.5399	0.859093	1.30527	-0.118486	chr1:15618667-15618871
Peak_944	0.611144	0.463869	1.19875	0.760285	0.257649	0.583036	chr1:15683683-15683792
Peak_945	3.78169	3.74063	3.91518	4.05161	4.08441	3.66239	chr1:15683937-15685220
Peak_946	3.54964	4.24618	3.84861	4.45851	4.51946	4.57031	chr1:15696807-15697706
Peak_947	-0.595912	-1.01303	-0.644236	-0.0389054	-0.441728	0.21248	chr1:15707622-15707731
Peak_948	-0.385474	0.463869	-0.206524	0.348882	-1.0556	1.00503	chr1:15714901-15715050
Peak_949	1.71975	1.24989	1.86135	1.62042	2.05496	1.80735	chr1:15741345-15741609
Peak_950	1.08151	1.40446	0.671163	1.12043	1.60057	1.33111	chr1:15757115-15757385
Peak_951	2.51555	2.31933	2.69845	2.54506	2.9783	2.25985	chr1:15758647-15759154
Peak_952	0.879057	0.0474383	0.425336	0.0474396	-0.778036	0.254122	chr1:15776298-15776510
Peak_953	2.44389	2.2627	2.03106	2.58891	2.73462	2.18646	chr1:15792139-15792532
Peak_954	0.197235	0.337958	0.400763	-0.570865	-0.0124519	-0.781322	chr1:15799378-15799510
Peak_955	0.281866	0.652005	0.449497	0.708222	0.431485	0.125405	chr1:15803600-15803744
Peak_956	1.83627	2.03818	2.21848	1.78026	2.76742	2.16479	chr1:15815497-15815950
Peak_957	6.33326	6.18144	6.37207	6.24714	6.81566	6.09188	chr1:15834198-15836297
Peak_958	2.44389	2.01093	2.63139	1.90113	2.73462	1.38833	chr1:15837054-15837293
Peak_959	1.7045	1.82005	1.24089	1.99103	1.1809	1.80735	chr1:15846983-15847157
Peak_960	5.55357	5.26519	5.6138	5.39774	5.92841	5.27759	chr1:15847167-15848823
Peak_961	0.958341	0.652005	1.01668	1.19798	0.375835	0.294597	chr1:15849732-15849844
Peak_962	-0.321638	0.463869	0.12884	-0.570865	-0.0886913	0.169599	chr1:15860066-15860155
Peak_963	0.544191	0.786632	0.863262	0.760285	0.77048	0.850709	chr1:15886321-15886518
Peak_964	1.08151	-0.249285	1.26832	0.0474396	1.71712	-0.0159316	chr1:15919448-15919661
Peak_965	1.67351	1.50554	1.44695	0.810535	0.894472	0.737824	chr1:15935317-15935601
Peak_966	0.64349	1.07675	0.863262	0.415336	0.257649	1.49638	chr1:15937904-15938127
Peak_967	1.23798	0.786632	0.80827	1.12043	1.00865	1.51363	chr1:15941582-15941780
Peak_968	3.31877	2.1423	3.67248	2.51507	3.08626	1.92804	chr1:15949388-15949976
Peak_969	2.29912	1.92596	2.51027	1.5031	2.05496	1.75029	chr1:15950192-15950555
Peak_970	1.43564	0.686858	1.33468	0.478864	0.933542	0.409623	chr1:15950750-15950928
Peak_971	2.08028	0.84951	2.52171	0.810535	3.12897	0.677887	chr1:15964159-15964516
Peak_972	4.68768	2.2742	5.18786	2.6728	4.90086	2.56295	chr1:15965767-15966802
Peak_973	4.48617	4.38265	4.71395	4.62572	5.15548	4.38592	chr1:15975278-15976458
Peak_974	0.736392	0.579667	0.215929	0.279219	0.128911	0.481508	chr1:15991851-15991974
Peak_975	1.30017	-0.00722391	0.375764	0.478864	0.485068	-0.172634	chr1:16006795-16006950
Peak_976	1.94408	2.23941	2.04699	2.48444	2.53314	1.96613	chr1:16009002-16009407
Peak_977	3.41559	2.85191	3.34876	2.92169	3.41782	2.5876	chr1:16012866-16013551
Peak_978	2.37814	2.54506	2.75771	2.71298	2.93081	2.74922	chr1:16026616-16026993
Peak_979	1.83627	1.29577	1.48251	0.128907	1.86592	1.07641	chr1:16032975-16033231
Peak_980	0.611144	1.44575	0.629471	0.65421	0.933542	1.47893	chr1:16036417-16036577
Peak_981	2.749	2.813	2.5721	2.54506	3.1457	3.03853	chr1:16048382-16048921
Peak_982	3.22569	3.07879	3.27632	2.73916	3.7267	2.74192	chr1:16056002-16056500
Peak_983	0.905972	0.786632	0.586538	0.415336	0.681472	0.516151	chr1:16057424-16057526
Peak_984	1.50769	1.7883	1.25467	1.64832	1.1809	1.64466	chr1:16057792-16058031
Peak_985	2.29912	2.07811	2.10898	2.13601	2.22207	2.37757	chr1:16058310-16058642
Peak_986	0.107328	-0.184857	0.47326	-0.570865	-0.345046	0.254122	chr1:16067349-16067438
Peak_987	3.04377	2.22762	2.9896	2.86338	3.7267	2.90112	chr1:16073392-16074007
Peak_988	3.47072	3.28052	3.41468	3.28372	3.92875	3.41409	chr1:16078896-16079478
Peak_989	-1.25432	-0.90528	0.00388679	0.279219	-0.657011	-0.62216	chr1:16119591-16119682
Peak_990	1.35979	1.56295	1.44695	1.27158	1.57609	1.053	chr1:16141219-16141546
Peak_991	0.0114435	0.100105	0.671163	0.810535	-0.0124519	0.333967	chr1:16151312-16151409
Peak_992	2.96916	3.9416	2.93502	4.02526	3.24222	3.81279	chr1:16157988-16158530
Peak_993	3.36799	3.96663	3.62818	4.21443	3.65837	3.8301	chr1:16161952-16162679
Peak_994	0.766076	0.87995	1.01668	0.90607	0.58661	0.516151	chr1:16164522-16164626
Peak_995	3.87999	3.21038	3.9537	3.56559	4.48371	3.66625	chr1:16167716-16168321
Peak_996	-0.755457	-0.62327	0.271199	-0.130749	-0.441728	-0.228893	chr1:16183446-16183545
Peak_997	2.63297	2.71509	2.75286	2.83938	3.43153	2.80632	chr1:16187691-16188169
Peak_998	1.0577	1.72264	1.21294	1.40839	1.08003	1.33111	chr1:16189965-16190267
Peak_999	5.40229	5.36272	5.6178	5.49889	6.19578	5.41243	chr1:16206308-16207518
Peak_1000	2.01996	1.85111	2.07055	2.09605	2.3285	1.88892	chr1:16216307-16216533
Peak_1001	4.51705	4.34496	4.51509	4.6222	5.11569	4.40684	chr1:16217040-16217844
Peak_1002	4.89669	4.88476	4.9236	5.08972	5.483	4.86723	chr1:16236100-16237468
Peak_1003	2.37814	2.19167	2.70348	2.35498	2.98761	2.62775	chr1:16244304-16244896
Peak_1004	0.706085	1.27301	0.629471	1.67569	0.257649	1.7791	chr1:16245609-16245904
Peak_1005	1.47212	0.50351	1.50574	0.348882	1.55118	0.677887	chr1:16327018-16327229
Peak_1006	4.90838	4.65544	4.964	4.68416	5.41215	4.78439	chr1:16351842-16353075
Peak_1007	5.87463	5.33277	6.03945	5.52921	6.5943	5.67256	chr1:16366845-16367964
Peak_1008	1.03349	0.938969	1.47076	0.598096	1.55118	0.92993	chr1:16387210-16387563
Peak_1009	0.509512	1.46596	0.271199	0.708222	-0.254438	0.850709	chr1:16404682-16404876
Peak_1010	2.47118	2.11697	2.58306	2.64537	2.8205	2.86797	chr1:16420635-16421387
Peak_1011	4.49063	4.4297	4.47446	4.59379	4.93495	4.41605	chr1:16440328-16441601
Peak_1012	0.107328	1.44575	0.608164	0.478864	0.485068	0.481508	chr1:16449551-16449808
Peak_1013	1.25901	1.48588	1.15534	2.19395	1.21301	1.29166	chr1:16476596-16476931
Peak_1014	0.0114435	0.0474383	0.80827	-0.130749	0.813005	0.737824	chr1:16485666-16485792
Peak_1015	4.37979	3.93798	4.32576	4.05683	4.56682	3.80581	chr1:16498352-16499583
Peak_1016	1.65776	1.67135	1.22698	1.3416	1.1809	1.14442	chr1:16500816-16500990
Peak_1017	0.509512	0.423108	0.845163	1.15973	0.194715	0.737824	chr1:16501100-16501224
Peak_1018	1.12797	0.686858	0.629471	0.810535	1.08003	1.44337	chr1:16507040-16507262
Peak_1019	0.544191	0.84951	0.629471	0.65421	0.536732	1.1664	chr1:16508032-16508132
Peak_1020	2.26834	2.60095	2.19009	2.03396	1.84558	2.65909	chr1:16509130-16509387
Peak_1021	3.36314	3.20438	3.0019	3.104	3.02427	3.27941	chr1:16512973-16513307
Peak_1022	5.79857	5.49889	5.76646	5.55339	6.69508	5.94307	chr1:16513459-16514852
Peak_1023	-0.09127	0.463869	-1.19853	-0.0389054	-0.910151	-0.548714	chr1:16527877-16528015
Peak_1024	0.473979	0.909762	0.916236	1.12043	1.30527	1.44337	chr1:16532809-16532947
Peak_1025	4.30845	4.38795	4.37074	4.08262	4.76666	4.63084	chr1:16534255-16535908
Peak_1026	0.706085	0.720889	0.967333	0.128907	0.485068	0.549981	chr1:16536045-16536125
Peak_1027	2.22624	2.2627	2.35904	2.42116	2.14093	2.70486	chr1:16543731-16544418
Peak_1028	1.19498	0.995668	-0.206524	0.279219	0.128911	-0.0159316	chr1:16554961-16555139
Peak_1029	0.578056	0.87995	0.324429	0.20602	0.194715	0.766884	chr1:16555556-16555691
Peak_1030	-0.385474	-0.249285	-0.452949	0.539711	0.05996	0.904003	chr1:16560840-16560962
Peak_1031	0.706085	1.58159	1.11059	1.27158	1.47378	1.64466	chr1:16561271-16561548
Peak_1032	0.060182	-0.461871	1.09535	0.65421	1.44702	1.84871	chr1:16564522-16564728
Peak_1033	1.76455	2.44681	2.89159	2.83938	3.1786	3.45037	chr1:16565147-16565717
Peak_1034	2.71896	2.96271	4.13036	3.99841	4.34206	4.55789	chr1:16565990-16567353
Peak_1035	0.197235	0.995668	0.375764	0.539711	0.58661	0.254122	chr1:16576341-16576476
Peak_1036	2.46214	2.69811	2.39058	2.15558	1.90576	2.32968	chr1:16580669-16581269
Peak_1037	0.240171	0.686858	0.711683	-0.0389054	0.536732	0.766884	chr1:16582294-16582401
Peak_1038	-0.09127	0.0474383	0.243829	0.20602	-0.345046	0.615351	chr1:16585018-16585135
Peak_1039	1.03349	1.0232	0.826834	0.598096	0.854313	1.02921	chr1:16588277-16588412
Peak_1040	0.544191	0.247466	0.158458	0.20602	0.05996	0.877602	chr1:16593425-16593540
Peak_1041	0.060182	0.199999	0.564583	0.539711	0.431485	1.09943	chr1:16598641-16598787
Peak_1042	0.98383	0.938969	0.789463	1.19798	0.854313	0.980425	chr1:16600759-16600955
Peak_1043	0.736392	0.542091	1.12566	1.30702	1.11444	1.67564	chr1:16602583-16602801
Peak_1044	2.91719	3.21636	3.22825	3.29259	3.19477	3.22809	chr1:16607425-16608042
Peak_1045	5.06734	5.3451	5.25879	5.39979	5.92961	5.70295	chr1:16612620-16613934
Peak_1046	3.36314	3.59226	3.32284	3.53602	3.57434	3.40949	chr1:16620968-16621400
Peak_1047	2.06842	2.44681	2.57759	2.57444	2.89167	2.97769	chr1:16626159-16626400
Peak_1048	2.68051	3.11763	2.82851	2.63146	2.91137	3.36742	chr1:16638189-16638644
Peak_1049	2.96277	3.16166	3.05798	3.47502	3.43153	3.6816	chr1:16642927-16643324
Peak_1050	5.54824	5.44137	5.70066	5.77045	6.68581	6.10189	chr1:16643776-16645425
Peak_1051	2.17184	2.55452	2.37805	2.19395	2.6433	2.8545	chr1:16645639-16645837
Peak_1052	1.83627	2.09118	1.74903	1.94678	2.34309	2.06303	chr1:16647416-16647564
Peak_1053	1.39821	1.46596	2.27366	2.26775	3.12897	3.04448	chr1:16647864-16648042
Peak_1054	1.39821	1.15351	0.845163	1.27158	1.52584	2.14279	chr1:16649896-16650037
Peak_1055	1.21664	1.77216	1.9487	1.96907	1.71712	1.90208	chr1:16656529-16656760
Peak_1056	0.64349	1.38337	1.38566	1.5031	1.24442	1.36951	chr1:16657080-16657290
Peak_1057	3.14891	3.13666	2.85588	2.54506	2.72351	3.0145	chr1:16657382-16658111
Peak_1058	1.15065	1.05022	1.25467	0.65421	0.813005	1.02921	chr1:16658195-16658365
Peak_1059	6.18319	5.85164	6.13752	5.68043	6.74329	5.88379	chr1:16666103-16667506
Peak_1060	1.00888	1.27301	1.04867	1.19798	1.11444	1.7933	chr1:16672703-16672900
Peak_1061	2.05646	2.1548	2.34623	2.24965	2.5708	2.66682	chr1:16673234-16673647
Peak_1062	1.7045	1.99711	1.59509	1.27158	1.62465	1.75029	chr1:16675038-16675359
Peak_1063	1.55947	1.56295	0.564583	0.65421	0.77048	1.09943	chr1:16680915-16681183
Peak_1064	1.21664	0.754135	1.61659	1.37538	1.24442	0.955398	chr1:16684769-16685003
Peak_1065	1.45399	1.75584	1.39813	1.75482	1.14805	1.35044	chr1:16687076-16687486
Peak_1066	0.879057	0.652005	0.93347	1.15973	1.36365	0.850709	chr1:16692711-16692953
Peak_1067	-0.201861	-0.123184	0.93347	0.348882	0.194715	0.446013	chr1:16700391-16700475
Peak_1068	0.437548	1.65384	-0.206524	0.65421	-0.0886913	0.125405	chr1:16704851-16704991
Peak_1069	2.74155	2.39505	2.3071	2.49983	3.04225	2.72721	chr1:16707638-16708039
Peak_1070	2.33917	2.61005	2.4754	2.17489	2.8205	2.34902	chr1:16709716-16710025
Peak_1071	0.879057	0.818414	1.58422	1.59198	1.60057	1.38833	chr1:16715811-16716015
Peak_1072	0.107328	0.199999	0.608164	0.951565	0.194715	0.446013	chr1:16716822-16716917
Peak_1073	1.32032	1.07675	1.50574	1.70255	1.78278	1.88892	chr1:16717023-16717262
Peak_1074	-0.260506	0.247466	0.519644	0.760285	0.971583	0.955398	chr1:16718651-16718779
Peak_1075	0.544191	1.05022	0.731525	0.90607	0.894472	1.09943	chr1:16718991-16719153
Peak_1076	1.73484	1.98316	2.19724	2.38845	2.31377	2.54629	chr1:16725308-16725707
Peak_1077	-0.67348	-0.711287	0.243829	0.128907	0.485068	0.646958	chr1:16726431-16726541
Peak_1078	3.73742	3.47252	3.56324	3.6916	3.73778	4.2277	chr1:16727386-16728439
Peak_1079	0.905972	1.34024	2.07055	1.53334	1.39198	1.91512	chr1:16732411-16732733
Peak_1080	0.675127	1.31817	0.80827	1.23525	0.933542	0.877602	chr1:16734638-16734781
Peak_1081	6.08504	5.70633	6.0922	5.68211	6.53201	5.68879	chr1:16739987-16741167
Peak_1082	1.89118	1.42525	2.09373	2.15558	2.07257	2.60379	chr1:16748744-16749211
Peak_1083	0.281866	0.542091	0.711683	0.20602	0.431485	0.125405	chr1:16749331-16749456
Peak_1084	1.98252	1.83566	1.71953	1.72892	2.14093	2.08627	chr1:16749753-16750107
Peak_1085	2.23688	2.22762	2.83311	2.42116	2.44124	3.06802	chr1:16750477-16750993
Peak_1086	1.50769	2.1423	1.88812	2.07565	1.76122	2.09775	chr1:16757343-16757635
Peak_1087	2.74155	2.82086	2.58851	2.99957	2.78889	2.93352	chr1:16759697-16760194
Peak_1088	0.281866	0.720889	1.24089	0.128907	0.854313	1.02921	chr1:16760517-16760619
Peak_1089	0.578056	0.87995	1.33468	1.19798	1.24442	1.38833	chr1:16761142-16761294
Peak_1090	1.08151	1.0232	1.41049	0.539711	0.726662	1.27152	chr1:16761389-16761529
Peak_1091	0.932394	0.818414	0.375764	0.348882	0.813005	1.58063	chr1:16764317-16764460
Peak_1092	1.0577	0.381161	0.586538	0.90607	1.08003	1.20937	chr1:16765860-16766012
Peak_1093	-0.385474	0.337958	0.671163	0.0474396	0.536732	0.549981	chr1:16766854-16766960
Peak_1094	0.706085	1.48588	0.98397	1.30702	1.67162	1.35044	chr1:16778060-16778226
Peak_1095	0.611144	0.463869	0.18748	-0.228839	0.681472	0.516151	chr1:16786524-16786678
Peak_1096	0.0114435	0.199999	0.542289	0.279219	0.431485	1.29166	chr1:16788027-16788229
Peak_1097	2.28893	2.79713	2.37174	2.54506	2.38597	2.89455	chr1:16796324-16797211
Peak_1098	0.578056	0.967597	1.22698	1.15973	0.813005	1.75029	chr1:16797404-16797725
Peak_1099	0.473979	1.72264	0.916236	0.99567	0.933542	1.64466	chr1:16850204-16850516
Peak_1100	1.73484	1.95484	2.09373	1.90113	2.44124	2.06303	chr1:16852582-16853127
Peak_1101	-0.385474	-0.00722391	0.298059	-0.130749	0.375835	-0.0159316	chr1:16859331-16859418
Peak_1102	4.55793	4.52909	4.44472	4.26936	4.7828	4.66211	chr1:16872273-16873736
Peak_1103	1.08151	0.579667	0.449497	0.20602	0.485068	1.35044	chr1:16878198-16878431
Peak_1104	1.23798	0.754135	0.629471	1.03847	0.317952	0.823305	chr1:16878744-16878939
Peak_1105	1.91788	1.52493	0.863262	0.859093	-0.0124519	0.583036	chr1:16886946-16887118
Peak_1106	3.82111	3.6727	3.18932	3.13391	2.67822	2.74922	chr1:16888985-16889684
Peak_1107	6.29432	5.897	6.14725	5.69555	6.52883	5.60778	chr1:16895709-16896943
Peak_1108	6.39096	6.15835	6.11362	5.88627	6.17351	5.18642	chr1:16903957-16905371
Peak_1109	1.73484	1.92596	1.70956	1.99103	-0.0124519	0.877602	chr1:16912209-16912368
Peak_1110	5.86523	5.58917	5.6024	5.5826	5.85653	4.96608	chr1:16913547-16914872
Peak_1111	2.52426	2.37382	2.06274	2.68632	2.01908	1.86224	chr1:16921855-16922111
Peak_1112	3.23102	3.22231	3.15668	2.92169	2.38597	2.15383	chr1:16927385-16927931
Peak_1113	1.41705	1.58159	1.3604	0.90607	1.08003	0.125405	chr1:16939514-16939674
Peak_1114	1.27974	1.34024	1.57327	1.62042	1.04478	1.35044	chr1:16945617-16945799
Peak_1115	2.72653	2.34137	1.9402	1.94678	1.44702	1.53068	chr1:16946487-16946836
Peak_1116	2.40669	2.467	1.73927	2.46888	3.43153	2.66682	chr1:16951611-16951934
Peak_1117	1.60945	1.89648	1.82487	2.01265	1.82495	1.9786	chr1:16953703-16954021
Peak_1118	3.27814	3.00476	3.13449	3.124	3.72113	3.06217	chr1:16960541-16961290
Peak_1119	4.3384	3.95238	4.13223	4.41857	4.89592	4.1471	chr1:17011522-17012303
Peak_1120	-0.145506	0.199999	0.449497	0.20602	-0.441728	-0.118486	chr1:17047474-17047587
Peak_1121	5.25306	5.02586	5.34101	5.09733	6.04226	5.12883	chr1:17053807-17054705
Peak_1122	1.37913	1.22639	1.5399	1.62042	2.31377	2.16479	chr1:17119302-17119688
Peak_1123	2.17184	2.2742	1.88812	2.45315	2.58314	2.37757	chr1:17125691-17126130
Peak_1124	0.322389	1.07675	0.12884	0.279219	0.431485	0.646958	chr1:17163338-17163557
Peak_1125	0.544191	0.967597	0.542289	0.859093	0.894472	1.36951	chr1:17181931-17182179
Peak_1126	1.52516	1.34024	1.65865	1.30702	1.55118	1.99097	chr1:17186092-17186460
Peak_1127	1.03349	0.542091	0.400763	-0.570865	0.77048	0.823305	chr1:17186557-17186729
Peak_1128	1.15065	1.61817	0.916236	1.64832	0.971583	1.07641	chr1:17201705-17201917
Peak_1129	1.62573	1.46596	1.55111	1.03847	1.86592	1.62892	chr1:17208037-17208326
Peak_1130	1.60945	1.96907	1.33468	1.90113	2.41387	2.18646	chr1:17212849-17213267
Peak_1131	2.40669	2.50656	1.95715	2.60323	3.1786	2.49511	chr1:17236991-17237454
Peak_1132	1.10493	1.68865	1.21294	1.37538	1.55118	1.64466	chr1:17336145-17336479
Peak_1133	1.30017	1.42525	1.38566	1.59198	1.41977	1.29166	chr1:17356041-17356361
Peak_1134	0.0114435	1.0232	0.298059	0.598096	0.63482	0.294597	chr1:17356416-17356575
Peak_1135	0.473979	1.50554	1.24089	1.59198	2.29889	1.87564	chr1:17356582-17356948
Peak_1136	-0.595912	0.786632	-0.750317	-0.570865	-1.6082	-0.287435	chr1:17399334-17399459
Peak_1137	0.0114435	0.818414	0.629471	0.708222	0.05996	0.254122	chr1:17406427-17406570
Peak_1138	2.33917	2.57327	2.3137	2.57444	2.7782	2.53788	chr1:17419746-17420252
Peak_1139	4.78695	4.51945	4.66707	4.65695	4.8558	4.37888	chr1:17437455-17438874
Peak_1140	3.8069	4.03586	4.18355	4.10292	4.48371	4.04107	chr1:17439540-17440102
Peak_1141	-0.0389993	0.686858	-0.0628975	0.279219	-0.545357	-0.699548	chr1:17446818-17446944
Peak_1142	1.45399	2.12969	1.9402	2.17489	2.53314	2.01539	chr1:17494206-17494659
Peak_1143	-0.595912	-0.0640391	-0.366046	-0.854281	0.194715	0.409623	chr1:17653818-17653928
Peak_1144	-0.0389993	0.381161	0.18748	0.128907	0.128911	0.955398	chr1:17673639-17673806
Peak_1145	-0.755457	-0.387474	0.324429	-1.20733	0.317952	-0.412168	chr1:17677624-17677748
Peak_1146	0.400174	0.909762	0.47326	0.128907	-0.0124519	0.877602	chr1:17764268-17764505
Peak_1147	-0.145506	0.293422	-0.366046	0.415336	1.00865	-0.287435	chr1:18299956-18300123
Peak_1148	1.67351	2.41598	1.95715	2.11617	2.49447	2.20781	chr1:18352660-18353087
Peak_1149	0.281866	0.199999	-0.408843	0.859093	-0.0886913	0.409623	chr1:18531575-18531754
Peak_1150	1.17299	1.96907	1.65865	1.78026	2.25329	2.03941	chr1:18557724-18558223
Peak_1151	1.93104	2.09118	2.03106	2.4049	2.3285	2.25985	chr1:18597319-18597815
Peak_1152	-0.842374	-0.62327	0.243829	-0.334089	0.05996	0.125405	chr1:18597994-18598104
Peak_1153	1.76455	1.12837	0.898793	1.08003	1.21301	1.053	chr1:18629234-18629610
Peak_1154	0.64349	0.686858	0.93347	1.59198	1.1809	0.79537	chr1:18643207-18643399
Peak_1155	1.27974	1.17821	1.07996	1.15973	1.47378	1.53068	chr1:18643496-18643742
Peak_1156	2.97553	3.46752	2.81927	3.44352	3.21869	3.19639	chr1:18644819-18645662
Peak_1157	0.060182	1.48588	0.629471	1.53334	1.04478	1.86224	chr1:18653405-18653553
Peak_1158	-0.934866	-0.711287	-0.097486	0.0474396	0.05996	0.169599	chr1:18684329-18684432
Peak_1159	1.91788	2.05161	1.69952	2.30328	2.12414	2.29019	chr1:18820825-18821289
Peak_1160	-0.321638	0.818414	-0.169255	-0.228839	0.63482	0.0327354	chr1:18848381-18848546
Peak_1161	-1.25432	-0.805026	-0.029119	-0.570865	-1.21736	-1.40262	chr1:18861611-18861712
Peak_1162	0.958341	1.54407	1.25467	1.78026	2.15753	2.01539	chr1:18875262-18875595
Peak_1163	2.05646	2.2511	2.08604	2.26775	2.5458	2.24959	chr1:18884100-18884580
Peak_1164	2.04439	1.50554	2.32026	1.15973	2.81004	1.07641	chr1:18900450-18900670
Peak_1165	4.90004	4.5529	4.98894	4.6222	5.8179	4.60492	chr1:18902260-18903092
Peak_1166	2.98187	2.77301	2.9896	2.86338	3.43153	2.73458	chr1:18907078-18907477
Peak_1167	2.26834	2.58256	2.37805	2.35498	2.03713	2.4864	chr1:18913038-18913441
Peak_1168	4.54515	4.65103	4.83582	4.80062	5.0638	4.30651	chr1:18926457-18927972
Peak_1169	3.45258	3.07222	3.25934	2.51507	3.47852	2.82717	chr1:18948473-18948927
Peak_1170	4.00351	2.93399	4.17633	3.25679	4.25605	3.21233	chr1:18951875-18952411
Peak_1171	2.82148	2.467	2.896	2.71298	2.83088	2.55465	chr1:18955487-18955789
Peak_1172	1.62573	1.38337	1.69952	1.85399	1.1809	1.1664	chr1:18955874-18955999
Peak_1173	5.36762	4.99664	5.41496	5.32181	6.00835	4.89875	chr1:18956384-18957334
Peak_1174	0.361806	0.381161	1.14058	0.951565	1.24442	1.31152	chr1:19003399-19003643
Peak_1175	3.55815	2.74847	3.92383	2.91022	4.29783	3.45484	chr1:19010729-19011716
Peak_1176	0.64349	1.31817	0.496639	0.810535	0.485068	0.446013	chr1:19035712-19035940
Peak_1177	-0.842374	-0.387474	0.350325	-0.334089	-0.441728	0.0327354	chr1:19054549-19054660
Peak_1178	2.91719	3.24002	2.82851	3.28372	3.55568	3.32896	chr1:19074336-19075065
Peak_1179	-0.321638	0.337958	-0.029119	0.128907	-0.545357	0.904003	chr1:19085274-19085415
Peak_1180	0.0114435	1.05022	0.916236	1.37538	1.24442	1.47893	chr1:19113627-19113851
Peak_1181	2.25793	3.00476	2.53306	2.94438	3.04225	3.24367	chr1:19179706-19180384
Peak_1182	-0.201861	0.542091	-0.097486	0.20602	0.726662	0.169599	chr1:19202499-19202663
Peak_1183	-0.0389993	0.61629	-0.696302	-1.67578	-0.441728	-0.699548	chr1:19203030-19203163
Peak_1184	5.32836	4.97212	5.43021	5.13479	5.77148	5.17969	chr1:19209323-19210789
Peak_1185	2.47118	2.58256	2.5274	2.64537	2.98761	2.64351	chr1:19241231-19241705
Peak_1186	4.42236	4.3504	4.54343	4.31794	5.15754	4.46563	chr1:19251210-19252002
Peak_1187	-0.595912	-0.00722391	-0.206524	0.478864	-0.778036	0.646958	chr1:19287944-19288064
Peak_1188	3.04377	2.99088	3.0019	3.06313	3.44511	3.0504	chr1:19288356-19289141
Peak_1189	1.47212	1.22639	1.15534	1.37538	1.1809	1.1664	chr1:19311459-19311605
Peak_1190	4.53009	4.26071	4.47151	4.53523	4.886	4.20399	chr1:19311782-19312859
Peak_1191	0.281866	1.34024	0.0986017	0.760285	0.194715	0.446013	chr1:19322466-19322666
Peak_1192	1.73484	1.75584	1.82487	2.33795	2.76742	2.09775	chr1:19341598-19341903
Peak_1193	0.437548	1.36196	0.881137	0.20602	1.08003	0.766884	chr1:19374621-19374889
Peak_1194	0.107328	0.0474383	0.542289	0.760285	-0.441728	0.409623	chr1:19390474-19390614
Peak_1195	2.35878	2.35227	2.41533	2.97774	3.01519	2.80632	chr1:19390945-19391622
Peak_1196	0.766076	0.754135	0.324429	0.279219	0.317952	0.409623	chr1:19405167-19405332
Peak_1197	0.152981	0.247466	-0.0628975	-0.0389054	-2.51528	0.677887	chr1:19429660-19429816
Peak_1198	-0.595912	0.423108	-0.244781	-0.130749	-0.441728	0.549981	chr1:19445948-19446058
Peak_1199	-0.145506	0.150916	0.519644	0.348882	0.375835	0.79537	chr1:19461008-19461127
Peak_1200	1.94408	2.47699	2.03905	2.13601	2.8616	2.59572	chr1:19463099-19463670
Peak_1201	2.25793	2.74847	2.14641	2.77756	2.66667	2.45103	chr1:19468450-19468884
Peak_1202	0.879057	1.17821	1.58422	1.19798	1.47378	1.54752	chr1:19477271-19477561
Peak_1203	5.57155	5.10208	5.43325	5.15681	6.05892	5.1958	chr1:19485296-19486264
Peak_1204	1.50769	1.72264	1.49417	1.62042	2.2062	1.59691	chr1:19582254-19582637
Peak_1205	0.107328	1.0232	0.12884	0.598096	-0.657011	0.516151	chr1:19589746-19589890
Peak_1206	4.98138	5.03434	5.11608	4.9341	5.70952	4.92638	chr1:19596646-19597800
Peak_1207	3.00072	2.96981	2.896	3.124	4.00409	3.24883	chr1:19643989-19644493
Peak_1208	1.32032	2.03818	1.52861	2.05495	3.07757	2.91416	chr1:19647611-19647950
Peak_1209	2.32926	2.6281	2.7085	3.39494	2.91137	2.74192	chr1:19653539-19654054
Peak_1210	1.94408	1.75584	1.80628	1.96907	2.3285	2.12045	chr1:19659784-19660046
Peak_1211	1.17299	1.34024	1.18443	1.40839	1.73934	1.76477	chr1:19661864-19662110
Peak_1212	-0.595912	0.199999	0.375764	-0.130749	0.128911	0.0327354	chr1:19687824-19687997
Peak_1213	1.37913	1.65384	1.3476	1.15973	1.80402	1.75029	chr1:19704562-19704924
Peak_1214	2.13818	2.65475	2.34623	2.35498	2.90155	2.61981	chr1:19715458-19716039
Peak_1215	0.152981	0.909762	-0.244781	-0.130749	0.485068	-0.287435	chr1:19762195-19762367
Peak_1216	3.32376	3.30876	3.26955	3.52101	3.78126	3.44138	chr1:19799450-19800439
Peak_1217	-0.522302	-0.387474	0.0361543	-0.854281	-1.21736	-0.868012	chr1:19868988-19869069
Peak_1218	4.68185	4.05266	4.52081	4.31359	5.22208	4.35755	chr1:19882150-19882857
Peak_1219	0.851631	1.17821	1.18443	1.12043	1.69455	0.92993	chr1:19918106-19918280
Peak_1220	0.879057	0.0474383	0.449497	0.90607	-0.254438	-0.0662978	chr1:19918608-19918745
Peak_1221	0.400174	0.720889	0.18748	0.478864	1.27517	0.677887	chr1:20101106-20101322
Peak_1222	2.79292	3.0185	2.9896	3.05273	3.67576	2.99006	chr1:20152103-20152763
Peak_1223	2.48017	2.90468	2.71848	3.33612	2.4681	2.14279	chr1:20185295-20186064
Peak_1224	2.75642	2.55452	2.86489	2.75207	2.7995	2.41476	chr1:20186108-20186732
Peak_1225	1.94408	2.40555	2.01496	2.51507	2.73462	2.08627	chr1:20212597-20213255
Peak_1226	0.823673	0.967597	0.519644	0.859093	1.39198	0.516151	chr1:20216641-20216860
Peak_1227	0.823673	1.05022	0.916236	0.128907	1.60057	1.1664	chr1:20376881-20377128
Peak_1228	1.96982	1.61817	1.87925	0.708222	2.37182	1.07641	chr1:20466255-20466706
Peak_1229	1.41705	0.995668	0.80827	1.30702	1.88598	1.20937	chr1:20485509-20485750
Peak_1230	2.1153	2.17949	2.03905	2.60323	3.02427	2.57943	chr1:20493790-20494237
Peak_1231	0.107328	0.199999	0.425336	-0.130749	-0.778036	-0.548714	chr1:20500311-20500439
Peak_1232	3.84565	3.53602	3.79068	3.78252	4.26374	3.87751	chr1:20507496-20508454
Peak_1233	-0.0389993	-0.184857	-0.097486	0.0474396	0.971583	0.294597	chr1:20519951-20520198
Peak_1234	1.27974	1.46596	1.3476	0.760285	1.82495	1.66023	chr1:20522359-20522688
Peak_1235	4.77604	4.42455	4.69639	4.73383	5.28197	4.40915	chr1:20633105-20634674
Peak_1236	1.90459	1.61817	2.02304	2.07565	2.38597	2.23926	chr1:20640154-20640534
Peak_1237	4.80493	4.61981	4.88315	4.56846	5.4581	4.4433	chr1:20661146-20662001
Peak_1238	0.675127	-0.184857	0.0361543	-0.0389054	-0.0886913	0.333967	chr1:20675173-20675306
Peak_1239	3.92674	3.83687	3.86442	3.75712	4.16048	3.8301	chr1:20696363-20697240
Peak_1240	0.851631	0.967597	0.826834	0.90607	1.55118	1.18804	chr1:20711671-20711929
Peak_1241	3.22034	2.90468	3.18932	3.04225	3.73778	2.97769	chr1:20717530-20718289
Peak_1242	2.94989	2.42633	2.70348	2.30328	2.73462	2.4864	chr1:20731264-20731698
Peak_1243	4.24926	4.14641	4.31265	4.33091	4.65713	4.21458	chr1:20732073-20733569
Peak_1244	0.152981	0.293422	0.271199	0.708222	-0.0124519	0.481508	chr1:20760299-20760449
Peak_1245	5.92237	5.66214	5.95019	5.82647	6.57821	5.82196	chr1:20786173-20787726
Peak_1246	2.89721	2.96271	2.83769	2.63146	2.6433	2.73458	chr1:20815742-20816583
Peak_1247	-0.522302	-1.12947	0.298059	-2.37389	-0.0886913	-0.781322	chr1:20907965-20908097
Peak_1248	1.19498	0.786632	0.671163	-0.0389054	0.58661	0.615351	chr1:21052660-21052878
Peak_1249	0.958341	1.10279	1.44695	1.19798	1.11444	1.02921	chr1:21052973-21053268
Peak_1250	0.473979	0.150916	0.243829	0.708222	-1.0556	0.37229	chr1:21079763-21079936
Peak_1251	3.41559	3.08534	3.50391	3.48279	3.59885	3.17487	chr1:21175838-21176475
Peak_1252	4.90171	4.46527	4.99921	4.60451	5.63296	4.58057	chr1:21176556-21177407
Peak_1253	1.08151	0.786632	1.15534	0.859093	1.47378	1.18804	chr1:21195133-21195384
Peak_1254	1.98252	2.11697	2.26006	1.96907	2.28385	1.96613	chr1:21216738-21217166
Peak_1255	2.13818	2.11697	2.04699	1.85399	2.92113	2.02745	chr1:21232078-21232662
Peak_1256	1.7045	1.96907	1.74903	1.87775	2.34309	1.70596	chr1:21255312-21255625
Peak_1257	0.64349	1.44575	0.916236	1.40839	1.47378	1.09943	chr1:21270183-21270412
Peak_1258	0.281866	-0.249285	0.0986017	-0.0389054	0.128911	0.37229	chr1:21280373-21280483
Peak_1259	2.06842	1.85111	2.13155	2.75207	2.5708	2.16479	chr1:21289812-21290046
Peak_1260	0.958341	0.938969	1.26832	1.03847	1.47378	1.23039	chr1:21292982-21293107
Peak_1261	5.73901	4.45014	5.92779	4.59737	6.00032	4.33104	chr1:21293233-21295181
Peak_1262	2.18288	2.17949	1.95715	2.45315	2.25329	2.00323	chr1:21307327-21307876
Peak_1263	0.675127	0.754135	1.3085	1.03847	1.24442	1.1221	chr1:21307939-21308218
Peak_1264	3.22034	3.30876	3.69287	3.43554	3.76511	2.93352	chr1:21324315-21325083
Peak_1265	0.322389	0.150916	0.375764	0.708222	-0.0124519	0.92993	chr1:21326110-21326217
Peak_1266	3.52815	3.4217	3.73033	3.72473	3.86449	3.45484	chr1:21334031-21334984
Peak_1267	1.93104	1.92596	1.24089	1.27158	1.00865	1.67564	chr1:21344072-21344313
Peak_1268	4.35315	4.20469	4.42201	4.50121	5.04386	4.67941	chr1:21345245-21345994
Peak_1269	0.322389	0.61629	0.863262	0.128907	-0.0124519	0.549981	chr1:21356244-21356421
Peak_1270	2.25793	2.67225	2.83311	2.65915	2.53314	2.57943	chr1:21368491-21369238
Peak_1271	-0.260506	-0.90528	-0.925671	-0.705625	-0.910151	0.333967	chr1:21376518-21376660
Peak_1272	2.9039	2.96981	3.14932	2.6728	2.3285	2.64351	chr1:21388076-21389191
Peak_1273	0.823673	0.150916	0.671163	0.810535	0.317952	0.254122	chr1:21428142-21428287
Peak_1274	1.37913	1.27301	1.59509	1.23525	1.24442	0.79537	chr1:21428385-21428749
Peak_1275	2.37814	1.91129	2.43966	1.82983	3.00606	2.12045	chr1:21439803-21440200
Peak_1276	0.281866	0.84951	0.0361543	-0.0389054	0.485068	0.646958	chr1:21491018-21491208
Peak_1277	1.91788	1.85111	2.03106	1.67569	2.3285	1.87564	chr1:21508826-21509250
Peak_1278	0.879057	0.720889	0.18748	0.279219	1.62465	0.850709	chr1:21621977-21622228
Peak_1279	0.281866	0.87995	0.916236	0.20602	1.24442	0.737824	chr1:21622657-21622808
Peak_1280	-0.321638	0.754135	-0.696302	-0.570865	-0.441728	-0.0159316	chr1:21640583-21640716
Peak_1281	1.32032	0.84951	0.863262	1.08003	1.84558	1.2511	chr1:21651792-21651969
Peak_1282	3.83868	3.99472	3.77881	4.08772	4.72272	4.33589	chr1:21659058-21659893
Peak_1283	2.1153	2.7402	2.03106	1.85399	2.7995	2.49511	chr1:21669319-21669761
Peak_1284	1.34019	1.05022	1.14058	-0.334089	2.2062	0.850709	chr1:21703834-21704338
Peak_1285	-0.934866	-0.711287	0.496639	-0.447625	-0.657011	0.21248	chr1:21755978-21756060
Peak_1286	5.77321	5.59147	5.85391	5.5826	6.50146	5.50589	chr1:21782303-21784007
Peak_1287	1.35979	0.818414	0.650467	1.27158	1.52584	1.33111	chr1:21814417-21814658
Peak_1288	-0.452267	0.199999	-0.324481	-0.228839	-0.545357	0.409623	chr1:21843060-21843181
Peak_1289	1.59298	1.63611	2.16112	2.4049	2.45473	1.69088	chr1:21909688-21910066
Peak_1290	1.23798	1.07675	0.967333	0.99567	1.04478	1.02921	chr1:21936807-21936973
Peak_1291	3.3485	3.43713	3.42994	3.45935	3.67576	3.0504	chr1:21937217-21937823
Peak_1292	-0.934866	-0.461871	0.0986017	-1.20733	-1.21736	-0.348454	chr1:21948642-21948752
Peak_1293	3.2469	3.47252	3.21069	3.42751	3.20279	2.79931	chr1:21956869-21957634
Peak_1294	2.46214	2.42633	2.53306	1.94678	3.22658	2.25985	chr1:21963965-21964393
Peak_1295	0.879057	1.58159	0.47326	1.08003	0.933542	1.53068	chr1:22005160-22005377
Peak_1296	1.19498	1.7883	1.04867	0.810535	1.60057	1.38833	chr1:22005757-22006088
Peak_1297	2.44389	2.78109	2.93074	2.95559	3.51117	3.04448	chr1:22018918-22019449
Peak_1298	5.44536	5.56126	5.95442	6.01506	6.27777	5.68879	chr1:22024503-22026301
Peak_1299	4.89669	4.32297	5.05637	4.80991	5.73324	4.6249	chr1:22039498-22040510
Peak_1300	5.04935	4.71786	4.87425	4.92557	5.42249	4.80555	chr1:22052181-22053113
Peak_1301	2.32926	2.33039	2.59935	2.68632	2.52036	2.37757	chr1:22053353-22053717
Peak_1302	0.766076	0.50351	0.629471	0.20602	1.1809	0.409623	chr1:22066023-22066307
Peak_1303	-0.201861	-1.72075	-0.0628975	-0.705625	-0.441728	-1.27868	chr1:22066513-22066624
Peak_1304	0.361806	0.100105	0.400763	0.859093	0.05996	-0.0159316	chr1:22067497-22067635
Peak_1305	-0.452267	0.0474383	0.271199	-0.0389054	-0.657011	0.21248	chr1:22075509-22075648
Peak_1306	-0.09127	0.199999	0.93347	1.12043	0.257649	0.92993	chr1:22077079-22077286
Peak_1307	0.400174	-0.387474	-0.0628975	0.0474396	-0.345046	0.0327354	chr1:22083659-22083812
Peak_1308	2.84253	2.68954	3.3391	2.97774	3.5047	3.06217	chr1:22092104-22092804
Peak_1309	1.86399	0.652005	2.19009	1.27158	2.68968	1.46126	chr1:22104818-22105190
Peak_1310	0.675127	1.17821	1.3476	1.27158	1.73934	1.47893	chr1:22105629-22105859
Peak_1311	1.89118	0.720889	1.62722	1.44065	2.28385	1.59691	chr1:22131964-22132256
Peak_1312	1.74977	0.967597	1.9487	1.12043	2.49447	1.64466	chr1:22176194-22176598
Peak_1313	-0.842374	-0.123184	0.158458	-0.854281	-0.657011	-0.0159316	chr1:22248839-22248931
Peak_1314	1.27974	1.48588	1.00042	0.99567	1.94453	1.07641	chr1:22275800-22276134
Peak_1315	1.77919	1.95484	2.12407	1.99103	2.53314	2.15383	chr1:22416521-22417016
Peak_1316	0.197235	0.938969	0.564583	0.760285	0.05996	0.615351	chr1:22420441-22420597
Peak_1317	0.905972	0.995668	0.519644	0.478864	1.67162	0.481508	chr1:22428770-22428987
Peak_1318	5.28416	4.91079	5.29758	5.17371	6.01974	5.04382	chr1:22451583-22452807
Peak_1319	2.28893	2.85956	2.62079	2.57444	2.8205	2.37757	chr1:22642008-22642599
Peak_1320	2.12679	2.19167	1.99868	1.82983	2.6075	2.28015	chr1:22704396-22704856
Peak_1321	0.322389	0.199999	0.564583	0.478864	1.55118	0.708167	chr1:22710616-22710805
Peak_1322	0.0114435	0.938969	0.158458	0.415336	-0.657011	-0.228893	chr1:22716605-22716784
Peak_1323	-1.66525	-0.249285	0.12884	-0.130749	-1.39959	-1.27868	chr1:22735986-22736079
Peak_1324	-0.595912	-1.01303	0.298059	-1.67578	-0.345046	-0.781322	chr1:22896256-22896342
Peak_1325	0.107328	0.938969	-0.029119	1.08003	0.375835	0.0798142	chr1:22917353-22917549
Peak_1326	0.152981	0.199999	0.449497	0.279219	0.128911	0.92993	chr1:22930287-22930492
Peak_1327	1.74977	2.1672	1.62722	1.62042	2.07257	2.17567	chr1:22964193-22964678
Peak_1328	2.32926	1.82005	1.9402	2.17489	2.55836	2.41476	chr1:22976279-22976826
Peak_1329	4.40595	4.09544	4.31265	4.45457	4.84303	4.19333	chr1:23018935-23020263
Peak_1330	1.25901	0.967597	0.586538	0.708222	0.194715	1.20937	chr1:23089298-23089565
Peak_1331	0.107328	0.199999	0.863262	0.810535	-1.6082	0.79537	chr1:23092656-23092840
Peak_1332	0.611144	0.686858	-0.132924	-0.228839	-0.0886913	0.37229	chr1:23097440-23097608
Peak_1333	1.43564	1.58159	1.4589	1.3416	1.64833	1.31152	chr1:23098682-23098977
Peak_1334	1.79367	1.12837	1.87925	1.03847	1.96353	1.07641	chr1:23103441-23103757
Peak_1335	0.107328	-0.00722391	-0.989202	-1.42263	-1.0556	0.0327354	chr1:23108567-23108683
Peak_1336	1.00888	0.61629	1.4589	1.19798	1.57609	1.33111	chr1:23110898-23111138
Peak_1337	-0.201861	0.381161	-0.366046	-0.570865	-0.545357	0.737824	chr1:23118376-23118556
Peak_1338	1.23798	0.381161	1.18443	0.415336	1.67162	1.29166	chr1:23119306-23119491
Peak_1339	2.23688	0.87995	2.53871	1.23525	2.49447	1.07641	chr1:23148039-23148470
Peak_1340	3.12619	3.31991	3.04615	3.52854	3.06002	2.79226	chr1:23167505-23168263
Peak_1341	3.93656	3.61506	3.9043	3.80748	4.16869	3.65464	chr1:23168539-23169255
Peak_1342	2.12679	1.58159	2.06274	1.99103	2.50747	2.00323	chr1:23177491-23177886
Peak_1343	2.64899	2.72351	2.66789	2.92169	2.65503	2.79226	chr1:23184241-23184984
Peak_1344	1.86399	1.72264	1.85232	1.37538	2.35752	1.82127	chr1:23216869-23217289
Peak_1345	5.13004	4.77769	5.15701	4.83137	5.61354	4.73377	chr1:23343771-23344860
Peak_1346	6.13637	5.81568	6.12539	5.92527	6.69366	5.77803	chr1:23367838-23369231
Peak_1347	1.12797	-0.0640391	-0.244781	0.279219	-0.657011	0.708167	chr1:23392438-23392614
Peak_1348	1.96982	2.44681	1.87033	2.49983	2.63146	2.31007	chr1:23403896-23404349
Peak_1349	3.06183	2.76487	3.08907	2.68632	3.58665	3.17487	chr1:23422187-23422843
Peak_1350	2.72653	2.7402	2.78645	2.76487	3.0949	2.64351	chr1:23424277-23424805
Peak_1351	1.95701	1.70574	1.82487	1.67569	1.82495	2.03941	chr1:23424930-23425248
Peak_1352	1.00888	0.720889	0.826834	0.539711	0.854313	1.1221	chr1:23436793-23436993
Peak_1353	-0.67348	-0.711287	-0.132924	-0.570865	-0.545357	-0.0159316	chr1:23442781-23442879
Peak_1354	1.76455	2.56393	1.98221	2.65915	1.78278	2.16479	chr1:23451853-23452360
Peak_1355	-0.201861	0.423108	-0.132924	0.0474396	-0.441728	0.766884	chr1:23452494-23452601
Peak_1356	0.0114435	0.754135	0.375764	-0.854281	-1.21736	-0.348454	chr1:23470099-23470264
Peak_1357	4.84025	4.64661	4.93006	4.92557	5.46977	4.77727	chr1:23483970-23485007
Peak_1358	-0.67348	-0.249285	0.18748	-0.0389054	-1.85217	-0.62216	chr1:23494581-23494695
Peak_1359	2.04439	1.88151	2.06274	1.82983	2.50747	1.99097	chr1:23497016-23497482
Peak_1360	-0.755457	-0.711287	0.12884	-0.334089	-1.0556	-1.05878	chr1:23503760-23503862
Peak_1361	1.15065	0.818414	1.49417	1.40839	1.04478	1.27152	chr1:23525038-23525278
Peak_1362	1.43564	0.720889	1.12566	1.64832	1.57609	1.69088	chr1:23528414-23528673
Peak_1363	3.62042	3.11123	3.35197	3.13391	3.97161	3.07965	chr1:23531114-23531693
Peak_1364	3.7449	3.79755	3.88671	3.95439	4.09306	3.87417	chr1:23539578-23540249
Peak_1365	2.77113	2.64592	2.896	2.96671	3.00606	2.54629	chr1:23544665-23545245
Peak_1366	5.12718	4.72416	5.07007	5.00594	5.5395	4.68893	chr1:23554481-23555396
Peak_1367	3.3485	2.82086	3.38367	3.23855	3.59885	2.8409	chr1:23559361-23559806
Peak_1368	1.52516	1.17821	1.01668	1.59198	1.04478	0.904003	chr1:23567799-23567999
Peak_1369	2.73406	1.91129	2.80529	1.92413	3.3106	1.88892	chr1:23577215-23577760
Peak_1370	0.281866	-0.90528	0.519644	0.0474396	-0.345046	0.125405	chr1:23579145-23579226
Peak_1371	0.361806	0.652005	0.650467	0.279219	0.536732	0.37229	chr1:23581278-23581450
Peak_1372	3.19328	2.02462	3.45998	2.69971	3.57434	2.41476	chr1:23591478-23592044
Peak_1373	0.958341	-0.184857	0.98397	1.47221	1.21301	0.294597	chr1:23592411-23592626
Peak_1374	2.45305	2.17949	2.04699	2.01265	2.14093	2.34902	chr1:23595286-23595651
Peak_1375	2.05646	1.46596	2.24633	1.85399	2.81004	1.64466	chr1:23595701-23595964
Peak_1376	0.736392	0.995668	0.789463	0.951565	0.726662	1.1664	chr1:23600271-23600388
Peak_1377	2.76379	3.02533	2.39681	3.58737	2.14093	3.27941	chr1:23601034-23601636
Peak_1378	0.361806	0.50351	0.18748	0.708222	0.257649	0.904003	chr1:23601801-23601913
Peak_1379	1.60945	1.94047	1.65865	2.79014	1.78278	2.22885	chr1:23602121-23602456
Peak_1380	1.82221	1.34024	1.15534	1.47221	1.00865	1.67564	chr1:23606824-23607059
Peak_1381	2.43468	1.77216	2.5274	2.21275	2.66667	2.23926	chr1:23607188-23607560
Peak_1382	2.14949	2.50656	2.06274	2.17489	2.07257	2.13166	chr1:23613158-23613540
Peak_1383	5.34321	4.9034	5.19323	5.00325	5.74152	4.6249	chr1:23619217-23620318
Peak_1384	2.58381	1.58159	3.03021	2.4049	2.70105	1.51363	chr1:23624341-23624677
Peak_1385	2.53292	3.01165	2.20435	3.28372	2.41387	2.86125	chr1:23626993-23627570
Peak_1386	1.19498	1.15351	1.37308	1.82983	1.14805	1.27152	chr1:23628989-23629138
Peak_1387	3.41559	3.28621	3.313	3.53602	3.20279	3.22809	chr1:23634797-23635470
Peak_1388	0.281866	0.720889	0.826834	0.760285	-0.0886913	0.294597	chr1:23636408-23636600
Peak_1389	2.69601	2.4366	2.50452	2.77756	2.81004	2.87466	chr1:23637335-23637793
Peak_1390	1.37913	0.786632	1.16996	0.99567	0.854313	0.583036	chr1:23637944-23638067
Peak_1391	-0.09127	-0.249285	-0.169255	-0.447625	-1.0556	-0.781322	chr1:23651266-23651346
Peak_1392	0.400174	1.24989	-0.206524	1.03847	0.257649	0.169599	chr1:23676382-23676582
Peak_1393	4.17098	4.14014	4.30439	4.47028	4.78814	4.37888	chr1:23691398-23692657
Peak_1394	-0.595912	-0.62327	-0.366046	-1.20733	-0.910151	-1.05878	chr1:23700108-23700190
Peak_1395	0.107328	-0.461871	0.12884	-0.0389054	-0.254438	-0.118486	chr1:23720673-23720768
Peak_1396	4.60181	4.12115	4.45221	4.43868	4.95882	4.34315	chr1:23742866-23744178
Peak_1397	0.240171	-0.00722391	0.271199	0.598096	0.485068	0.481508	chr1:23744590-23744671
Peak_1398	-0.145506	0.150916	0.18748	0.348882	0.128911	0.615351	chr1:23751288-23751401
Peak_1399	0.823673	1.07675	0.496639	1.44065	0.726662	0.823305	chr1:23758937-23759117
Peak_1400	2.45305	2.77301	2.4695	2.99957	3.06002	2.50377	chr1:23772014-23772554
Peak_1401	4.21469	4.17431	4.3077	3.96552	4.48371	4.00494	chr1:23778001-23779054
Peak_1402	4.22006	4.17738	4.39582	4.30046	4.34206	4.01406	chr1:23790792-23791893
Peak_1403	4.95101	4.54104	4.87982	4.84348	5.35574	4.55581	chr1:23800406-23801295
Peak_1404	2.10372	2.29694	2.3268	2.26775	2.84119	2.34902	chr1:23809689-23809977
Peak_1405	1.7045	1.22639	1.57327	1.99103	1.94453	1.54752	chr1:23810834-23811026
Peak_1406	3.64059	3.66835	3.75477	3.31887	4.18902	3.2385	chr1:23825040-23825994
Peak_1407	4.2093	3.76121	4.18715	4.11796	5.07695	4.09649	chr1:23837954-23838899
Peak_1408	4.72595	4.5529	4.80455	4.76283	5.45474	4.47006	chr1:23867820-23868839
Peak_1409	1.41705	1.88151	1.32165	1.94678	1.57609	1.87564	chr1:23896504-23896793
Peak_1410	1.62573	1.42525	1.74903	1.85399	2.35752	2.01539	chr1:23908895-23909209
Peak_1411	0.240171	0.579667	0.711683	-0.0389054	0.194715	0.409623	chr1:23909279-23909431
Peak_1412	1.03349	0.50351	1.16996	0.760285	1.08003	0.980425	chr1:23910999-23911122
Peak_1413	2.63297	2.45694	2.38433	2.85143	2.94044	2.70486	chr1:23916705-23917221
Peak_1414	1.12797	0.720889	1.48251	0.810535	0.854313	1.00503	chr1:23920009-23920256
Peak_1415	6.23453	5.7368	6.25013	5.86562	6.70711	5.68594	chr1:23958813-23960289
Peak_1416	5.44076	5.15126	5.461	5.51413	6.13841	5.19714	chr1:23979863-23981033
Peak_1417	0.0114435	0.0474383	0.731525	-0.130749	-0.0124519	0.21248	chr1:23987058-23987168
Peak_1418	3.18231	2.83647	3.06582	2.99957	2.74564	2.62775	chr1:23993282-23994276
Peak_1419	0.611144	-0.387474	0.243829	0.65421	0.05996	-0.172634	chr1:23994362-23994464
Peak_1420	-0.755457	0.909762	-0.029119	0.279219	-0.0124519	0.21248	chr1:24028040-24028226
Peak_1421	0.795162	0.818414	1.3604	1.19798	0.726662	1.27152	chr1:24032310-24032545
Peak_1422	2.03223	2.467	2.3137	2.69971	2.89167	2.8409	chr1:24070917-24071384
Peak_1423	1.21664	0.652005	0.898793	0.708222	0.194715	0.333967	chr1:24072493-24072723
Peak_1424	0.795162	0.381161	0.967333	0.539711	1.27517	0.79537	chr1:24112537-24112734
Peak_1425	1.08151	0.293422	0.375764	0.128907	0.681472	0.583036	chr1:24149872-24150047
Peak_1426	3.31877	3.29753	3.35837	3.31016	3.9995	3.10831	chr1:24150361-24151245
Peak_1427	4.01592	2.68954	3.9431	2.57444	4.34568	2.65132	chr1:24187098-24187699
Peak_1428	3.19873	1.77216	3.52963	2.33795	3.01519	1.66023	chr1:24191934-24192392
Peak_1429	2.98187	2.91206	3.12327	2.82722	3.4982	2.90765	chr1:24199390-24199824
Peak_1430	1.08151	0.818414	1.50574	0.859093	1.1809	1.02921	chr1:24200128-24200334
Peak_1431	1.08151	0.463869	-0.029119	0.279219	-1.0556	0.446013	chr1:24212297-24212419
Peak_1432	0.795162	1.48588	0.629471	1.3416	2.17394	1.38833	chr1:24249148-24249704
Peak_1433	0.544191	0.293422	0.12884	0.760285	-0.254438	0.79537	chr1:24317170-24317287
Peak_1434	3.52815	3.39032	3.50391	3.28372	3.9995	3.17487	chr1:24321743-24322554
Peak_1435	2.01996	1.91129	1.95715	1.15973	1.62465	1.47893	chr1:24345019-24345272
Peak_1436	0.509512	0.293422	0.564583	0.65421	0.257649	0.21248	chr1:24349946-24350069
Peak_1437	-0.09127	-0.540314	0.215929	-0.130749	-0.345046	-0.0159316	chr1:24352227-24352329
Peak_1438	-0.385474	-0.711287	-0.366046	-1.02003	-0.169186	0.481508	chr1:24362847-24362997
Peak_1439	0.322389	-0.387474	0.0677159	0.20602	0.485068	-0.412168	chr1:24384411-24384505
Peak_1440	1.54242	2.2627	1.4589	2.15558	1.67162	1.84871	chr1:24385098-24385522
Peak_1441	3.08557	3.05898	2.99371	2.91022	3.4719	3.13084	chr1:24392082-24392815
Peak_1442	1.64183	1.70574	1.67923	1.56295	1.62465	2.00323	chr1:24393166-24393476
Peak_1443	2.80727	2.50656	2.9393	2.65915	3.19477	2.65132	chr1:24413481-24413931
Peak_1444	5.01267	4.73461	4.88868	4.86742	5.51716	4.76291	chr1:24415226-24416093
Peak_1445	1.45399	1.48588	1.50574	0.951565	1.98229	1.35044	chr1:24416975-24417105
Peak_1446	0.98383	0.786632	1.04867	1.08003	0.681472	1.23039	chr1:24463964-24464223
Peak_1447	-0.260506	0.938969	0.375764	0.99567	-0.254438	1.42526	chr1:24475705-24475894
Peak_1448	1.65776	2.77301	1.9487	2.95559	1.80402	2.68216	chr1:24481075-24481372
Peak_1449	2.26834	1.77216	2.24633	2.85143	2.92113	2.50377	chr1:24483427-24483734
Peak_1450	1.43564	1.61817	1.86135	2.19395	1.80402	1.99097	chr1:24486438-24486712
Peak_1451	3.20958	2.45694	3.54373	2.51507	3.56815	2.31007	chr1:24488046-24488570
Peak_1452	5.52239	5.41302	5.44606	5.60769	6.05228	5.52622	chr1:24501846-24503165
Peak_1453	1.60945	1.56295	1.22698	1.75482	1.36365	1.00503	chr1:24503364-24503483
Peak_1454	1.90459	1.92596	1.88812	2.09605	2.4681	2.0747	chr1:24506663-24506901
Peak_1455	3.3485	3.3956	3.29311	3.23855	4.06254	3.51174	chr1:24507095-24507748
Peak_1456	0.851631	0.542091	0.400763	0.279219	1.36365	0.169599	chr1:24527169-24527386
Peak_1457	0.823673	0.579667	0.298059	0.760285	0.128911	0.766884	chr1:24534387-24534503
Peak_1458	3.38722	3.16784	3.43297	3.38669	4.05813	3.18567	chr1:24535003-24535595
Peak_1459	1.83627	2.12969	2.26006	1.70255	2.45473	2.31007	chr1:24536580-24536900
Peak_1460	1.27974	0.293422	1.25467	0.348882	2.01908	0.955398	chr1:24541107-24541454
Peak_1461	1.91788	2.34137	2.23248	2.38845	2.53314	2.13166	chr1:24555736-24556172
Peak_1462	-0.755457	0.720889	-0.132924	0.0474396	-0.169186	0.169599	chr1:24562524-24562671
Peak_1463	0.281866	-0.00722391	0.158458	0.20602	0.971583	0.0798142	chr1:24572291-24572463
Peak_1464	0.060182	0.61629	0.519644	0.348882	0.431485	0.446013	chr1:24572517-24572644
Peak_1465	2.77113	2.42633	2.51601	2.60323	3.56815	2.80632	chr1:24587084-24587623
Peak_1466	-0.0389993	0.720889	0.0986017	0.128907	0.128911	-0.172634	chr1:24588648-24588784
Peak_1467	0.0114435	-0.00722391	0.18748	0.20602	-0.545357	-0.287435	chr1:24631998-24632081
Peak_1468	6.30067	6.1206	6.30164	6.18183	6.91783	6.2017	chr1:24642118-24643859
Peak_1469	1.08151	0.720889	0.845163	1.75482	0.854313	1.07641	chr1:24662076-24662403
Peak_1470	1.8502	1.83566	1.89693	2.38845	2.31377	2.22885	chr1:24688514-24689007
Peak_1471	1.37913	2.21574	1.69952	1.99103	1.90576	2.41476	chr1:24705240-24705817
Peak_1472	-0.145506	0.0474383	0.271199	-0.228839	-0.345046	0.79537	chr1:24717784-24717910
Peak_1473	0.795162	1.0232	1.0644	1.12043	0.933542	1.70596	chr1:24722216-24722421
Peak_1474	0.879057	0.938969	0.671163	1.47221	1.14805	1.46126	chr1:24722602-24722805
Peak_1475	2.16071	1.29577	2.67815	2.01265	2.73462	1.62892	chr1:24742393-24742647
Peak_1476	5.80752	5.49397	5.85956	5.76568	6.6393	5.70577	chr1:24744832-24745717
Peak_1477	2.50678	2.467	2.21144	1.94678	2.37182	2.54629	chr1:24799687-24800392
Peak_1478	0.823673	2.10413	1.3085	2.65915	1.47378	2.16479	chr1:24803976-24804344
Peak_1479	-0.09127	-0.316726	0.00388679	-1.42263	-0.169186	-0.0662978	chr1:24830974-24831088
Peak_1480	0.851631	0.967597	0.0677159	0.859093	0.194715	0.708167	chr1:24831602-24831789
Peak_1481	0.509512	0.786632	0.898793	0.539711	0.431485	0.904003	chr1:24832723-24832918
Peak_1482	2.62489	2.72351	2.896	2.88699	2.15753	2.52093	chr1:24833068-24833913
Peak_1483	0.879057	1.17821	1.21294	1.40839	1.55118	0.823305	chr1:24835108-24835338
Peak_1484	3.85258	3.56441	3.96632	3.65768	4.35651	3.64684	chr1:24847867-24848880
Peak_1485	-0.842374	-0.184857	-0.750317	0.128907	-1.21736	0.21248	chr1:24892158-24892278
Peak_1486	0.98383	0.150916	0.298059	0.90607	0.194715	0.0798142	chr1:24897348-24897481
Peak_1487	-0.145506	-0.00722391	0.350325	0.128907	-0.778036	0.516151	chr1:24897759-24897890
Peak_1488	2.38772	2.30818	3.0141	2.63146	2.8616	2.53788	chr1:24910821-24911421
Peak_1489	4.21469	4.40898	4.19788	4.43468	4.8456	4.66017	chr1:24924976-24925624
Peak_1490	2.26834	1.73933	2.41533	2.07565	2.12414	1.91512	chr1:24928860-24929099
Peak_1491	3.84565	3.66835	4.08095	3.77621	3.94318	3.56235	chr1:24929226-24929938
Peak_1492	4.36774	3.70281	4.3077	3.86805	4.86594	3.97412	chr1:24930095-24930670
Peak_1493	3.0377	2.78913	3.19648	2.53014	2.88171	2.47764	chr1:24954756-24955508
Peak_1494	0.473979	0.50351	1.04867	0.951565	0.854313	0.708167	chr1:24963642-24963741
Peak_1495	3.59996	4.27223	3.88671	4.54268	4.33113	4.17176	chr1:24964900-24965658
Peak_1496	2.74155	2.89725	2.8006	3.45146	2.95949	3.14751	chr1:24971147-24972150
Peak_1497	0.361806	0.579667	0.00388679	0.539711	0.971583	0.409623	chr1:24982599-24982777
Peak_1498	2.49797	1.40446	2.76254	2.15558	3.21076	1.99097	chr1:24988268-24988695
Peak_1499	1.39821	1.36196	1.75873	1.5031	1.73934	1.54752	chr1:24997668-24997949
Peak_1500	2.48017	2.23941	2.65236	2.33795	3.1035	2.52093	chr1:25012133-25012703
Peak_1501	5.39874	4.98793	5.40573	5.05106	5.77821	4.95665	chr1:25022309-25023305
Peak_1502	2.69601	1.96907	2.95626	1.99103	2.63146	1.75029	chr1:25030718-25031051
Peak_1503	1.93104	0.967597	2.2255	1.03847	1.69455	1.07641	chr1:25031692-25031994
Peak_1504	3.20417	1.72264	2.90476	1.75482	3.45186	2.34902	chr1:25032092-25032577
Peak_1505	1.8502	1.95484	2.23248	1.85399	1.88598	1.59691	chr1:25037846-25038118
Peak_1506	1.71975	1.17821	1.70956	1.90113	1.62465	2.03941	chr1:25042279-25042701
Peak_1507	-0.934866	-1.25615	-0.097486	-0.570865	-1.0556	-0.868012	chr1:25055783-25055888
Peak_1508	-0.842374	0.100105	0.375764	0.20602	-0.345046	-0.0662978	chr1:25080843-25080958
Peak_1509	0.0114435	0.463869	0.608164	0.20602	0.813005	-0.0662978	chr1:25089469-25089619
Peak_1510	-0.260506	-0.249285	-0.169255	0.0474396	-0.910151	0.955398	chr1:25092972-25093117
Peak_1511	1.35979	1.54407	1.63778	1.64832	1.62465	1.69088	chr1:25101547-25101851
Peak_1512	1.73484	2.2627	1.5399	2.58891	1.67162	2.37757	chr1:25109647-25109978
Peak_1513	1.77919	2.10413	2.10898	2.35498	2.2062	2.30016	chr1:25118549-25118988
Peak_1514	-0.67348	-0.90528	-0.644236	-0.447625	-0.441728	0.294597	chr1:25128214-25128324
Peak_1515	1.45399	1.2025	0.967333	1.12043	1.78278	1.51363	chr1:25140124-25140384
Peak_1516	0.823673	1.44575	0.751097	1.53334	1.47378	1.44337	chr1:25148742-25149074
Peak_1517	0.437548	0.909762	0.845163	0.20602	0.58661	0.37229	chr1:25183940-25184151
Peak_1518	0.932394	0.938969	0.650467	0.539711	1.47378	0.677887	chr1:25198276-25198498
Peak_1519	-0.321638	-0.123184	0.18748	0.0474396	-1.0556	-0.478826	chr1:25207638-25207718
Peak_1520	1.39821	0.818414	0.9505	0.598096	0.128911	0.549981	chr1:25217798-25218012
Peak_1521	0.64349	1.15351	0.608164	1.64832	0.63482	0.549981	chr1:25218233-25218471
Peak_1522	4.74284	4.56934	4.80572	4.71417	5.03939	4.57031	chr1:25232078-25233196
Peak_1523	2.40669	1.98316	1.93165	2.23132	2.23776	1.84871	chr1:25233216-25233450
Peak_1524	4.81206	4.5458	4.68116	4.57937	5.16372	4.50065	chr1:25239425-25240496
Peak_1525	5.52347	5.27381	5.63041	5.50271	6.34271	5.11335	chr1:25246778-25247993
Peak_1526	0.675127	0.381161	0.324429	0.99567	0.933542	0.583036	chr1:25256506-25256710
Peak_1527	0.509512	1.40446	0.298059	-0.130749	0.375835	0.615351	chr1:25260859-25261010
Peak_1528	-0.145506	-0.00722391	-0.132924	0.0474396	-0.778036	-0.412168	chr1:25264281-25264364
Peak_1529	5.3358	5.21085	3.45998	3.31016	5.21813	4.57442	chr1:25267094-25268383
Peak_1530	1.67351	1.83566	-3.08057	-1.02003	0.933542	1.47893	chr1:25287141-25287434
Peak_1531	-0.09127	0.720889	-1.19853	-0.705625	-3.01295	-0.478826	chr1:25294564-25294713
Peak_1532	0.736392	1.7883	-2.11025	-1.67578	0.485068	0.446013	chr1:25330146-25330323
Peak_1533	5.69435	5.38146	5.42032	5.41814	6.04449	5.16475	chr1:25337529-25339110
Peak_1534	0.400174	0.967597	0.00388679	0.478864	-1.0556	0.516151	chr1:25354178-25354355
Peak_1535	1.62573	1.99711	-0.029119	0.20602	1.60057	1.20937	chr1:25363314-25363690
Peak_1536	-0.67348	-0.90528	-0.097486	-1.02003	-0.441728	0.0798142	chr1:25369087-25369173
Peak_1537	0.361806	0.909762	0.00388679	-0.705625	0.194715	0.677887	chr1:25384382-25384562
Peak_1538	0.152981	0.686858	-0.366046	0.810535	-0.545357	0.980425	chr1:25386500-25386684
Peak_1539	2.44389	2.41598	1.98221	2.42116	2.81004	2.08627	chr1:25402721-25403372
Peak_1540	6.04246	5.75231	6.02696	5.52921	6.71273	5.64641	chr1:25429980-25431344
Peak_1541	2.48017	2.467	2.65236	2.55982	2.83088	2.53788	chr1:25443236-25443727
Peak_1542	0.060182	0.0474383	0.608164	-1.42263	0.485068	0.125405	chr1:25446173-25446311
Peak_1543	2.38772	1.65384	3.10817	1.99103	3.35445	1.87564	chr1:25447608-25448207
Peak_1544	-0.522302	0.199999	-0.324481	0.810535	0.128911	0.677887	chr1:25467226-25467342
Peak_1545	1.08151	0.938969	1.70956	1.3416	2.52036	1.62892	chr1:25473775-25474136
Peak_1546	1.35979	2.22762	1.22698	2.23132	1.96353	2.22885	chr1:25474646-25475046
Peak_1547	0.240171	0.150916	-0.545425	-0.705625	-0.254438	-0.118486	chr1:25487801-25487916
Peak_1548	1.8502	1.75584	2.28713	2.15558	2.68968	2.09775	chr1:25503743-25504223
Peak_1549	2.23688	2.38448	2.48712	2.71298	2.48134	2.52943	chr1:25506747-25507288
Peak_1550	1.82221	1.72264	1.15534	1.87775	1.78278	1.31152	chr1:25520615-25520898
Peak_1551	1.30017	0.967597	1.51722	0.90607	0.681472	1.1221	chr1:25529648-25529985
Peak_1552	3.64459	3.51678	3.52111	3.50584	3.9622	3.51603	chr1:25543356-25544337
Peak_1553	1.15065	0.786632	1.12566	0.859093	0.128911	0.583036	chr1:25544548-25544676
Peak_1554	3.61635	3.55501	3.63083	3.62295	3.92875	3.40487	chr1:25549540-25550296
Peak_1555	0.197235	0.84951	0.542289	0.99567	-0.254438	0.294597	chr1:25561798-25561888
Peak_1556	3.38244	3.31991	3.35517	3.37838	3.91905	3.24367	chr1:25562391-25562909
Peak_1557	2.10372	2.35227	2.33331	2.17489	2.55836	1.99097	chr1:25565232-25565591
Peak_1558	1.15065	0.61629	1.33468	1.40839	1.62465	1.27152	chr1:25572905-25573132
Peak_1559	0.0114435	-0.00722391	0.0986017	-0.228839	-0.778036	-0.287435	chr1:25601955-25602079
Peak_1560	0.400174	0.247466	0.298059	0.348882	-0.0124519	0.0798142	chr1:25604169-25604255
Peak_1561	2.38772	2.29694	2.56106	2.53014	2.8205	2.02745	chr1:25608545-25608827
Peak_1562	5.04784	4.76551	5.15057	4.87334	5.25137	4.54537	chr1:25615654-25617093
Peak_1563	1.50769	1.05022	1.21294	0.99567	1.11444	1.00503	chr1:25617290-25617373
Peak_1564	2.46214	2.68092	2.65236	2.37181	2.8616	2.54629	chr1:25619194-25619614
Peak_1565	0.281866	0.247466	0.0986017	0.348882	0.194715	0.708167	chr1:25622540-25622647
Peak_1566	1.08151	0.720889	1.28184	1.37538	0.813005	0.677887	chr1:25629218-25629483
Peak_1567	2.53292	2.77301	2.45764	2.65915	3.33269	2.88795	chr1:25642373-25643049
Peak_1568	-0.145506	1.0232	0.215929	-0.570865	0.128911	1.1221	chr1:25658852-25659026
Peak_1569	4.31097	4.06926	4.46412	4.36913	5.07695	4.02913	chr1:25675775-25676828
Peak_1570	1.03349	0.754135	0.691565	0.478864	0.257649	0.169599	chr1:25684529-25684709
Peak_1571	0.152981	-0.123184	0.608164	0.708222	0.317952	0.37229	chr1:25684939-25685072
Peak_1572	1.25901	1.22639	1.39813	1.37538	2.10715	1.27152	chr1:25692685-25693008
Peak_1573	-0.145506	-0.711287	-0.169255	-0.447625	-0.441728	0.294597	chr1:25695881-25695980
Peak_1574	1.91788	2.07811	2.11654	1.99103	2.55836	2.33938	chr1:25704282-25704747
Peak_1575	2.29912	2.11697	2.43361	2.32072	2.76742	2.01539	chr1:25711488-25711961
Peak_1576	2.12679	1.75584	2.41533	1.82983	2.63146	1.53068	chr1:25712078-25712555
Peak_1577	1.80801	1.94047	1.93165	1.64832	1.88598	1.09943	chr1:25730710-25731052
Peak_1578	0.060182	0.652005	0.00388679	1.03847	-0.169186	1.1221	chr1:25732761-25732942
Peak_1579	2.94989	3.43201	3.44804	3.08371	3.57434	3.49447	chr1:25754505-25755431
Peak_1580	1.08151	1.07675	0.770407	1.12043	1.62465	1.31152	chr1:25766276-25766479
Peak_1581	0.197235	0.84951	0.564583	0.810535	0.375835	0.254122	chr1:25766770-25766893
Peak_1582	5.24517	4.97036	5.24764	5.10238	5.87797	5.10342	chr1:25774584-25775697
Peak_1583	4.20659	4.80966	4.43265	4.90837	4.76666	4.76111	chr1:25796191-25797490
Peak_1584	3.07967	3.124	3.28306	3.26582	3.67576	3.28444	chr1:25810646-25811254
Peak_1585	4.8385	4.41938	4.67605	4.37332	5.11356	4.34556	chr1:25819617-25820362
Peak_1586	3.59583	3.7653	3.66218	4.10292	4.36368	3.98961	chr1:25820467-25821081
Peak_1587	4.33097	4.42455	4.3849	4.43468	4.9517	4.40222	chr1:25859093-25860239
Peak_1588	4.29833	3.93436	4.05953	3.99298	4.52266	3.81627	chr1:25875103-25876177
Peak_1589	3.86292	3.6727	3.84178	3.58014	4.31272	3.587	chr1:25895200-25895929
Peak_1590	5.77777	5.6871	5.87804	5.99619	6.32812	5.61878	chr1:25905116-25907258
Peak_1591	-0.201861	-0.62327	0.215929	-0.705625	-0.910151	0.125405	chr1:25914288-25914446
Peak_1592	3.36799	3.96663	3.87783	4.22373	3.99489	3.98653	chr1:25922435-25923789
Peak_1593	2.79292	3.64638	2.91781	3.65768	3.19477	3.3044	chr1:25971054-25971931
Peak_1594	2.58381	2.44681	2.6934	2.60323	3.1786	2.71235	chr1:25990803-25991335
Peak_1595	5.61297	5.36541	5.67592	5.33475	6.34633	5.41243	chr1:25997643-25998670
Peak_1596	1.0577	0.0474383	0.0677159	-0.228839	-0.0886913	0.333967	chr1:26005917-26006032
Peak_1597	3.48863	3.8055	3.48358	3.93753	3.98562	3.88083	chr1:26016450-26017587
Peak_1598	1.08151	1.50554	0.770407	1.67569	1.80402	1.75029	chr1:26027832-26027971
Peak_1599	4.99397	4.64882	4.9322	4.75323	5.40696	4.66597	chr1:26035066-26036484
Peak_1600	0.509512	-0.184857	0.375764	-0.0389054	0.854313	0.0798142	chr1:26050975-26051126
Peak_1601	-0.145506	0.652005	0.324429	0.348882	1.00865	0.446013	chr1:26051141-26051318
Peak_1602	0.361806	-0.0640391	-0.366046	-0.228839	0.05996	1.02921	chr1:26084882-26085064
Peak_1603	2.43468	2.44681	1.98221	2.60323	2.39999	2.03941	chr1:26104849-26105360
Peak_1604	5.62213	5.32588	5.58342	5.62007	6.23345	5.38106	chr1:26110831-26112209
Peak_1605	0.437548	0.463869	1.14058	-0.334089	0.63482	0.21248	chr1:26120003-26120232
Peak_1606	1.19498	0.579667	1.63778	1.23525	1.47378	0.823305	chr1:26123407-26123648
Peak_1607	4.13446	3.74477	4.36757	3.83808	4.89097	3.9616	chr1:26126260-26127304
Peak_1608	2.30924	2.34137	2.19724	2.26775	2.68968	1.9786	chr1:26144960-26145535
Peak_1609	0.281866	0.0474383	-0.593985	-0.130749	-0.910151	0.549981	chr1:26146514-26146655
Peak_1610	2.32926	2.74847	2.02304	2.33795	2.84119	2.51237	chr1:26156610-26157084
Peak_1611	0.544191	0.247466	0.650467	0.348882	0.536732	0.737824	chr1:26161905-26162027
Peak_1612	1.37913	1.0232	1.59509	0.951565	1.64833	1.31152	chr1:26164171-26164362
Peak_1613	1.19498	1.2025	1.00042	1.44065	-0.0124519	1.1664	chr1:26166302-26166477
Peak_1614	2.83555	2.29694	2.8604	2.11617	3.01519	2.0747	chr1:26169628-26170076
Peak_1615	0.437548	0.463869	0.789463	0.415336	0.317952	0.516151	chr1:26180602-26180791
Peak_1616	0.152981	0.463869	-0.545425	0.279219	0.128911	-0.412168	chr1:26182600-26182726
Peak_1617	2.48017	2.20376	2.21848	2.71298	2.7995	2.66682	chr1:26201041-26201528
Peak_1618	1.23798	1.0232	1.3476	1.47221	1.57609	1.33111	chr1:26202038-26202316
Peak_1619	0.322389	1.15351	0.271199	1.12043	0.681472	0.21248	chr1:26202393-26202563
Peak_1620	0.437548	0.542091	-0.366046	1.15973	0.05996	0.481508	chr1:26222872-26223031
Peak_1621	2.43468	2.09118	2.11654	2.15558	2.28385	2.27003	chr1:26225096-26225629
Peak_1622	5.75297	5.42469	5.73609	5.5952	6.46942	5.37517	chr1:26233731-26234923
Peak_1623	3.3534	3.57376	3.48358	3.60883	3.57434	3.2176	chr1:26275666-26276472
Peak_1624	3.4342	3.80946	3.70546	3.72473	4.12295	3.36742	chr1:26279739-26280247
Peak_1625	3.97837	4.64882	4.27427	4.81607	4.46383	4.53484	chr1:26284585-26285307
Peak_1626	2.30924	2.10413	2.09373	2.13601	2.71232	1.70596	chr1:26287415-26287644
Peak_1627	1.98252	1.86639	1.62722	1.94678	1.90576	1.1664	chr1:26289141-26289343
Peak_1628	1.37913	1.82005	1.73927	1.82983	1.27517	1.20937	chr1:26289485-26289715
Peak_1629	1.23798	0.967597	1.51722	1.44065	1.71712	0.708167	chr1:26289811-26289977
Peak_1630	4.61614	4.59479	4.65023	4.62572	5.12204	4.39758	chr1:26306240-26307598
Peak_1631	1.50769	1.40446	1.00042	1.62042	1.71712	1.44337	chr1:26315397-26315570
Peak_1632	3.15453	3.52643	3.17128	3.67135	3.68724	3.53304	chr1:26317782-26318248
Peak_1633	1.08151	1.17821	1.57327	1.37538	1.24442	0.877602	chr1:26319672-26319842
Peak_1634	3.36314	3.5784	3.566	3.7888	3.95272	3.54986	chr1:26321301-26321948
Peak_1635	3.86978	3.55029	3.72786	3.46721	4.14808	3.73404	chr1:26336118-26337046
Peak_1636	2.06842	2.73188	2.1829	2.42116	2.38597	2.56295	chr1:26358863-26359289
Peak_1637	1.45399	0.579667	0.731525	1.03847	1.27517	0.737824	chr1:26360397-26360525
Peak_1638	2.56705	2.39505	2.34623	2.4049	2.91137	2.59572	chr1:26363795-26364244
Peak_1639	1.12797	1.12837	1.33468	1.3416	2.14093	0.79537	chr1:26373364-26373626
Peak_1640	3.07967	3.51193	2.83769	3.58014	3.56815	3.42324	chr1:26378112-26378862
Peak_1641	1.98252	2.30818	2.05488	1.47221	2.26865	2.10915	chr1:26396217-26396593
Peak_1642	2.1153	2.66353	2.50452	2.73916	2.81004	2.66682	chr1:26398514-26399287
Peak_1643	-0.385474	-0.00722391	-0.029119	0.128907	-0.254438	-0.118486	chr1:26403889-26403995
Peak_1644	2.12679	2.34137	2.14641	2.58891	2.74564	2.18646	chr1:26408508-26408979
Peak_1645	2.68051	2.94122	2.46358	3.05273	3.12897	3.32896	chr1:26409237-26410032
Peak_1646	2.51555	2.76487	2.3071	2.54506	2.89167	2.76371	chr1:26417070-26417443
Peak_1647	4.27012	4.21965	4.44021	4.38165	5.07913	4.41605	chr1:26431823-26432543
Peak_1648	5.89912	5.72427	6.02897	5.98802	6.42126	5.72441	chr1:26471742-26473480
Peak_1649	5.30074	5.11333	5.27409	5.37287	5.7889	5.16748	chr1:26499988-26501403
Peak_1650	0.675127	0.337958	-0.806433	0.65421	-0.169186	0.254122	chr1:26516298-26516458
Peak_1651	2.95634	2.64592	2.9393	3.15351	3.154	2.77805	chr1:26529380-26530020
Peak_1652	3.54537	3.29753	3.59066	3.20137	3.93838	3.27941	chr1:26541823-26542487
Peak_1653	0.400174	-0.00722391	0.916236	0.415336	0.128911	0.254122	chr1:26542582-26542664
Peak_1654	4.03433	3.41652	4.04573	3.67813	4.81976	3.64684	chr1:26545508-26546060
Peak_1655	-0.934866	-1.01303	-0.696302	-1.02003	-1.39959	-0.62216	chr1:26569602-26569684
Peak_1656	0.437548	-0.249285	0.80827	0.598096	0.58661	0.409623	chr1:26580988-26581142
Peak_1657	2.96277	2.69811	2.44568	2.73916	2.29889	2.67451	chr1:26596281-26596889
Peak_1658	1.08151	0.995668	1.22698	1.53334	0.971583	1.23039	chr1:26602505-26602754
Peak_1659	5.77321	5.58917	5.74404	5.85069	6.33452	5.64641	chr1:26620082-26621668
Peak_1660	2.1153	1.96907	1.98221	1.75482	2.49447	1.90208	chr1:26677519-26677934
Peak_1661	4.70503	4.84481	4.92683	4.90259	5.50587	4.89711	chr1:26692310-26693330
Peak_1662	5.1569	4.87724	5.1968	5.12241	5.64919	4.90203	chr1:26695277-26696342
Peak_1663	4.75029	4.61755	4.64108	4.82221	4.91801	4.43201	chr1:26696623-26697487
Peak_1664	3.30872	3.34194	3.42385	3.17284	3.58051	3.06802	chr1:26698060-26698476
Peak_1665	-0.842374	-0.540314	0.0361543	-0.228839	0.317952	0.125405	chr1:26711862-26711947
Peak_1666	1.52516	1.94047	1.5399	2.13601	2.14093	2.23926	chr1:26721805-26722214
Peak_1667	2.69601	3.19835	2.7817	2.79014	2.90155	2.66682	chr1:26723236-26723923
Peak_1668	4.30087	4.00856	4.13223	4.09787	4.48041	3.93944	chr1:26743777-26744750
Peak_1669	-0.522302	0.100105	-0.545425	0.128907	0.257649	0.583036	chr1:26774574-26774690
Peak_1670	0.240171	0.247466	0.496639	0.598096	-0.0124519	0.446013	chr1:26780094-26780215
Peak_1671	1.21664	1.44575	1.3085	1.40839	1.00865	1.18804	chr1:26786994-26787123
Peak_1672	5.37727	5.09074	5.32314	5.25307	5.76608	5.13859	chr1:26787226-26788635
Peak_1673	3.59583	3.90136	3.73033	3.92047	3.74329	3.70431	chr1:26788747-26789528
Peak_1674	1.34019	1.15351	1.55111	1.08003	0.813005	1.46126	chr1:26803321-26803594
Peak_1675	1.71975	1.80426	1.89693	2.05495	1.44702	1.73566	chr1:26803624-26803993
Peak_1676	2.44389	2.51628	2.53306	2.79014	2.92113	2.40555	chr1:26810135-26810624
Peak_1677	0.736392	0.199999	0.751097	1.30702	0.317952	0.409623	chr1:26818418-26818559
Peak_1678	2.27867	2.38448	2.23248	2.17489	2.0008	2.10915	chr1:26818685-26819078
Peak_1679	1.79367	1.7883	1.74903	1.90113	2.03713	1.90208	chr1:26820846-26821155
Peak_1680	4.2093	3.95952	4.16178	4.20507	4.74211	3.93944	chr1:26826340-26827263
Peak_1681	3.82464	3.18012	3.85766	3.43554	4.43007	3.39094	chr1:26833361-26834012
Peak_1682	1.7045	1.44575	1.7969	0.859093	1.47378	1.27152	chr1:26838839-26839202
Peak_1683	-0.260506	0.337958	0.298059	-0.130749	-0.169186	-0.0662978	chr1:26850341-26850461
Peak_1684	2.22624	2.10413	1.88812	2.05495	2.03713	2.10915	chr1:26852968-26853391
Peak_1685	5.025	4.86397	4.98275	4.82221	5.3431	4.68893	chr1:26864157-26865519
Peak_1686	1.00888	0.463869	0.691565	0.99567	1.00865	0.583036	chr1:26865782-26865862
Peak_1687	1.10493	0.84951	0.691565	-0.0389054	1.04478	1.2511	chr1:26866046-26866216
Peak_1688	2.61677	2.29694	2.4695	2.48444	2.7782	2.53788	chr1:26877841-26878358
Peak_1689	0.879057	1.46596	0.98397	0.951565	1.04478	0.79537	chr1:26879813-26880045
Peak_1690	4.2545	3.99472	4.44772	3.96552	4.33113	3.693	chr1:26889626-26890578
Peak_1691	3.94632	3.76121	3.75719	3.81365	4.50332	3.90717	chr1:26899951-26900874
Peak_1692	5.14847	4.71996	5.21189	4.80682	5.79951	4.84526	chr1:26921293-26922244
Peak_1693	1.15065	0.579667	0.298059	0.539711	0.317952	0.294597	chr1:26949367-26949595
Peak_1694	0.766076	0.652005	0.608164	1.44065	-0.254438	0.125405	chr1:26949923-26950114
Peak_1695	3.1147	3.09834	3.14192	3.06313	3.41091	3.0563	chr1:26959860-26960780
Peak_1696	-0.67348	0.423108	-0.644236	0.478864	-0.0124519	0.516151	chr1:26961859-26961971
Peak_1697	1.17299	1.34024	1.00042	1.62042	0.813005	0.583036	chr1:26966659-26966952
Peak_1698	0.107328	0.938969	-0.0628975	0.478864	-0.0124519	0.0798142	chr1:26985140-26985275
Peak_1699	3.18231	3.14295	3.03421	2.79014	2.96893	2.9652	chr1:26991444-26991836
Peak_1700	3.42027	3.00476	3.65441	3.31016	3.7759	3.26929	chr1:26993281-26993961
Peak_1701	3.17126	3.1048	3.16764	3.09389	3.66419	2.77805	chr1:26997615-26998063
Peak_1702	0.107328	1.27301	-0.244781	-0.705625	0.128911	0.125405	chr1:26999571-26999706
Peak_1703	2.30924	2.68092	2.54992	2.38845	2.66667	2.57121	chr1:27012759-27013264
Peak_1704	-0.145506	0.686858	0.0677159	0.0474396	0.194715	1.23039	chr1:27020606-27020756
Peak_1705	0.795162	1.61817	0.650467	1.30702	1.27517	1.00503	chr1:27031850-27032054
Peak_1706	-0.595912	0.652005	0.671163	0.20602	0.726662	0.254122	chr1:27033667-27033816
Peak_1707	-0.0389993	0.579667	0.350325	0.65421	-0.0124519	0.877602	chr1:27044306-27044431
Peak_1708	3.0377	3.29753	2.85136	3.45935	3.62296	3.25397	chr1:27044471-27045165
Peak_1709	1.73484	1.52493	1.57327	1.64832	1.67162	1.44337	chr1:27045867-27046122
Peak_1710	2.51555	2.51628	2.86489	2.85143	2.6433	2.74192	chr1:27064206-27064948
Peak_1711	-0.260506	0.247466	-0.324481	0.279219	-0.254438	0.125405	chr1:27088963-27089095
Peak_1712	2.14949	2.61005	2.15378	2.58891	2.96893	2.24959	chr1:27097374-27097828
Peak_1713	2.50678	2.64592	2.5721	2.85143	3.06882	2.59572	chr1:27102662-27103073
Peak_1714	3.13191	3.5784	3.09291	3.56559	3.54941	3.55403	chr1:27111938-27112524
Peak_1715	3.33371	3.47252	3.62288	3.6916	4.00409	3.40487	chr1:27136923-27137681
Peak_1716	1.96982	2.95558	2.2255	2.65915	2.48134	2.66682	chr1:27142522-27143002
Peak_1717	4.95262	4.44251	4.75815	4.33091	5.62254	4.47667	chr1:27154785-27155752
Peak_1718	2.91056	2.67225	2.86938	2.58891	3.37588	2.42391	chr1:27161550-27162093
Peak_1719	-0.385474	-0.461871	0.425336	-0.130749	-0.0886913	-0.287435	chr1:27164663-27164796
Peak_1720	0.400174	0.542091	0.271199	-0.0389054	-0.0124519	1.09943	chr1:27197653-27197783
Peak_1721	2.05646	2.05161	1.88812	1.72892	2.7782	2.09775	chr1:27197872-27198346
Peak_1722	5.84277	5.47914	5.85504	5.69387	6.48922	5.5967	chr1:27233651-27235058
Peak_1723	1.25901	1.31817	1.56223	1.59198	1.67162	1.35044	chr1:27235217-27235311
Peak_1724	3.12619	2.68954	2.85136	2.82722	3.12897	2.45995	chr1:27235334-27235693
Peak_1725	0.958341	0.199999	0.243829	0.415336	-0.254438	0.0798142	chr1:27251953-27252081
Peak_1726	0.0114435	-0.461871	0.243829	0.0474396	0.317952	-0.118486	chr1:27252346-27252483
Peak_1727	2.37814	1.63611	2.14641	2.33795	2.19016	1.67564	chr1:27252547-27253036
Peak_1728	2.57545	-0.249285	2.72838	0.760285	3.13736	0.766884	chr1:27253640-27254209
Peak_1729	0.706085	1.15351	0.18748	0.810535	0.536732	1.053	chr1:27261105-27261353
Peak_1730	2.74155	2.67225	2.64191	2.91022	2.99686	2.62775	chr1:27284617-27285074
Peak_1731	0.736392	1.27301	0.542289	0.708222	-0.254438	0.646958	chr1:27285142-27285274
Peak_1732	2.62489	2.61911	2.43361	2.57444	2.68968	2.20781	chr1:27296776-27297244
Peak_1733	2.89721	2.73188	2.67303	3.05273	3.21076	2.63565	chr1:27300739-27301152
Peak_1734	4.90672	4.89038	4.93968	4.9538	5.70811	4.82468	chr1:27321856-27322669
Peak_1735	1.79367	1.67135	1.73927	1.94678	2.23776	1.80735	chr1:27332750-27333015
Peak_1736	3.37282	3.09834	3.22825	3.23855	3.51117	3.10262	chr1:27341602-27342229
Peak_1737	3.02547	3.09186	3.14192	3.4982	3.28061	3.11962	chr1:27342369-27342914
Peak_1738	4.00351	4.012	3.89113	3.80748	4.19305	3.85738	chr1:27343084-27343877
Peak_1739	2.23688	1.63611	2.52171	1.53334	2.19016	1.64466	chr1:27349448-27349855
Peak_1740	3.50193	3.22231	3.54092	3.41132	4.00409	3.0504	chr1:27357420-27358019
Peak_1741	1.7045	1.83566	2.2255	1.64832	2.25329	1.75029	chr1:27360043-27360286
Peak_1742	0.879057	0.754135	1.18443	0.415336	1.00865	0.955398	chr1:27360781-27360885
Peak_1743	4.38936	4.20469	4.43265	4.34376	4.85071	4.02913	chr1:27365368-27366449
Peak_1744	1.03349	1.89648	0.98397	1.3416	1.30527	1.35044	chr1:27367058-27367252
Peak_1745	2.81439	3.14295	3.08136	3.36163	3.52403	3.14751	chr1:27382958-27383591
Peak_1746	2.55859	2.41598	2.46358	2.63146	2.84119	2.3586	chr1:27388470-27388831
Peak_1747	4.63033	4.36661	4.60254	4.89679	5.21813	4.50281	chr1:27392115-27392855
Peak_1748	3.07375	2.80509	2.97302	3.124	3.41782	3.06217	chr1:27395450-27395831
Peak_1749	3.37282	3.05898	3.58794	3.66453	3.78661	3.19104	chr1:27402832-27403766
Peak_1750	0.706085	0.909762	0.731525	0.760285	0.726662	0.850709	chr1:27416581-27416741
Peak_1751	0.509512	-0.540314	0.881137	-1.20733	0.05996	-0.348454	chr1:27418483-27418587
Peak_1752	1.94408	2.59178	2.08604	2.65915	2.37182	2.97769	chr1:27422103-27422538
Peak_1753	-0.201861	0.0474383	-0.324481	-0.0389054	-0.345046	0.549981	chr1:27428259-27428373
Peak_1754	1.21664	1.38337	1.44695	1.40839	0.58661	1.09943	chr1:27431010-27431284
Peak_1755	1.15065	1.31817	1.41049	1.12043	1.50004	1.70596	chr1:27436439-27436809
Peak_1756	2.13818	0.967597	2.45764	0.810535	2.8616	0.850709	chr1:27445438-27445896
Peak_1757	-0.0389993	0.50351	0.691565	0.279219	0.05996	0.21248	chr1:27476177-27476365
Peak_1758	1.71975	0.199999	1.93165	0.478864	1.52584	0.294597	chr1:27481980-27482350
Peak_1759	5.79317	5.21085	5.8334	5.68043	6.291	5.3125	chr1:27489125-27490875
Peak_1760	4.70311	4.77364	4.61594	4.89388	4.84047	4.79148	chr1:27521621-27522836
Peak_1761	2.32926	2.03818	2.48712	2.33795	2.45473	2.31007	chr1:27523057-27523285
Peak_1762	4.05252	3.44733	4.1961	3.87397	4.67741	3.57472	chr1:27527039-27527553
Peak_1763	3.88338	3.17399	3.73279	3.52854	3.90928	3.37215	chr1:27527940-27528469
Peak_1764	1.15065	1.36196	1.41049	1.08003	0.971583	1.42526	chr1:27528511-27528644
Peak_1765	0.060182	0.0474383	0.350325	-0.705625	-0.169186	-0.287435	chr1:27542417-27542507
Peak_1766	1.80801	2.23941	2.25321	2.09605	2.95	2.29019	chr1:27556655-27556971
Peak_1767	4.46823	4.4552	4.60926	4.33949	5.08348	4.47226	chr1:27568224-27568974
Peak_1768	2.19385	2.21574	2.06274	1.90113	2.63146	2.09775	chr1:27569235-27569549
Peak_1769	2.77113	2.41598	1.99868	3.08371	2.55836	2.14279	chr1:27597083-27597388
Peak_1770	1.80801	1.34024	1.4349	2.01265	1.27517	1.18804	chr1:27603305-27603421
Peak_1771	4.55155	4.12433	4.3739	4.45061	4.8093	4.34556	chr1:27603815-27604464
Peak_1772	2.87013	2.68092	2.66789	2.89865	2.67822	2.54629	chr1:27606360-27606705
Peak_1773	3.45258	3.33097	3.34233	3.52101	3.53677	3.06802	chr1:27608590-27609164
Peak_1774	2.00759	1.99711	1.56223	2.11617	1.92528	2.06303	chr1:27618346-27618694
Peak_1775	2.05646	2.05161	2.12407	2.54506	2.3285	2.06303	chr1:27624726-27625159
Peak_1776	1.37913	1.44575	1.3604	1.80525	1.78278	1.62892	chr1:27633098-27633384
Peak_1777	-0.09127	-0.249285	0.18748	-0.334089	-0.254438	-0.781322	chr1:27636030-27636116
Peak_1778	3.13759	2.54506	3.16399	2.99957	3.28817	2.77805	chr1:27636685-27637289
Peak_1779	2.68828	2.54506	2.49294	2.83938	2.7782	2.50377	chr1:27643836-27644296
Peak_1780	4.64638	4.49015	4.79868	4.58299	4.89592	4.29408	chr1:27659145-27660409
Peak_1781	4.22274	4.21965	4.35803	4.30485	4.72551	4.04996	chr1:27662717-27663412
Peak_1782	3.18781	2.813	3.10817	2.91022	3.43153	2.7709	chr1:27669169-27669587
Peak_1783	4.00973	3.90136	4.06931	4.12791	4.67164	4.02312	chr1:27671919-27672745
Peak_1784	-0.0389993	0.423108	0.215929	0.90607	0.128911	1.1664	chr1:27713488-27713723
Peak_1785	6.00015	5.69354	5.95442	5.73998	6.76173	5.81415	chr1:27725379-27726669
Peak_1786	5.45564	5.47291	5.48018	5.55891	6.22855	5.61379	chr1:27772730-27773858
Peak_1787	-0.321638	0.61629	0.00388679	0.0474396	-0.169186	0.294597	chr1:27784149-27784328
Peak_1788	-0.321638	-0.62327	0.0986017	-0.334089	-0.545357	-0.412168	chr1:27829290-27829373
Peak_1789	3.75233	3.98425	3.66734	4.19091	4.27519	4.23552	chr1:27830403-27831341
Peak_1790	-0.522302	-0.805026	-0.408843	0.0474396	-1.39959	0.333967	chr1:27846552-27846667
Peak_1791	2.33917	2.42633	2.26006	2.21275	2.14093	2.32968	chr1:27853076-27853554
Peak_1792	1.10493	0.938969	0.80827	0.810535	0.854313	0.516151	chr1:27854294-27854440
Peak_1793	3.25739	3.47751	3.17128	3.4982	3.95272	3.41867	chr1:27857911-27858624
Peak_1794	3.14326	3.51678	3.34555	3.73778	3.59885	3.32896	chr1:27868996-27869652
Peak_1795	3.75604	3.85614	4.08288	3.97106	4.35651	3.65852	chr1:27872232-27872923
Peak_1796	0.578056	0.720889	1.11059	1.15973	0.894472	0.92993	chr1:27873330-27873424
Peak_1797	0.795162	0.199999	0.00388679	0.708222	0.194715	1.31152	chr1:27887023-27887195
Peak_1798	1.35979	1.95484	1.01668	1.15973	0.681472	1.07641	chr1:27887304-27887583
Peak_1799	5.18189	5.20184	5.30256	5.22787	6.01178	5.13998	chr1:27914167-27915127
Peak_1800	1.23798	1.15351	1.29523	1.27158	1.1809	1.58063	chr1:27935104-27935444
Peak_1801	4.41535	4.22262	4.36281	4.26035	4.83274	4.10505	chr1:27959565-27960426
Peak_1802	-0.145506	-0.0640391	-0.244781	-0.130749	0.375835	0.583036	chr1:27983793-27983928
Peak_1803	0.905972	1.05022	1.09535	0.951565	1.73934	1.46126	chr1:27992211-27992486
Peak_1804	2.12679	1.54407	2.57759	1.59198	2.15753	1.29166	chr1:28056198-28056720
Peak_1805	2.14949	0.967597	2.40918	1.08003	2.6433	0.980425	chr1:28059150-28059613
Peak_1806	4.91502	4.48521	4.8942	4.79751	5.48957	4.54955	chr1:28088259-28089204
Peak_1807	0.152981	0.100105	0.0677159	0.20602	-1.39959	0.125405	chr1:28129694-28129790
Peak_1808	-0.145506	0.100105	0.542289	0.279219	-0.441728	-0.287435	chr1:28148052-28148220
Peak_1809	4.05552	4.2636	4.08674	4.12791	4.39201	3.74868	chr1:28169123-28169900
Peak_1810	0.578056	1.52493	0.542289	0.859093	0.726662	0.955398	chr1:28172571-28172736
Peak_1811	1.74977	1.70574	1.39813	1.85399	2.0008	1.82127	chr1:28172770-28172966
Peak_1812	-0.260506	-0.461871	0.18748	-0.228839	-0.254438	-0.478826	chr1:28178970-28179078
Peak_1813	0.107328	0.337958	-0.0628975	0.279219	-0.0886913	0.850709	chr1:28196955-28197082
Peak_1814	3.4062	2.813	3.57427	2.95559	3.73225	2.64351	chr1:28199370-28200372
Peak_1815	1.79367	1.36196	1.37308	1.53334	1.50004	1.54752	chr1:28208907-28209253
Peak_1816	0.322389	0.754135	-0.206524	1.19798	0.194715	0.481508	chr1:28217088-28217287
Peak_1817	0.611144	1.17821	0.671163	1.59198	0.485068	0.766884	chr1:28218346-28218611
Peak_1818	0.795162	0.686858	1.0644	0.539711	0.485068	-0.172634	chr1:28222932-28223156
Peak_1819	4.08526	3.93798	4.07514	4.13285	4.52586	3.78109	chr1:28232434-28233272
Peak_1820	4.62224	4.40898	4.63714	4.37749	4.96355	4.35516	chr1:28235847-28236593
Peak_1821	1.08151	1.27301	1.19875	1.30702	0.854313	0.904003	chr1:28236846-28236931
Peak_1822	5.62213	5.21085	5.54749	5.56624	6.18873	5.43298	chr1:28246445-28247813
Peak_1823	3.1768	3.22231	3.3097	3.22008	3.79193	3.38158	chr1:28248398-28248977
Peak_1824	1.43564	2.51628	1.51722	2.86338	1.41977	2.60379	chr1:28255217-28255547
Peak_1825	4.66423	4.39587	4.68371	4.25582	5.29328	4.43201	chr1:28259085-28259847
Peak_1826	0.766076	-0.00722391	1.14058	0.99567	0.05996	0.583036	chr1:28260263-28260358
Peak_1827	4.91998	4.64218	4.83582	5.10238	5.08782	4.67174	chr1:28328401-28329787
Peak_1828	0.473979	0.542091	-0.244781	0.539711	-0.345046	0.481508	chr1:28357569-28357679
Peak_1829	4.04042	3.78151	4.20322	3.98206	4.50979	3.81279	chr1:28369383-28370444
Peak_1830	-0.201861	0.686858	0.12884	0.598096	-0.169186	1.1221	chr1:28437986-28438120
Peak_1831	3.0377	2.44681	2.99781	2.13601	3.71553	2.88132	chr1:28449673-28450380
Peak_1832	-0.201861	-1.39503	0.18748	-0.130749	-1.6082	0.294597	chr1:28456555-28456669
Peak_1833	0.851631	0.199999	-0.644236	-0.0389054	-0.0886913	0.294597	chr1:28497800-28497933
Peak_1834	0.197235	-0.62327	-0.244781	-0.570865	-0.910151	0.737824	chr1:28499664-28499819
Peak_1835	5.23061	5.02586	5.18786	4.86742	5.6285	4.84185	chr1:28505514-28506661
Peak_1836	4.41535	4.43484	4.57809	4.60095	4.89592	4.26637	chr1:28517812-28518991
Peak_1837	0.281866	0.423108	0.863262	1.12043	0.63482	0.169599	chr1:28532027-28532210
Peak_1838	0.578056	0.754135	0.731525	-0.0389054	0.194715	0.677887	chr1:28544116-28544247
Peak_1839	5.40111	5.20335	5.52706	5.28452	6.05561	5.15654	chr1:28552417-28553745
Peak_1840	1.7045	1.54407	1.62722	2.35498	1.60057	1.053	chr1:28553835-28554068
Peak_1841	4.7447	4.66858	4.67093	4.66038	5.10503	4.62291	chr1:28581169-28582462
Peak_1842	2.82148	2.83647	2.98547	2.9887	3.39	2.99006	chr1:28592004-28592618
Peak_1843	4.8696	4.68591	4.89639	4.74033	5.35033	4.70778	chr1:28642636-28643595
Peak_1844	1.50769	1.31817	1.41049	1.5031	1.27517	1.44337	chr1:28643796-28643912
Peak_1845	5.60888	5.16523	5.51923	5.13479	6.20179	5.34297	chr1:28647850-28649244
Peak_1846	4.91998	4.73253	5.14319	5.01669	5.25523	4.63084	chr1:28668349-28670141
Peak_1847	0.322389	-0.00722391	0.425336	0.478864	-0.657011	0.0798142	chr1:28674859-28674955
Peak_1848	5.50048	5.16986	5.47136	5.45612	6.1684	5.26236	chr1:28736378-28737428
Peak_1849	1.49001	1.6	1.42275	1.08003	1.27517	1.36951	chr1:28737576-28737716
Peak_1850	-0.321638	0.199999	0.350325	-0.0389054	-0.545357	0.333967	chr1:28748399-28748521
Peak_1851	0.437548	0.423108	0.586538	0.348882	0.813005	1.02921	chr1:28754503-28754691
Peak_1852	3.1768	3.28621	3.09674	3.21076	3.49167	3.25397	chr1:28775119-28775736
Peak_1853	2.89721	3.05898	3.0382	3.11403	3.58051	2.74922	chr1:28785019-28785684
Peak_1854	-0.321638	-0.62327	0.400763	-0.447625	-0.441728	-0.228893	chr1:28872159-28872265
Peak_1855	2.89049	2.58256	2.70348	2.88699	3.1786	3.10831	chr1:28877033-28877570
Peak_1856	1.90459	1.80426	1.15534	2.26775	1.84558	2.09775	chr1:28882196-28882319
Peak_1857	4.63637	4.39587	4.60389	4.47419	5.0349	4.37653	chr1:28885022-28885515
Peak_1858	4.34087	4.06596	4.29275	4.25128	4.77744	4.085	chr1:28886799-28887279
Peak_1859	0.905972	1.63611	0.650467	0.478864	0.194715	0.677887	chr1:28906142-28906458
Peak_1860	5.2816	4.89597	5.30587	5.18327	5.66233	4.84185	chr1:28914033-28915624
Peak_1861	0.851631	0.293422	1.50574	0.760285	1.33476	0.446013	chr1:28921534-28921715
Peak_1862	3.71096	3.36902	3.93028	3.74425	4.33478	3.52881	chr1:28926702-28927405
Peak_1863	1.35979	1.2025	1.57327	1.37538	1.44702	1.14442	chr1:28928243-28928496
Peak_1864	1.82221	1.50554	2.39058	2.21275	1.90576	2.06303	chr1:28933293-28933683
Peak_1865	0.197235	-1.12947	0.350325	-0.447625	0.194715	-0.118486	chr1:29067153-29067263
Peak_1866	1.27974	0.247466	0.375764	0.708222	-0.169186	0.823305	chr1:29120719-29120846
Peak_1867	2.68828	2.8898	2.86489	2.86338	3.45186	2.95261	chr1:29121169-29121722
Peak_1868	2.66484	1.95484	2.45167	2.33795	2.66667	2.15383	chr1:29124527-29124938
Peak_1869	1.90459	1.17821	1.26832	1.08003	0.77048	1.42526	chr1:29130966-29131298
Peak_1870	-0.0389993	0.247466	-0.366046	-0.130749	-0.254438	0.79537	chr1:29156801-29156945
Peak_1871	-0.522302	-0.249285	-0.029119	-0.854281	-0.910151	-0.412168	chr1:29162782-29162907
Peak_1872	5.5705	5.1958	5.53201	5.36869	6.05892	5.12181	chr1:29181096-29182423
Peak_1873	0.437548	0.87995	0.243829	0.90607	1.21301	1.09943	chr1:29197532-29197707
Peak_1874	2.30924	2.48691	2.29382	2.53014	2.90155	2.52093	chr1:29202793-29203271
Peak_1875	4.11729	4.02908	4.03579	4.11297	4.69741	4.05292	chr1:29230545-29231340
Peak_1876	3.78894	3.73647	3.8689	3.9488	4.16459	3.75957	chr1:29236042-29236917
Peak_1877	1.65776	1.54407	1.87925	1.37538	1.50004	1.66023	chr1:29237309-29237521
Peak_1878	1.49001	1.12837	1.12566	0.951565	1.67162	1.46126	chr1:29238009-29238157
Peak_1879	2.89721	2.813	3.13821	3.14374	3.58665	3.3579	chr1:29259437-29260376
Peak_1880	-0.755457	-0.90528	0.298059	-0.0389054	0.194715	-0.868012	chr1:29446669-29446776
Peak_1881	-0.260506	0.754135	0.158458	-0.228839	0.128911	0.125405	chr1:29549180-29549318
Peak_1882	-0.09127	0.579667	-0.545425	0.0474396	-0.657011	-0.62216	chr1:29575057-29575192
Peak_1883	0.578056	-0.249285	0.496639	0.65421	1.44702	0.294597	chr1:29592737-29592979
Peak_1884	-0.09127	0.0474383	0.324429	0.128907	-0.441728	-0.228893	chr1:29657354-29657501
Peak_1885	0.0114435	0.0474383	-0.498446	-0.0389054	1.04478	-0.0159316	chr1:29837449-29837658
Peak_1886	0.905972	1.07675	1.69952	0.760285	1.76122	1.54752	chr1:29963084-29963397
Peak_1887	-0.145506	-0.184857	-0.644236	-0.854281	-0.254438	0.583036	chr1:30043587-30043699
Peak_1888	0.544191	0.84951	0.449497	0.65421	1.71712	0.708167	chr1:30125540-30125888
Peak_1889	-0.595912	0.686858	-0.366046	0.415336	-0.545357	-0.960246	chr1:30250052-30250206
Peak_1890	1.47212	0.909762	1.49417	1.59198	1.11444	1.51363	chr1:30375658-30375971
Peak_1891	1.57632	1.44575	1.32165	1.3416	2.17394	1.53068	chr1:30380354-30380679
Peak_1892	-0.842374	1.0232	-0.097486	-0.447625	-0.345046	0.737824	chr1:30405166-30405296
Peak_1893	-0.385474	0.686858	-0.244781	-0.0389054	-0.657011	0.0327354	chr1:30508145-30508296
Peak_1894	-0.321638	1.61817	-0.169255	1.03847	0.77048	0.766884	chr1:30618419-30618679
Peak_1895	0.240171	0.995668	-0.366046	0.859093	0.58661	1.07641	chr1:30636389-30636601
Peak_1896	2.14949	1.82005	2.09373	1.56295	0.375835	0.79537	chr1:30651686-30651900
Peak_1897	2.6727	1.67135	1.50574	1.70255	2.45473	2.38696	chr1:30655311-30655864
Peak_1898	-0.0389993	0.463869	0.770407	0.20602	0.128911	0.21248	chr1:30686092-30686229
Peak_1899	0.98383	1.36196	1.25467	1.53334	1.30527	1.23039	chr1:30708223-30708477
Peak_1900	0.879057	0.818414	0.243829	1.08003	0.933542	1.46126	chr1:30711786-30711924
Peak_1901	6.94886	6.57708	6.88103	6.83998	7.71959	6.66044	chr1:30717803-30719473
Peak_1902	2.99446	2.8823	3.07361	2.95559	3.1035	2.65909	chr1:30731546-30732146
Peak_1903	4.19026	3.9452	4.17633	4.35227	4.66585	4.00798	chr1:30743539-30744411
Peak_1904	2.87695	2.8823	2.68325	2.63146	3.46525	2.37757	chr1:30749805-30750186
Peak_1905	2.43468	3.17399	2.99371	3.40315	2.58314	2.8409	chr1:30756323-30756952
Peak_1906	3.12619	2.79713	2.79118	3.22008	2.8205	2.59572	chr1:30757465-30757977
Peak_1907	2.05646	2.41598	2.35904	2.97774	2.93081	2.5876	chr1:30759788-30760037
Peak_1908	0.152981	0.579667	0.80827	0.348882	-0.0886913	-0.348454	chr1:30762418-30762506
Peak_1909	2.54153	1.70574	2.90912	2.17489	2.7995	1.88892	chr1:30762610-30762983
Peak_1910	1.94408	2.67225	2.16112	3.0317	2.45473	2.5876	chr1:30765804-30766206
Peak_1911	-0.201861	-0.387474	0.519644	-0.228839	-0.657011	-0.118486	chr1:30773211-30773338
Peak_1912	3.01932	3.2633	2.83769	3.37003	3.45857	3.03256	chr1:30779560-30780045
Peak_1913	3.64858	3.73231	3.0262	3.34467	3.69294	3.37215	chr1:30782453-30783215
Peak_1914	0.361806	-0.540314	-0.408843	-0.447625	0.05996	-0.0662978	chr1:30792072-30792191
Peak_1915	0.578056	-0.184857	0.12884	-0.228839	0.128911	0.21248	chr1:30800489-30800605
Peak_1916	2.05646	2.03818	2.21848	2.24965	3.04225	2.47764	chr1:30801662-30802116
Peak_1917	1.57632	0.652005	1.77794	1.19798	1.55118	1.53068	chr1:30824468-30824724
Peak_1918	1.08151	1.17821	0.47326	0.598096	1.08003	1.02921	chr1:30906001-30906181
Peak_1919	1.34019	0.381161	0.629471	0.708222	1.41977	1.07641	chr1:30908859-30909034
Peak_1920	1.17299	0.293422	1.48251	0.415336	1.90576	0.481508	chr1:30912218-30912420
Peak_1921	-0.321638	0.0474383	-0.324481	-0.228839	-0.545357	0.646958	chr1:30924584-30924705
Peak_1922	3.00072	3.06561	2.91347	3.22935	3.37588	3.24367	chr1:30929095-30929976
Peak_1923	1.7045	1.17821	1.75873	1.56295	1.14805	1.53068	chr1:30933570-30933941
Peak_1924	0.240171	0.754135	0.18748	0.478864	-0.169186	0.333967	chr1:30937216-30937402
Peak_1925	0.152981	0.150916	0.158458	0.128907	-0.778036	0.0327354	chr1:30949420-30949553
Peak_1926	0.795162	1.72264	1.0644	1.08003	1.67162	1.62892	chr1:30952201-30952435
Peak_1927	0.879057	0.463869	0.00388679	-0.228839	-0.441728	-0.118486	chr1:30962462-30962600
Peak_1928	0.437548	0.199999	0.731525	0.0474396	0.58661	0.708167	chr1:30977226-30977421
Peak_1929	0.64349	-0.316726	-0.696302	-0.228839	-0.441728	0.0798142	chr1:30986033-30986149
Peak_1930	3.12046	2.72351	3.3868	3.05273	3.62892	2.52943	chr1:31010056-31010727
Peak_1931	1.34019	1.2025	1.3604	1.67569	1.30527	1.75029	chr1:31010761-31011151
Peak_1932	-0.260506	-0.387474	-0.0628975	-0.228839	-0.169186	-0.348454	chr1:31029697-31029799
Peak_1933	0.851631	1.12837	0.671163	0.760285	0.257649	0.677887	chr1:31036179-31036390
Peak_1934	-0.321638	-0.00722391	-0.169255	0.279219	0.317952	0.409623	chr1:31036450-31036570
Peak_1935	0.197235	0.293422	0.881137	0.20602	0.681472	0.677887	chr1:31039143-31039313
Peak_1936	1.08151	1.0232	1.25467	2.01265	1.67162	1.35044	chr1:31058314-31058576
Peak_1937	4.96067	4.88664	5.15792	4.97047	5.47806	4.86723	chr1:31065032-31066386
Peak_1938	1.60945	1.05022	1.47076	1.15973	1.39198	1.2511	chr1:31072169-31072545
Peak_1939	1.03349	0.50351	-0.545425	0.478864	0.375835	0.708167	chr1:31077510-31077666
Peak_1940	4.25188	4.21069	4.22438	4.31794	4.80667	4.21458	chr1:31154608-31155777
Peak_1941	1.91788	1.75584	2.21144	2.33795	2.44124	2.30016	chr1:31162539-31162961
Peak_1942	1.23798	1.46596	1.12566	1.27158	1.50004	1.40691	chr1:31176792-31177076
Peak_1943	2.20473	2.4366	2.5555	2.28562	2.7782	2.57943	chr1:31181589-31182006
Peak_1944	2.17184	2.6281	2.43966	2.42116	2.68968	2.75648	chr1:31182277-31182811
Peak_1945	1.12797	0.967597	0.9505	0.810535	1.84558	1.49638	chr1:31183935-31184146
Peak_1946	5.66018	5.35461	5.73854	5.52734	6.59201	5.46547	chr1:31296475-31297456
Peak_1947	3.3485	3.4625	3.57152	3.38669	3.9763	3.49012	chr1:31373034-31374242
Peak_1948	0.544191	-0.249285	0.519644	0.859093	0.194715	0.904003	chr1:31386897-31387063
Peak_1949	2.80727	2.99783	2.90476	3.2748	3.65253	3.06802	chr1:31394526-31395161
Peak_1950	0.578056	0.100105	0.158458	0.598096	0.894472	0.125405	chr1:31395366-31395457
Peak_1951	2.77843	3.20438	2.98133	3.39494	3.71553	3.10262	chr1:31412927-31413702
Peak_1952	1.55947	1.80426	1.66898	1.53334	1.73934	1.35044	chr1:31422699-31422978
Peak_1953	2.08028	2.57327	2.26688	2.51507	2.68968	2.33938	chr1:31423314-31423901
Peak_1954	5.49273	5.14658	4.07514	4.01993	4.78012	4.72269	chr1:31431757-31432183
Peak_1955	1.7045	2.2742	2.16112	2.54506	2.55836	2.63565	chr1:31476936-31477596
Peak_1956	1.43564	1.44575	1.12566	1.03847	0.854313	1.00503	chr1:31499670-31499954
Peak_1957	3.54537	4.19262	3.7426	4.34802	4.10595	4.13879	chr1:31505716-31506681
Peak_1958	2.16071	2.03818	2.27366	2.69971	2.81004	2.27003	chr1:31509093-31509516
Peak_1959	1.15065	1.42525	1.03276	0.598096	1.41977	0.409623	chr1:31535344-31535656
Peak_1960	3.4109	2.54506	3.38992	2.71298	3.89945	2.54629	chr1:31535709-31536423
Peak_1961	3.98785	4.07585	4.0732	4.40228	4.57611	4.41605	chr1:31548645-31549592
Peak_1962	-0.385474	0.579667	-0.132924	-0.570865	-0.0886913	0.583036	chr1:31563112-31563250
Peak_1963	1.21664	1.29577	1.29523	1.64832	2.05496	1.27152	chr1:31564135-31564468
Peak_1964	0.509512	0.61629	0.80827	0.951565	1.84558	1.1221	chr1:31576470-31576709
Peak_1965	0.361806	0.87995	0.751097	-0.228839	0.431485	0.37229	chr1:31590794-31590966
Peak_1966	2.08028	2.47699	2.21848	2.64537	2.95949	2.84771	chr1:31593901-31594381
Peak_1967	2.84948	3.05231	2.87831	3.28372	3.70428	3.00233	chr1:31617819-31618489
Peak_1968	5.42457	5.12926	5.49911	5.33475	6.05561	5.24052	chr1:31644232-31645525
Peak_1969	0.281866	1.15351	0.691565	0.598096	0.726662	1.42526	chr1:31670160-31670283
Peak_1970	1.39821	1.88151	1.99868	1.37538	1.62465	1.44337	chr1:31705254-31705490
Peak_1971	1.0577	2.11697	1.92305	1.56295	1.52584	1.56417	chr1:31714332-31714720
Peak_1972	0.706085	0.938969	0.243829	0.598096	1.27517	1.31152	chr1:31723972-31724245
Peak_1973	1.10493	1.75584	1.58422	1.3416	1.82495	1.07641	chr1:31739169-31739409
Peak_1974	1.64183	1.7883	1.85232	1.70255	2.49447	1.36951	chr1:31745583-31745871
Peak_1975	3.53247	3.4217	3.66991	3.57288	3.82348	3.27435	chr1:31760678-31761281
Peak_1976	2.25793	1.7883	2.45167	2.26775	2.39999	1.72089	chr1:31762782-31763032
Peak_1977	2.59212	2.42633	2.48712	2.64537	3.00606	2.65909	chr1:31764348-31764717
Peak_1978	0.932394	1.17821	1.32165	1.47221	1.27517	1.23039	chr1:31764828-31764957
Peak_1979	3.06183	4.012	2.64714	3.71157	3.2577	3.77395	chr1:31770821-31771370
Peak_1980	1.73484	1.68865	0.863262	1.53334	1.39198	1.00503	chr1:31771461-31771584
Peak_1981	3.81403	3.90506	3.7954	4.07749	4.15223	3.71925	chr1:31771963-31772830
Peak_1982	0.64349	-0.0640391	0.0361543	-0.447625	-0.254438	0.125405	chr1:31782446-31782533
Peak_1983	4.90505	4.68591	4.92576	5.04582	5.3045	4.73009	chr1:31788180-31789647
Peak_1984	2.06842	1.83566	2.54992	2.24965	2.3285	1.82127	chr1:31811865-31812364
Peak_1985	2.38772	2.12969	2.11654	2.86338	2.14093	2.31007	chr1:31815810-31816195
Peak_1986	3.32376	3.69427	3.46592	3.98753	3.67576	3.94263	chr1:31827007-31827782
Peak_1987	3.59169	3.55972	3.55212	3.69829	3.54941	3.10831	chr1:31848290-31849361
Peak_1988	1.39821	0.579667	1.21294	1.47221	1.14805	0.677887	chr1:31855500-31855711
Peak_1989	0.152981	-0.249285	0.564583	-0.228839	-1.39959	0.0798142	chr1:31866557-31866699
Peak_1990	3.31877	3.28621	3.47477	3.34467	3.73225	3.09118	chr1:31889094-31889842
Peak_1991	1.59298	0.199999	2.17567	0.65421	1.76122	0.708167	chr1:31911053-31911311
Peak_1992	2.14949	0.995668	2.38433	0.859093	2.41387	0.583036	chr1:31912694-31913150
Peak_1993	0.823673	-0.387474	-0.244781	-0.570865	0.317952	-0.0662978	chr1:31921988-31922132
Peak_1994	1.47212	0.61629	0.650467	1.44065	1.04478	0.409623	chr1:31922255-31922447
Peak_1995	1.27974	1.7883	1.26832	2.03396	1.27517	1.44337	chr1:31922744-31923000
Peak_1996	0.795162	0.247466	1.01668	1.12043	0.431485	0.766884	chr1:31923475-31923633
Peak_1997	1.65776	1.58159	1.86135	1.70255	1.33476	1.64466	chr1:31927296-31927645
Peak_1998	3.0316	2.47699	3.59878	2.76487	3.67576	2.30016	chr1:31934718-31935121
Peak_1999	0.64349	0.337958	0.881137	0.90607	0.58661	0.92993	chr1:31935149-31935270
[truncated: 63,536 more rows]
