# Supplementary material for: Decoding mutational hotspots in human disease through the gene modules governing thymic regulatory T cells
Source: Front Immunol. 2024 Oct 15;15:1458581. doi: 10.3389/fimmu.2024.1458581 (PMC11525063; doi:10.3389/fimmu.2024.1458581)
Supplement: Supplementary Table 3 — (separate file). Differential Accessibility in Regions of Open Chromatin between tTregs and tTconvs. [file Table3.xls]

## Sheet: SuppTable_3_DCAallROC
chr	start	end	Peak_ID	logFC	p_value	adj_p_val	t_stats	B_stats
chr1	15965767	15966802	Peak_972	2.45344	6.68784e-10	4.19496e-05	12.427	12.497
chr6	16420616	16421654	Peak_141096	2.29856	8.05914e-10	4.19496e-05	12.2759	12.2878
chr21	36309888	36310547	Peak_97324	2.26332	9.92783e-10	4.19496e-05	12.1087	12.0622
chr7	105808923	105809684	Peak_160452	2.24644	1.05093e-09	4.19496e-05	12.0634	12.1504
chr2	230973910	230974860	Peak_90174	2.24155	1.11468e-09	4.19496e-05	12.0166	12.0184
chr18	54263816	54264327	Peak_69040	2.5961	2.1715e-09	5.83727e-05	11.4973	11.1926
chr2	159878907	159879686	Peak_84860	2.41132	1.97463e-09	5.83727e-05	11.5702	11.2812
chr7	129008561	129009220	Peak_162181	2.56775	4.66308e-09	9.7241e-05	10.924	10.3568
chr6	155171069	155172018	Peak_151237	2.35865	5.13933e-09	9.7241e-05	10.8526	10.7191
chr8	100463527	100464749	Peak_171666	1.90472	5.16775e-09	9.7241e-05	10.8486	10.8281
chr13	50236706	50237511	Peak_43241	2.59263	5.91862e-09	9.99943e-05	10.7497	10.5073
chr19	38427161	38427853	Peak_72999	2.4327	6.66338e-09	9.99943e-05	10.6639	10.3333
chr10	119705168	119705919	Peak_22284	2.26514	7.43969e-09	9.99943e-05	10.5845	10.2296
chr3	71087096	71088370	Peak_104262	2.10996	7.3887e-09	9.99943e-05	10.5895	10.4888
chr3	133448401	133449100	Peak_109908	2.07715	1.07206e-08	0.0001317	10.3247	9.8977
chr19	10797274	10798285	Peak_71740	1.8306	1.11976e-08	0.0001317	10.294	10.0567
chr7	77154941	77156128	Peak_158523	1.96386	1.43874e-08	0.000136	10.1189	9.75947
chr4	105306057	105307021	Peak_122514	1.86744	1.33583e-08	0.000136	10.1705	9.82784
chr1	12127226	12128193	Peak_803	1.85756	1.3106e-08	0.000136	10.1838	9.84463
chr13	40485470	40486262	Peak_42687	1.78683	1.44596e-08	0.000136	10.1154	9.86207
chr17	32223569	32224201	Peak_62726	2.63781	1.76498e-08	0.0001393	9.97774	9.26684
chr11	118808034	118808781	Peak_29857	2.19541	1.75473e-08	0.0001393	9.98174	9.43431
chr12	93167597	93168263	Peak_37595	2.14347	1.84993e-08	0.0001393	9.94547	9.3953
chr17	48511006	48511645	Peak_63869	2.02407	1.85131e-08	0.0001393	9.94496	9.4659
chr10	12122400	12123307	Peak_15454	1.79266	1.74486e-08	0.0001393	9.98562	9.64751
chr2	203871048	203872126	Peak_88259	1.88847	1.94859e-08	0.000141	9.90989	9.55043
chr17	57463001	57463715	Peak_64222	1.90347	2.15926e-08	0.0001505	9.83988	9.39312
chr1	13702580	13703347	Peak_877	2.02717	2.36413e-08	0.0001589	9.77835	9.31594
chr2	213015646	213016513	Peak_88907	2.41708	2.51528e-08	0.0001623	9.73645	9.05295
chr1	169138673	169139603	Peak_10300	2.03018	2.67416e-08	0.0001623	9.69516	9.0338
chr12	121534444	121535000	Peak_39068	1.93099	2.60445e-08	0.0001623	9.71295	9.26534
chr1	200448122	200448839	Peak_11955	2.31636	2.78585e-08	0.0001638	9.66765	8.89101
chr8	100451724	100452706	Peak_171665	1.73273	3.25667e-08	0.0001857	9.56316	9.10068
chr21	25464169	25464815	Peak_96827	2.17537	3.49508e-08	0.0001879	9.51615	8.86046
chr19	38559399	38560111	Peak_73009	2.13413	3.48003e-08	0.0001879	9.51902	8.8358
chr21	15440970	15441682	Peak_96355	1.95428	3.65908e-08	0.0001913	9.48573	8.91553
chr19	5974724	5975357	Peak_71352	1.94182	3.85188e-08	0.0001925	9.45174	8.90493
chr3	66472471	66473220	Peak_104078	1.91265	4.03966e-08	0.0001925	9.42031	8.76226
chr1	229542163	229542993	Peak_13617	1.79225	4.09232e-08	0.0001925	9.41177	8.77756
chr20	43751026	43751904	Peak_94374	1.75361	4.08718e-08	0.0001925	9.4126	8.87849
chr1	107795236	107796429	Peak_5810	1.8436	4.27643e-08	0.0001963	9.3828	8.82066
chr3	71393085	71393505	Peak_104300	2.06881	4.81669e-08	0.0002002	9.30478	8.49385
chr5	180908845	180909774	Peak_139967	1.95138	4.67256e-08	0.0002002	9.32466	8.66983
chr11	48006568	48007072	Peak_25606	1.93489	4.8544e-08	0.0002002	9.29968	8.59831
chr7	128963018	128963840	Peak_162180	1.84628	4.48759e-08	0.0002002	9.35113	8.72869
chr4	70863124	70863939	Peak_120096	1.74878	4.89526e-08	0.0002002	9.2942	8.69347
chr3	188752920	188753596	Peak_113757	1.85155	5.11649e-08	0.000201	9.26536	8.57532
chr16	14120913	14122142	Peak_57216	1.75171	5.12758e-08	0.000201	9.26394	8.63759
chr17	14118866	14119381	Peak_61511	2.32668	5.5083e-08	0.0002037	9.21734	8.27024
chr1	246329800	246330315	Peak_14503	2.09611	5.54611e-08	0.0002037	9.21289	8.34451
chr7	7920431	7920975	Peak_153231	2.09514	5.7434e-08	0.0002037	9.19021	8.38002
chr5	126987837	126988572	Peak_136796	1.77391	5.84517e-08	0.0002037	9.17883	8.53628
chr7	117110360	117111207	Peak_161398	1.77147	5.80834e-08	0.0002037	9.18293	8.51125
chr10	80471686	80472660	Peak_20249	1.60576	5.63803e-08	0.0002037	9.20222	8.56378
chr7	21938877	21940175	Peak_154155	1.68748	6.34188e-08	0.000217	9.1261	8.46578
chr11	48008860	48009331	Peak_25607	1.95675	6.63808e-08	0.0002191	9.09669	8.2007
chr13	50365694	50366304	Peak_43249	1.908	6.63073e-08	0.0002191	9.0974	8.2125
chr5	123447775	123448457	Peak_136553	2.25159	6.86166e-08	0.0002219	9.07538	8.12695
chr1	221794203	221794832	Peak_13133	2.14699	7.07477e-08	0.0002219	9.05573	8.23634
chr16	12489530	12490109	Peak_57192	-1.84076	7.01333e-08	0.0002219	-9.06133	8.23263
chr3	43037967	43038902	Peak_102980	1.7969	7.31957e-08	0.0002258	9.03392	8.18908
chr10	3852225	3852798	Peak_14990	1.92517	7.51961e-08	0.0002282	9.01666	8.12725
chr18	58721666	58722436	Peak_69288	1.81724	7.91598e-08	0.0002364	8.98382	8.22326
chr2	230919298	230920172	Peak_90170	1.85403	8.13987e-08	0.0002369	8.96603	8.1015
chr5	71601057	71602023	Peak_133114	1.63377	8.18407e-08	0.0002369	8.96258	8.26817
chr2	111054987	111055681	Peak_81757	1.63425	8.37871e-08	0.0002389	8.94761	8.18248
chr7	77156975	77157872	Peak_158524	1.82562	8.75314e-08	0.0002458	8.91981	8.09355
chr10	119704507	119704910	Peak_22283	2.13321	1.10499e-07	0.0002833	8.77261	7.64847
chr1	15231586	15232177	Peak_917	1.94902	1.10455e-07	0.0002833	8.77286	7.80939
chr4	2745993	2746738	Peak_114777	1.8438	1.12847e-07	0.0002833	8.75941	7.93799
chr2	111425693	111426363	Peak_81806	1.83084	1.05497e-07	0.0002833	8.80174	7.94468
chr6	16657364	16658274	Peak_141117	1.79304	1.0879e-07	0.0002833	8.78241	7.90429
chr7	18638560	18639527	Peak_153958	1.77582	1.13083e-07	0.0002833	8.75809	7.8561
chr7	102715077	102716170	Peak_160256	1.76756	1.09212e-07	0.0002833	8.77997	7.93181
chr6	11460500	11461795	Peak_140775	1.55607	1.14431e-07	0.0002833	8.75066	7.90716
chr10	3757412	3758724	Peak_14972	1.47825	1.11988e-07	0.0002833	8.7642	7.93956
chr1	61332132	61332642	Peak_3188	2.17152	1.17297e-07	0.0002865	8.73516	7.50137
chr6	149494778	149495848	Peak_150861	1.84361	1.18767e-07	0.0002865	8.72735	7.89486
chr16	3479604	3480464	Peak_56851	1.78939	1.26425e-07	0.0003011	8.68829	7.77444
chr19	14585120	14585783	Peak_72054	1.88441	1.29455e-07	0.0003042	8.67352	7.73422
chr10	4635407	4636296	Peak_15015	1.86985	1.32564e-07	0.0003042	8.65872	7.63732
chr1	21293233	21295181	Peak_1261	1.40377	1.31395e-07	0.0003042	8.66424	7.83453
chr8	100515008	100515919	Peak_171672	1.59379	1.34319e-07	0.0003045	8.65053	7.74373
chr2	229822062	229822725	Peak_90080	2.11394	1.37029e-07	0.0003047	8.63811	7.65385
chr10	17668904	17669836	Peak_15796	1.59086	1.37635e-07	0.0003047	8.63536	7.7021
chr1	223244450	223245058	Peak_13205	1.69526	1.40015e-07	0.0003064	8.62471	7.68137
chr10	62779514	62780039	Peak_19239	1.77966	1.45178e-07	0.000314	8.60223	7.60058
chr7	7789528	7790050	Peak_153227	1.85912	1.54059e-07	0.0003294	8.56546	7.50055
chr6	36118589	36118967	Peak_142308	1.7054	1.57964e-07	0.0003315	8.54999	7.5596
chr11	102474225	102474951	Peak_28923	1.70304	1.58557e-07	0.0003315	8.54767	7.51157
chr18	58551830	58552462	Peak_69267	1.86902	1.63309e-07	0.0003377	8.52945	7.48876
chr17	48111705	48111986	Peak_63834	1.98993	1.75143e-07	0.0003436	8.48637	7.23961
chr20	5843031	5843546	Peak_91316	1.87401	1.70586e-07	0.0003436	8.50258	7.32051
chr12	110004580	110005297	Peak_38566	1.69242	1.75297e-07	0.0003436	8.48583	7.47859
chr17	27332193	27333831	Peak_62439	1.48711	1.74309e-07	0.0003436	8.4893	7.56609
chr7	30322404	30323521	Peak_154716	1.46151	1.68652e-07	0.0003436	8.50961	7.55493
chr1	229440803	229441615	Peak_13611	1.68114	1.83075e-07	0.0003517	8.45917	7.37748
chr19	8193618	8194846	Peak_71549	1.4371	1.8318e-07	0.0003517	8.45882	7.48912
chr3	177351608	177352449	Peak_113002	1.82462	1.89843e-07	0.0003608	8.43692	7.43482
chr18	58572621	58573187	Peak_69269	1.84338	1.93262e-07	0.0003637	8.42599	7.29015
chr10	110773930	110774573	Peak_21866	1.96034	2.09654e-07	0.0003778	8.37626	7.26052
chr12	12582668	12583323	Peak_31498	1.82778	2.09327e-07	0.0003778	8.37722	7.24457
chr8	29408271	29408866	Peak_166337	1.75987	2.07239e-07	0.0003778	8.38333	7.30905
chr7	50352182	50352731	Peak_155838	1.71376	2.08778e-07	0.0003778	8.37882	7.35955
chr5	179836635	179837307	Peak_139894	1.50836	2.10813e-07	0.0003778	8.3729	7.33729
chr2	159890754	159891612	Peak_84861	1.60238	2.16598e-07	0.0003845	8.35642	7.26354
chr6	90466426	90467206	Peak_146497	1.7661	2.18662e-07	0.0003845	8.35064	7.29864
chr1	117664171	117664938	Peak_6400	1.75355	2.2084e-07	0.0003848	8.34462	7.29622
chr6	137873282	137873718	Peak_149939	1.53401	2.23646e-07	0.0003861	8.33694	7.27875
chr3	130907673	130908443	Peak_109810	1.66849	2.29184e-07	0.0003885	8.32208	7.18525
chr20	2993048	2993730	Peak_91139	1.65415	2.2802e-07	0.0003885	8.32517	7.17557
chr1	200866464	200866934	Peak_11975	1.91576	2.35885e-07	0.0003928	8.3046	7.10445
chr2	159895301	159895818	Peak_84862	1.67207	2.34093e-07	0.0003928	8.30922	7.12855
chr7	16619837	16620540	Peak_153824	1.81383	2.44447e-07	0.0003933	8.28299	7.12245
chr3	108728938	108729493	Peak_108239	1.79005	2.60432e-07	0.0003933	8.24471	7.09863
chr18	9094561	9095792	Peak_66366	1.64797	2.59409e-07	0.0003933	8.24708	7.167
chr9	127911030	127911676	Peak_181856	1.63903	2.52744e-07	0.0003933	8.26281	7.16378
chr14	50343844	50344942	Peak_49296	1.61919	2.39143e-07	0.0003933	8.29628	7.24512
chr15	63211874	63212639	Peak_54711	1.61769	2.61265e-07	0.0003933	8.24278	7.07068
chr10	22630020	22631044	Peak_16049	1.60326	2.44358e-07	0.0003933	8.28321	7.20041
chr2	168194765	168195368	Peak_85453	1.58676	2.56622e-07	0.0003933	8.25361	7.09466
chr6	11318078	11318767	Peak_140764	1.54698	2.51742e-07	0.0003933	8.26521	7.18855
chr1	116377695	116378405	Peak_6299	1.53243	2.48211e-07	0.0003933	8.27375	7.19756
chr11	10317640	10318632	Peak_23742	1.50135	2.48772e-07	0.0003933	8.27238	7.19844
chr1	194289383	194290114	Peak_11592	1.4611	2.54062e-07	0.0003933	8.25966	7.17306
chr22	39099340	39100432	Peak_99936	1.5339	2.73037e-07	0.0004078	8.21621	7.10508
chr21	42474435	42475026	Peak_97597	1.77524	2.76533e-07	0.0004097	8.20855	7.00119
chr8	125151670	125152236	Peak_173239	1.85181	2.93901e-07	0.0004254	8.17194	6.84477
chr20	36501403	36502122	Peak_94139	1.80859	2.91942e-07	0.0004254	8.17596	6.95536
chr6	108874521	108875477	Peak_147817	1.50479	2.92614e-07	0.0004254	8.17457	7.01418
chr7	128459165	128459582	Peak_162136	1.67778	2.98412e-07	0.0004286	8.1628	6.96362
chr17	42266681	42267428	Peak_63272	1.71364	3.06589e-07	0.0004338	8.1466	6.98929
chr3	108862888	108863912	Peak_108258	1.53299	3.05458e-07	0.0004338	8.14881	6.99546
chr7	148912946	148913703	Peak_163519	1.72375	3.16422e-07	0.0004443	8.1277	6.93148
chr15	85318128	85318987	Peak_55884	1.85212	3.28478e-07	0.0004578	8.10535	6.89118
chr1	27253640	27254209	Peak_1728	2.37377	3.33018e-07	0.0004584	8.09715	6.59815
chr17	40531150	40531952	Peak_63178	1.44004	3.33747e-07	0.0004584	8.09585	6.92252
chr15	91857802	91858175	Peak_56147	2.03298	3.50126e-07	0.0004774	8.06729	6.61268
chr8	58845168	58845740	Peak_168819	2.33679	3.66949e-07	0.0004788	8.03938	6.61151
chr6	87653096	87653448	Peak_146282	1.99994	3.68987e-07	0.0004788	8.03609	6.60059
chr6	157800389	157801257	Peak_151446	1.85564	3.65214e-07	0.0004788	8.04219	6.79051
chr5	94049500	94050042	Peak_134424	1.78375	3.65434e-07	0.0004788	8.04184	6.70577
chr7	102713256	102714117	Peak_160255	1.77107	3.61512e-07	0.0004788	8.04825	6.80587
chr7	55534160	55534878	Peak_156208	1.67576	3.54874e-07	0.0004788	8.05927	6.86675
chr8	59060938	59061836	Peak_168847	1.66865	3.6511e-07	0.0004788	8.04236	6.76944
chr1	12171596	12172025	Peak_814	1.62846	3.77404e-07	0.0004864	8.02269	6.72994
chr2	87547920	87548439	Peak_79543	1.71475	3.90535e-07	0.0004999	8.00241	6.63703
chr6	131640039	131640460	Peak_149485	2.17482	3.94946e-07	0.0005021	7.99576	6.44084
chr7	30347757	30348731	Peak_154718	1.44308	3.98895e-07	0.0005038	7.98987	6.75895
chr12	11765284	11766644	Peak_31436	1.39803	4.084e-07	0.0005123	7.97594	6.73959
chr2	25817651	25818180	Peak_76152	1.93638	4.15759e-07	0.0005181	7.96538	6.58677
chr10	34122740	34123678	Peak_16653	1.8238	4.34143e-07	0.0005339	7.93984	6.63194
chr5	71782479	71783193	Peak_133122	1.63582	4.323e-07	0.0005339	7.94235	6.64682
chr17	50511131	50511591	Peak_64034	2.01389	4.57996e-07	0.0005514	7.90834	6.51484
chr10	22308272	22308775	Peak_16004	1.98791	4.60066e-07	0.0005514	7.90569	6.39276
chr1	198295980	198296750	Peak_11836	1.79594	4.55181e-07	0.0005514	7.91197	6.48304
chr3	183370892	183371671	Peak_113365	1.60479	4.62969e-07	0.0005514	7.90199	6.57374
chr11	82920089	82920697	Peak_27656	1.55538	4.59159e-07	0.0005514	7.90685	6.55339
chr6	149139923	149141185	Peak_150826	1.59796	4.79547e-07	0.0005675	7.88132	6.55886
chr20	33778404	33779352	Peak_93985	1.62708	4.86945e-07	0.0005727	7.87233	6.55835
chr20	23407935	23408567	Peak_91779	1.62218	4.96758e-07	0.0005806	7.86063	6.4912
chr6	90025676	90026255	Peak_146424	1.60108	5.04272e-07	0.0005857	7.85184	6.43879
chr4	70843165	70843401	Peak_120092	1.84442	5.10479e-07	0.0005893	7.84467	6.37246
chr7	5700011	5700327	Peak_153064	-1.54211	5.17886e-07	0.0005942	-7.83624	6.49032
chr22	49446702	49447223	Peak_100507	1.75161	5.31487e-07	0.0006061	7.82109	6.3962
chr14	68312842	68313443	Peak_50136	2.0271	5.46011e-07	0.0006129	7.80534	6.25724
chr10	31122095	31122724	Peak_16495	1.79849	5.40882e-07	0.0006129	7.81085	6.28005
chr16	27387488	27388210	Peak_57720	1.76391	5.50421e-07	0.0006129	7.80065	6.35105
chr1	24187098	24187699	Peak_1427	1.40889	5.47697e-07	0.0006129	7.80354	6.44101
chr8	100381940	100382678	Peak_171653	1.87058	5.67098e-07	0.0006275	7.78324	6.36708
chr2	11866780	11867368	Peak_75460	1.58304	5.70274e-07	0.0006275	7.77999	6.35975
chr6	42339817	42340559	Peak_142648	1.88055	5.79638e-07	0.0006292	7.7705	6.3136
chr10	100326822	100327385	Peak_21299	1.55932	5.80109e-07	0.0006292	7.77003	6.33352
chr20	4869469	4869900	Peak_91244	-1.63991	5.81831e-07	0.0006292	-7.76831	6.30454
chr3	130922503	130922955	Peak_109811	2.19538	5.95813e-07	0.0006406	7.75449	6.13371
chr11	48020108	48020572	Peak_25611	1.87615	6.12868e-07	0.0006425	7.73809	6.15864
chr3	45980171	45980846	Peak_103177	1.77941	6.15504e-07	0.0006425	7.7356	6.28538
chr6	148835919	148836418	Peak_150802	1.73468	6.18058e-07	0.0006425	7.7332	6.22219
chr11	118443440	118444066	Peak_29832	1.70707	6.15663e-07	0.0006425	7.73545	6.27603
chr19	38426145	38426854	Peak_72998	1.5788	6.10486e-07	0.0006425	7.74035	6.29338
chr11	64851079	64851696	Peak_26695	1.39106	6.13842e-07	0.0006425	7.73717	6.33943
chr10	15122570	15123391	Peak_15651	1.56906	6.37406e-07	0.0006554	7.71532	6.26827
chr1	172818887	172819748	Peak_10460	1.5107	6.36306e-07	0.0006554	7.71632	6.30097
chr18	63339962	63340411	Peak_69560	1.68733	6.452e-07	0.0006568	7.70827	6.2235
chr21	14533623	14534901	Peak_96297	1.37708	6.45691e-07	0.0006568	7.70783	6.28997
chr3	171248649	171249317	Peak_112534	1.70096	6.49673e-07	0.0006572	7.70427	6.14516
chr16	79269450	79269891	Peak_60023	1.61213	6.66385e-07	0.0006658	7.68957	6.18652
chr8	128103354	128104001	Peak_173396	1.55022	6.67583e-07	0.0006658	7.68853	6.22005
chr13	42405712	42406850	Peak_42844	1.45204	6.68721e-07	0.0006658	7.68754	6.24264
chr1	200862150	200863039	Peak_11974	1.52084	6.7761e-07	0.0006711	7.67991	6.20037
chr4	80540695	80541311	Peak_120749	1.98497	6.8597e-07	0.0006723	7.67282	6.01683
chr21	25457381	25457892	Peak_96826	1.62427	6.82938e-07	0.0006723	7.67538	6.16356
chr6	37155366	37156056	Peak_142392	1.5768	7.02102e-07	0.0006845	7.6594	6.13125
chr6	42520823	42521536	Peak_142669	1.71108	7.09108e-07	0.0006853	7.65367	6.10805
chr13	77389143	77389937	Peak_45101	1.61865	7.13806e-07	0.0006853	7.64986	6.13571
chr20	50386192	50386875	Peak_94742	-1.58983	7.12153e-07	0.0006853	-7.65119	6.17779
chr22	21876469	21877147	Peak_99082	1.93008	7.30372e-07	0.0006939	7.63663	6.10767
chr9	109974066	109974731	Peak_181141	1.60628	7.28259e-07	0.0006939	7.6383	6.1636
chr13	50167374	50168170	Peak_43235	1.6009	7.33836e-07	0.0006939	7.6339	6.10922
chr10	96978453	96979443	Peak_21115	1.72019	7.57004e-07	0.0007121	7.61601	6.14327
chr2	110804779	110805503	Peak_81739	1.41828	7.60708e-07	0.0007121	7.6132	6.11265
chr1	76294513	76295212	Peak_3991	1.59823	7.71457e-07	0.0007186	7.60513	6.05453
chr7	8144109	8144544	Peak_153248	1.89299	7.80138e-07	0.0007191	7.5987	5.87725
chr20	62501692	62502497	Peak_95111	1.46293	7.83445e-07	0.0007191	7.59627	6.1143
chr18	44887094	44887807	Peak_68524	1.39208	7.79911e-07	0.0007191	7.59887	6.10334
chr17	59837348	59837979	Peak_64362	1.52213	8.37525e-07	0.000765	7.55798	6.00699
chr1	205288063	205288648	Peak_12263	1.36531	8.54719e-07	0.000777	7.54635	6.03597
chr14	77372320	77372747	Peak_50623	1.97359	8.99746e-07	0.0008101	7.517	5.81932
chr7	17260990	17261831	Peak_153878	1.60059	8.99675e-07	0.0008101	7.51704	5.91094
chr3	150739294	150740329	Peak_111028	1.5026	9.13792e-07	0.0008111	7.50816	5.96458
chr8	143933785	143934353	Peak_174282	1.43319	9.08977e-07	0.0008111	7.51117	5.97526
chr6	111836983	111838284	Peak_148014	1.31324	9.10836e-07	0.0008111	7.51001	5.97451
chr6	106102043	106102396	Peak_147620	2.03436	9.26244e-07	0.0008142	7.50044	5.82283
chr3	66469238	66469686	Peak_104077	1.67639	9.32166e-07	0.0008142	7.4968	5.79936
chr6	137827951	137828822	Peak_149936	1.38005	9.34573e-07	0.0008142	7.49533	5.94487
chr1	172180887	172182032	Peak_10410	1.37501	9.31843e-07	0.0008142	7.497	5.94285
chr9	99811347	99812498	Peak_180652	1.4117	9.53999e-07	0.0008272	7.48361	5.92235
chr18	54261970	54262335	Peak_69039	1.57037	9.71514e-07	0.0008383	7.47325	5.80528
chr2	130824128	130825056	Peak_82998	1.44913	9.7563e-07	0.0008383	7.47085	5.91095
chr9	129992210	129992585	Peak_182044	1.734	1.02285e-06	0.0008678	7.44398	5.71114
chr8	128076640	128077341	Peak_173392	1.45701	1.01875e-06	0.0008678	7.44626	5.83265
chr1	180948195	180949114	Peak_10749	1.35511	1.02382e-06	0.0008678	7.44344	5.85551
chr3	195129412	195130198	Peak_114134	1.59059	1.03267e-06	0.0008714	7.43856	5.79482
chr8	29569654	29570175	Peak_166350	1.66722	1.05412e-06	0.0008855	7.42689	5.75143
chr1	184970456	184971165	Peak_10989	1.68699	1.07637e-06	0.0008883	7.41505	5.75073
chr3	101814855	101815275	Peak_107637	1.55329	1.07351e-06	0.0008883	7.41656	5.74156
chr5	151078554	151079119	Peak_138320	1.50628	1.07596e-06	0.0008883	7.41527	5.78764
chr3	187770016	187770855	Peak_113676	1.36133	1.06808e-06	0.0008883	7.41943	5.81171
chr16	57128652	57129187	Peak_59192	1.4221	1.09389e-06	0.0008989	7.4059	5.78399
chr1	10733803	10734215	Peak_709	1.6443	1.13576e-06	0.0009292	7.38465	5.66302
chr1	108590668	108591617	Peak_5869	1.48596	1.14649e-06	0.0009339	7.37934	5.75216
chr3	29401566	29402047	Peak_102306	1.76152	1.15221e-06	0.0009345	7.37653	5.53675
chr16	12535667	12536510	Peak_57193	1.39657	1.17881e-06	0.0009479	7.36364	5.70172
chr10	124723016	124723727	Peak_22504	1.34138	1.17714e-06	0.0009479	7.36444	5.72821
chr6	166540829	166542122	Peak_152231	1.45896	1.18392e-06	0.000948	7.3612	5.72146
chr6	110944562	110945086	Peak_147935	1.45216	1.22406e-06	0.0009719	7.3424	5.65755
chr8	115427154	115428131	Peak_172685	1.41445	1.22078e-06	0.0009719	7.34391	5.69343
chrX	9677215	9677668	Peak_184240	1.93312	1.23993e-06	0.0009762	7.33514	5.52813
chr9	127990828	127991744	Peak_181871	1.37561	1.23495e-06	0.0009762	7.3374	5.68049
chr9	136901810	136903140	Peak_182503	1.18027	1.25083e-06	0.0009807	7.33021	5.67386
chr1	12204128	12204451	Peak_819	1.4897	1.25893e-06	0.000983	7.32658	5.62293
chr11	59199829	59200499	Peak_26335	1.45073	1.26961e-06	0.0009872	7.32182	5.62744
chr22	37100433	37101184	Peak_99751	1.53449	1.28149e-06	0.0009883	7.31658	5.6138
chr3	29281469	29282417	Peak_102302	1.29254	1.28057e-06	0.0009883	7.31699	5.63898
chr17	16027630	16028670	Peak_61565	1.39009	1.29069e-06	0.0009913	7.31256	5.63319
chr5	157729708	157730340	Peak_138683	1.44061	1.32873e-06	0.001016	7.29624	5.57453
chr21	36288607	36289873	Peak_97322	1.25691	1.34685e-06	0.001026	7.28864	5.60239
chr18	75037128	75037745	Peak_70342	1.73378	1.37158e-06	0.001028	7.27843	5.50603
chr12	22164026	22164863	Peak_32143	1.61443	1.36805e-06	0.001028	7.27988	5.56661
chr5	131395922	131396486	Peak_137069	1.59782	1.35913e-06	0.001028	7.28354	5.52131
chr2	44616578	44617215	Peak_77166	1.54632	1.36341e-06	0.001028	7.28178	5.56446
chr3	71299066	71300296	Peak_104282	1.35474	1.3766e-06	0.001028	7.27638	5.57246
chr9	137639401	137639893	Peak_182589	1.59056	1.38811e-06	0.001029	7.27172	5.48922
chr2	239294124	239294414	Peak_90732	1.56553	1.38897e-06	0.001029	7.27137	5.48127
chr18	63157480	63157922	Peak_69535	1.42172	1.40891e-06	0.001036	7.26338	5.54865
chr18	13562340	13562968	Peak_66682	1.40271	1.40599e-06	0.001036	7.26454	5.53993
chr19	14589516	14589990	Peak_72055	1.804	1.42617e-06	0.001037	7.25656	5.4325
chr7	8134139	8135064	Peak_153243	1.66366	1.42804e-06	0.001037	7.25583	5.54296
chr3	17025609	17026088	Peak_101757	1.51628	1.41773e-06	0.001037	7.25988	5.52277
chr2	84939307	84940065	Peak_79284	1.37927	1.43804e-06	0.001037	7.25192	5.52133
chr11	76628073	76628795	Peak_27451	1.37896	1.43478e-06	0.001037	7.25319	5.51605
chr2	204004714	204005374	Peak_88279	1.66167	1.47585e-06	0.001044	7.23741	5.40746
chr6	11824894	11825522	Peak_140801	1.65956	1.47389e-06	0.001044	7.23815	5.45836
chr14	51331646	51332393	Peak_49350	1.47051	1.46948e-06	0.001044	7.23982	5.47176
chr10	80484645	80485310	Peak_20251	1.29023	1.4723e-06	0.001044	7.23875	5.50736
chr6	90233747	90234367	Peak_146468	-1.35656	1.47469e-06	0.001044	-7.23784	5.50132
chr20	43736572	43737254	Peak_94371	1.80459	1.4982e-06	0.001052	7.229	5.48946
chr17	15958926	15959727	Peak_61557	1.37856	1.49398e-06	0.001052	7.23058	5.50069
chr1	168991438	168992298	Peak_10286	1.28762	1.50795e-06	0.001055	7.22538	5.4915
chr10	78578791	78579370	Peak_20100	1.47679	1.51829e-06	0.001058	7.22156	5.44915
chr17	1834460	1834709	Peak_60925	2.29623	1.52573e-06	0.001059	7.21884	4.9831
chr10	74977840	74978422	Peak_19947	1.55201	1.54278e-06	0.001065	7.21263	5.44337
chr9	131233314	131234278	Peak_182118	1.32551	1.54525e-06	0.001065	7.21174	5.45663
chr6	157464997	157465647	Peak_151409	1.49101	1.56914e-06	0.001078	7.20318	5.39564
chr6	156866204	156866908	Peak_151341	1.67211	1.59838e-06	0.00109	7.19289	5.39999
chr1	89657767	89658311	Peak_4735	1.47791	1.59404e-06	0.00109	7.19441	5.41626
chr14	75562142	75562721	Peak_50530	1.40915	1.61245e-06	0.001095	7.18801	5.39573
chr2	136389883	136390357	Peak_83348	1.59737	1.63831e-06	0.001108	7.17915	5.34113
chr3	101827393	101828129	Peak_107639	1.39426	1.64229e-06	0.001108	7.1778	5.40507
chr10	33134036	33134629	Peak_16615	1.74264	1.65707e-06	0.001114	7.17281	5.39647
chr5	40490512	40490970	Peak_131154	1.92273	1.68035e-06	0.001117	7.16505	5.15477
chrX	1224932	1225571	Peak_184020	1.80488	1.67885e-06	0.001117	7.16555	5.34613
chr11	69558436	69559126	Peak_27121	-1.56365	1.67717e-06	0.001117	-7.16611	5.37973
chr12	1309093	1310126	Peak_30772	1.62874	1.70062e-06	0.001127	7.15839	5.33084
chr12	11771300	11772565	Peak_31437	1.38519	1.71184e-06	0.00113	7.15474	5.36762
chr3	17044943	17045395	Peak_101762	1.89977	1.74795e-06	0.00115	7.14314	5.19465
chr10	97230164	97230756	Peak_21142	1.46609	1.77002e-06	0.001159	7.13618	5.29975
chr21	43961324	43961916	Peak_97704	-1.48178	1.77352e-06	0.001159	-7.13508	5.30308
chr10	124688630	124689114	Peak_22497	1.6098	1.78538e-06	0.001161	7.13139	5.25642
chr18	13178775	13179277	Peak_66606	1.55549	1.78935e-06	0.001161	7.13016	5.25222
chr13	27131104	27131757	Peak_42061	1.84526	1.80701e-06	0.001168	7.12471	5.31109
chr3	107414224	107414881	Peak_108132	1.54549	1.82545e-06	0.001176	7.11908	5.26048
chr3	71392159	71392794	Peak_104299	1.36736	1.8352e-06	0.001179	7.11613	5.28589
chr20	44970189	44970693	Peak_94473	1.65709	1.85332e-06	0.001182	7.11069	5.26756
chr19	2171101	2172022	Peak_71025	1.43695	1.84898e-06	0.001182	7.11199	5.29543
chr2	87608082	87609103	Peak_79554	1.34565	1.86335e-06	0.001185	7.1077	5.27196
chr9	114696613	114697628	Peak_181375	1.43797	1.877e-06	0.001189	7.10366	5.25899
chr3	143082099	143082684	Peak_110502	1.76213	1.977e-06	0.001248	7.07496	5.18146
chr1	201152756	201153123	Peak_11995	1.74007	1.98326e-06	0.001248	7.07322	5.15149
chr4	89177811	89178185	Peak_121303	1.71167	2.00496e-06	0.001258	7.06721	5.04815
chr14	36315310	36315726	Peak_48671	1.59904	2.02823e-06	0.001264	7.06084	5.14057
chr2	84938395	84939210	Peak_79283	1.44104	2.02243e-06	0.001264	7.06242	5.20578
chr14	68282720	68283987	Peak_50132	1.30852	2.06924e-06	0.001283	7.0498	5.18926
chr17	19870158	19870763	Peak_61874	-1.4354	2.07307e-06	0.001283	-7.04879	5.14583
chr1	244599684	244600388	Peak_14389	1.43796	2.09213e-06	0.001287	7.04374	5.1594
chr2	135948371	135949245	Peak_83313	1.40413	2.09168e-06	0.001287	7.04386	5.15375
chr2	203730033	203730678	Peak_88236	1.29538	2.1088e-06	0.001293	7.03937	5.16405
chr1	235011129	235012456	Peak_13876	1.16641	2.12011e-06	0.001295	7.03642	5.16274
chr9	130239584	130240269	Peak_182076	1.33697	2.13059e-06	0.001297	7.03371	5.15275
chr15	85690579	85691058	Peak_55918	1.44108	2.16545e-06	0.001314	7.02478	5.10605
chr19	11279815	11280187	Peak_71771	-2.09156	2.18257e-06	0.001321	-7.02044	4.9507
chr3	15361501	15361966	Peak_101645	1.62719	2.19854e-06	0.001322	7.01643	5.05197
chr1	89200372	89201446	Peak_4694	1.28682	2.1938e-06	0.001322	7.01762	5.12455
chr15	60898840	60899761	Peak_54671	1.40815	2.21961e-06	0.00133	7.01119	5.10188
chr12	104494163	104495095	Peak_38292	1.51348	2.26323e-06	0.001337	7.0005	5.10115
chr3	193992035	193992651	Peak_114036	1.49762	2.24921e-06	0.001337	7.00391	5.08037
chr5	131069040	131069883	Peak_137030	1.44171	2.25864e-06	0.001337	7.00161	5.10003
chr1	235492611	235493400	Peak_13925	1.3759	2.26684e-06	0.001337	6.99962	5.07742
chr22	37186095	37187011	Peak_99761	1.28013	2.26744e-06	0.001337	6.99948	5.1004
chr22	41842968	41843357	Peak_100166	1.54116	2.3458e-06	0.001378	6.98083	5.00235
chr2	70108470	70109494	Peak_78559	1.39844	2.34993e-06	0.001378	6.97987	5.06669
chr6	44084529	44085222	Peak_142800	1.49679	2.37094e-06	0.001386	6.97499	5.04623
chr6	16466962	16467520	Peak_141099	1.73945	2.38375e-06	0.001389	6.97204	4.98847
chr3	32992509	32993457	Peak_102501	1.3244	2.48325e-06	0.001442	6.94964	5.00264
chr4	98482837	98483448	Peak_122018	1.44352	2.49451e-06	0.001444	6.94717	4.98722
chr13	25901669	25902088	Peak_41990	1.67864	2.50751e-06	0.001447	6.94433	4.96128
chrX	30649917	30650147	Peak_184692	1.85742	2.52514e-06	0.001453	6.94049	4.7985
chr13	44197763	44198549	Peak_42904	1.41445	2.54376e-06	0.001455	6.93648	4.98887
chr17	79804199	79805093	Peak_65470	1.24144	2.54073e-06	0.001455	6.93713	4.99127
chr21	15437872	15438328	Peak_96354	1.67098	2.5711e-06	0.001466	6.93064	4.90298
chr10	26486838	26487890	Peak_16230	1.32602	2.58854e-06	0.001472	6.92694	4.973
chr1	61452783	61453739	Peak_3189	1.56619	2.65358e-06	0.0015	6.91339	4.94565
chr16	47481618	47482259	Peak_58848	1.48929	2.65391e-06	0.0015	6.91333	4.93269
chr6	157068431	157069335	Peak_151373	1.36258	2.70833e-06	0.001523	6.90226	4.9183
chr9	109416013	109417928	Peak_181113	1.25651	2.71086e-06	0.001523	6.90175	4.92907
chr10	26737696	26738018	Peak_16251	1.60443	2.73332e-06	0.001529	6.89725	4.79105
chr12	68373943	68374929	Peak_35969	1.51181	2.7425e-06	0.001529	6.89542	4.91825
chr13	40517495	40518108	Peak_42691	1.4019	2.7471e-06	0.001529	6.89451	4.8812
chr17	49630345	49631152	Peak_63958	1.80987	2.7595e-06	0.001532	6.89206	4.84128
chr12	50978818	50979920	Peak_34868	1.43585	2.76747e-06	0.001532	6.89049	4.90213
chr9	69168766	69169228	Peak_179143	1.3985	2.79493e-06	0.001538	6.88511	4.87122
chr3	72134739	72135569	Peak_104366	1.23482	2.79082e-06	0.001538	6.88591	4.8996
chr12	67449475	67449963	Peak_35899	1.50193	2.82656e-06	0.001551	6.87898	4.85804
chr10	96960132	96960466	Peak_21113	2.00357	2.86981e-06	0.001561	6.87072	4.59839
chr7	92728911	92729511	Peak_159600	1.61829	2.86776e-06	0.001561	6.87111	4.84198
chr19	29704600	29705383	Peak_72615	1.39178	2.86729e-06	0.001561	6.8712	4.85511
chr1	53413098	53414030	Peak_2935	1.26265	2.89962e-06	0.001572	6.8651	4.8647
chr14	36317668	36317929	Peak_48672	1.83217	2.99302e-06	0.001614	6.84787	4.65929
chr4	36394317	36394950	Peak_116859	1.20888	2.98837e-06	0.001614	6.84872	4.83579
chr22	37162348	37162974	Peak_99758	1.25866	3.01336e-06	0.00162	6.8442	4.8247
chr9	136882450	136882888	Peak_182499	1.32674	3.03471e-06	0.001627	6.84036	4.81692
chr2	84817170	84817732	Peak_79262	1.62192	3.05746e-06	0.001633	6.83631	4.75748
chr2	157463716	157464666	Peak_84693	-1.22697	3.06333e-06	0.001633	-6.83527	4.81121
chr5	170253957	170254732	Peak_139335	1.26099	3.17545e-06	0.001688	6.81578	4.77523
chr2	68203385	68204232	Peak_78437	1.61692	3.19084e-06	0.001691	6.81316	4.77172
chr12	92064783	92066023	Peak_37514	1.37756	3.20975e-06	0.001692	6.80997	4.76694
chr15	44560821	44561402	Peak_54131	-1.43566	3.2038e-06	0.001692	-6.81097	4.75402
chr3	114315543	114316205	Peak_108737	1.49605	3.23073e-06	0.001698	6.80644	4.72749
chr1	221839701	221840284	Peak_13141	1.30722	3.2496e-06	0.001703	6.80329	4.74419
chr7	131031290	131031905	Peak_162312	1.59044	3.2602e-06	0.001704	6.80152	4.70396
chr21	29299990	29300840	Peak_96996	1.16811	3.27095e-06	0.001705	6.79974	4.74838
chr1	64922014	64922840	Peak_3342	1.3147	3.29111e-06	0.001711	6.79642	4.74243
chr17	77188929	77189589	Peak_65223	1.33812	3.31971e-06	0.001711	6.79174	4.73272
chr2	111705546	111706378	Peak_81841	1.24667	3.3091e-06	0.001711	6.79347	4.73761
chr22	36781756	36782602	Peak_99728	1.16126	3.31688e-06	0.001711	6.7922	4.73519
chr12	22396195	22396720	Peak_32154	1.52945	3.34168e-06	0.001718	6.78817	4.69582
chr7	128914642	128915141	Peak_162171	1.46285	3.35163e-06	0.001718	6.78656	4.71387
chr1	172380416	172381337	Peak_10417	1.23948	3.43523e-06	0.001751	6.77325	4.70158
chr11	111531604	111532411	Peak_29473	1.18888	3.44132e-06	0.001751	6.7723	4.69972
chr2	200239260	200239758	Peak_87986	-1.40588	3.44397e-06	0.001751	-6.77188	4.67661
chr3	70856693	70857110	Peak_104239	1.84743	3.49628e-06	0.001763	6.76374	4.46349
chr6	45486615	45487218	Peak_142890	1.5379	3.51753e-06	0.001763	6.76047	4.66211
chr10	63354942	63355542	Peak_19300	1.47909	3.51399e-06	0.001763	6.76102	4.66217
chr5	11143742	11144213	Peak_129461	1.47779	3.5226e-06	0.001763	6.7597	4.6584
chr1	243595754	243596807	Peak_14344	1.30681	3.51379e-06	0.001763	6.76105	4.67322
chr1	40014272	40014807	Peak_2386	1.2956	3.49995e-06	0.001763	6.76318	4.67813
chr20	63441226	63441947	Peak_95198	1.34487	3.62968e-06	0.001807	6.74355	4.64205
chr9	87535648	87536434	Peak_179943	1.29857	3.62447e-06	0.001807	6.74433	4.64916
chr5	14416120	14416396	Peak_129652	1.8309	3.65458e-06	0.001814	6.73987	4.46189
chr1	221726259	221726948	Peak_13126	1.56955	3.68933e-06	0.001826	6.73477	4.61057
chr3	58111515	58112220	Peak_103791	1.29467	3.70019e-06	0.001826	6.73319	4.62262
chr14	51873179	51873871	Peak_49374	1.23896	3.7079e-06	0.001826	6.73207	4.62781
chr2	201126878	201127131	Peak_88056	1.74882	3.73583e-06	0.001831	6.72803	4.43567
chr6	113630437	113631600	Peak_148124	1.28683	3.7266e-06	0.001831	6.72936	4.6238
chr3	70982663	70983282	Peak_104244	1.66895	3.75025e-06	0.001833	6.72596	4.60267
chr18	79435958	79436235	Peak_70710	1.81465	3.84349e-06	0.001864	6.71275	4.40391
chr2	86107201	86107555	Peak_79377	1.70499	3.83015e-06	0.001864	6.71462	4.54579
chr3	16370975	16371685	Peak_101703	1.41422	3.8397e-06	0.001864	6.71328	4.57658
chr6	422880	423220	Peak_140092	1.70215	3.89584e-06	0.001866	6.70548	4.47267
chrX	30713127	30713714	Peak_184695	1.54395	3.89497e-06	0.001866	6.70559	4.5361
chr2	87499802	87500358	Peak_79531	1.35626	3.8724e-06	0.001866	6.70872	4.58481
chr6	127813019	127814157	Peak_149224	1.21067	3.89567e-06	0.001866	6.7055	4.58016
chr11	88367366	88367728	Peak_27972	-1.34158	3.89774e-06	0.001866	-6.70521	4.57089
chr4	112288532	112288925	Peak_122971	1.81846	3.9138e-06	0.001869	6.703	4.54052
chr10	22222121	22222724	Peak_15996	1.48483	3.92734e-06	0.001871	6.70115	4.52742
chr13	83876616	83876975	Peak_45558	1.96321	3.99651e-06	0.001899	6.69177	4.29209
chr7	128938963	128939820	Peak_162176	1.26254	4.0065e-06	0.001899	6.69043	4.55425
chr11	12192813	12193217	Peak_23877	-1.40397	4.03449e-06	0.001907	-6.6867	4.54047
chr6	90315551	90316203	Peak_146480	1.79295	4.09801e-06	0.001923	6.67832	4.49403
chr18	51186472	51187087	Peak_68909	1.38833	4.08708e-06	0.001923	6.67975	4.51301
chr2	8543024	8543945	Peak_75212	1.26668	4.10702e-06	0.001923	6.67714	4.52779
chr18	9116872	9117695	Peak_66369	1.18248	4.10821e-06	0.001923	6.67698	4.53019
chr14	91349344	91349982	Peak_51042	1.29613	4.12154e-06	0.001924	6.67525	4.52718
chr10	9294113	9295299	Peak_15312	1.2704	4.16164e-06	0.001924	6.67006	4.51401
chr5	172111205	172111766	Peak_139434	1.26097	4.15843e-06	0.001924	6.67047	4.51531
chr12	68450809	68451932	Peak_35973	1.21104	4.15745e-06	0.001924	6.6706	4.51872
chr5	53031660	53032138	Peak_131971	-1.53171	4.15573e-06	0.001924	-6.67082	4.48771
chr3	183349291	183350822	Peak_113363	1.08681	4.17301e-06	0.001925	6.66859	4.51114
chr1	246483159	246483567	Peak_14513	1.59253	4.25007e-06	0.001941	6.65879	4.40397
chr3	45861061	45861672	Peak_103150	1.44069	4.23209e-06	0.001941	6.66106	4.49335
chr2	69453204	69454027	Peak_78503	1.28141	4.23447e-06	0.001941	6.66076	4.496
chr10	33248521	33249041	Peak_16624	-1.45731	4.24674e-06	0.001941	-6.65921	4.48904
chr13	46578146	46579172	Peak_43049	1.30632	4.28741e-06	0.001953	6.65411	4.48935
chrX	130886137	130886472	Peak_187216	2.07501	4.29807e-06	0.001954	6.65278	4.29014
chr5	131393988	131394489	Peak_137068	1.52952	4.31292e-06	0.001956	6.65093	4.47219
chr17	48915663	48916195	Peak_63910	1.50021	4.4023e-06	0.001991	6.63996	4.44385
chr12	2867919	2868431	Peak_30865	1.58658	4.42581e-06	0.001997	6.63711	4.41207
chr12	102197737	102198101	Peak_38162	1.91706	4.52029e-06	0.002025	6.62582	4.214
chr3	35335705	35336164	Peak_102601	1.84799	4.52347e-06	0.002025	6.62545	4.27831
chr2	73963571	73964315	Peak_78759	1.33082	4.53034e-06	0.002025	6.62464	4.42092
chr10	126041552	126042670	Peak_22589	1.31221	4.51767e-06	0.002025	6.62613	4.43392
chr21	36297909	36299578	Peak_97323	1.12558	4.58443e-06	0.002044	6.6183	4.42118
chr2	24577334	24577957	Peak_76074	1.90178	4.62334e-06	0.002052	6.61379	4.36029
chr12	96326645	96327385	Peak_37867	-1.21116	4.62257e-06	0.002052	-6.61388	4.41721
chr1	12078853	12079818	Peak_798	1.36373	4.65898e-06	0.002063	6.60969	4.40887
chrX	55465127	55465505	Peak_185295	1.92798	4.72736e-06	0.002074	6.60192	4.11978
chr11	76629399	76629983	Peak_27452	1.44735	4.69477e-06	0.002074	6.60561	4.39831
chr2	171319003	171319631	Peak_85668	1.43664	4.70566e-06	0.002074	6.60437	4.39368
chr1	223189928	223190783	Peak_13199	1.24562	4.72646e-06	0.002074	6.60202	4.39592
chr3	56758592	56759101	Peak_103705	1.62385	4.78222e-06	0.002085	6.59577	4.35384
chr1	89865670	89866143	Peak_4757	1.4503	4.83116e-06	0.002085	6.59034	4.32652
chr15	31459053	31459701	Peak_53653	1.38643	4.82075e-06	0.002085	6.59149	4.37295
chr4	184583623	184584492	Peak_128328	1.33145	4.77765e-06	0.002085	6.59628	4.38355
chr10	89084157	89084770	Peak_20731	1.31599	4.82923e-06	0.002085	6.59055	4.36959
chr7	139673186	139673813	Peak_162819	1.31118	4.82064e-06	0.002085	6.5915	4.36431
chr8	80347741	80348855	Peak_170200	1.15093	4.8115e-06	0.002085	6.59251	4.37621
chr10	3873447	3874298	Peak_14992	1.39106	4.89309e-06	0.002107	6.58356	4.36241
chr12	3492968	3493674	Peak_30895	-1.21875	4.91356e-06	0.002111	-6.58133	4.35865
chr12	111444782	111445390	Peak_38670	1.18863	4.93403e-06	0.002112	6.57912	4.35371
chr21	43697844	43698222	Peak_97682	-1.4977	4.93891e-06	0.002112	-6.57859	4.33225
chr2	111402366	111402942	Peak_81799	1.53859	4.98976e-06	0.002129	6.57314	4.31706
chr22	35679416	35679932	Peak_99650	1.61142	5.00872e-06	0.002129	6.57112	4.31418
chr9	19184014	19184716	Peak_175453	1.21265	5.01279e-06	0.002129	6.57069	4.33907
chr8	125154626	125154987	Peak_173240	2.06452	5.0966e-06	0.00216	6.56187	3.99676
chr6	132893303	132894151	Peak_149566	1.33166	5.13867e-06	0.002173	6.5575	4.30357
chr18	75364405	75365103	Peak_70380	1.2916	5.15244e-06	0.002174	6.55608	4.30565
chr12	89880592	89881449	Peak_37379	1.21881	5.20408e-06	0.002191	6.55078	4.30354
chr2	111450549	111451017	Peak_81811	1.39693	5.23465e-06	0.002199	6.54767	4.28228
chr6	143441484	143442290	Peak_150424	1.52824	5.27532e-06	0.002211	6.54356	4.2812
chr12	30851220	30851991	Peak_32603	1.11886	5.30297e-06	0.002217	6.54078	4.28413
chr22	44661503	44662579	Peak_100322	1.23013	5.31732e-06	0.002219	6.53934	4.28311
chr3	66302158	66303078	Peak_104064	1.33657	5.3431e-06	0.002224	6.53678	4.27822
chr7	17159309	17160059	Peak_153870	1.54049	5.36743e-06	0.002225	6.53437	4.24229
chr10	31100807	31101796	Peak_16494	1.1155	5.36857e-06	0.002225	6.53425	4.27299
chr17	77107514	77108017	Peak_65220	1.75705	5.46245e-06	0.002259	6.52506	4.20276
chr7	100396480	100397022	Peak_160023	1.53133	5.48827e-06	0.002261	6.52256	4.23383
chr12	106984364	106984915	Peak_38402	1.29758	5.49075e-06	0.002261	6.52232	4.25173
chr10	17655371	17656176	Peak_15794	1.2548	5.539e-06	0.002275	6.51768	4.24366
chr2	55054203	55054754	Peak_77740	1.15081	5.54834e-06	0.002275	6.51679	4.24112
chr3	39327644	39328455	Peak_102817	1.25479	5.57097e-06	0.002279	6.51463	4.23671
chr11	65279790	65280266	Peak_26743	1.59987	5.62071e-06	0.002289	6.50992	4.17383
chr1	193537374	193538165	Peak_11557	1.41112	5.61822e-06	0.002289	6.51015	4.2249
chr8	100502228	100503146	Peak_171670	1.31228	5.6687e-06	0.002304	6.50542	4.21927
chr21	38831338	38831974	Peak_97438	1.21689	5.68387e-06	0.002305	6.504	4.21918
chr2	127749451	127750073	Peak_82734	1.31991	5.75163e-06	0.002327	6.49773	4.2064
chr11	81869395	81870531	Peak_27615	1.35919	5.77387e-06	0.002331	6.49569	4.19477
chr7	99693264	99693817	Peak_159972	-1.45723	5.8178e-06	0.002344	-6.49167	4.19137
chr16	56944818	56945526	Peak_59169	1.53432	5.94186e-06	0.002388	6.48052	4.16323
chr3	150760650	150760877	Peak_111032	1.38957	5.95926e-06	0.002388	6.47897	4.15185
chr4	117965679	117966072	Peak_123344	-1.55922	5.96409e-06	0.002388	-6.47854	4.1325
chr12	51132812	51133268	Peak_34877	1.59153	6.00699e-06	0.002391	6.47476	4.05183
chr11	117026801	117027377	Peak_29723	1.51678	6.01079e-06	0.002391	6.47442	4.14449
chr14	53161809	53162236	Peak_49459	1.51367	5.99712e-06	0.002391	6.47562	4.122
chr20	38842710	38842978	Peak_94262	1.9774	6.03553e-06	0.002396	6.47225	3.85925
chr1	148948773	148949091	Peak_9148	1.61891	6.06289e-06	0.0024	6.46986	4.12687
chr3	72977250	72977885	Peak_104444	1.51386	6.08284e-06	0.0024	6.46813	4.10884
chr11	86287003	86287637	Peak_27835	1.33733	6.08064e-06	0.0024	6.46832	4.14452
chr1	193458516	193459007	Peak_11554	1.57901	6.1118e-06	0.002406	6.46562	4.10421
chr11	110152275	110152787	Peak_29393	1.79974	6.14566e-06	0.002412	6.4627	4.0711
chr8	37881647	37882308	Peak_166791	1.20184	6.15228e-06	0.002412	6.46213	4.1433
chr12	4812982	4813198	Peak_30980	2.14856	6.19414e-06	0.002417	6.45855	3.761
chr12	131776179	131777021	Peak_39614	1.31151	6.18375e-06	0.002417	6.45944	4.13839
chr9	130029215	130029884	Peak_182055	1.28636	6.20452e-06	0.002417	6.45767	4.13471
chr4	2163406	2163894	Peak_114723	1.56623	6.25581e-06	0.002432	6.45333	4.08309
chr22	31537034	31537507	Peak_99566	1.55837	6.38535e-06	0.002477	6.44252	4.04736
chr13	50942518	50943254	Peak_43289	1.47472	6.41589e-06	0.002484	6.44	4.09183
chr20	5935418	5935864	Peak_91324	1.88241	6.45576e-06	0.002486	6.43674	3.95744
chr6	38938282	38939079	Peak_142476	1.59711	6.45969e-06	0.002486	6.43642	4.07418
chr14	89641333	89642053	Peak_50951	1.3954	6.4584e-06	0.002486	6.43652	4.0874
chr2	68387263	68388040	Peak_78444	1.50257	6.52612e-06	0.002506	6.43103	4.0867
chr4	13980266	13980668	Peak_115490	1.22828	6.54373e-06	0.002508	6.42961	4.08067
chr6	127420450	127420970	Peak_149189	1.16628	6.63895e-06	0.002539	6.422	4.07072
chr12	103925268	103925495	Peak_38243	1.57165	6.66613e-06	0.002541	6.41985	4.04447
chr12	49945410	49946673	Peak_34808	1.23489	6.67138e-06	0.002541	6.41944	4.06263
chr11	128651142	128651461	Peak_30344	1.73161	6.68558e-06	0.002541	6.41832	3.95713
chr20	33773496	33774005	Peak_93984	1.61346	6.72744e-06	0.002552	6.41503	4.0254
chr2	37851896	37852156	Peak_76833	1.71183	6.77505e-06	0.002564	6.41132	3.90787
chr18	51191173	51191527	Peak_68911	1.33956	6.78675e-06	0.002564	6.41042	4.02751
chr3	71380536	71381081	Peak_104296	1.58594	6.82748e-06	0.002567	6.40727	3.98735
chr17	10040453	10041110	Peak_61458	1.43573	6.83439e-06	0.002567	6.40674	4.03389
chr19	35213584	35214487	Peak_72813	1.14069	6.82409e-06	0.002567	6.40753	4.03846
chr2	213219675	213221356	Peak_88937	1.08987	6.89701e-06	0.002585	6.40194	4.03143
chr2	222812979	222813878	Peak_89586	1.20349	6.92222e-06	0.00259	6.40002	4.0284
chr6	15776462	15776864	Peak_141056	1.38044	6.97572e-06	0.002604	6.39598	3.98633
chr14	50233798	50234144	Peak_49290	1.63459	7.02088e-06	0.002614	6.39259	3.98382
chr6	37289827	37290630	Peak_142408	-1.202	7.02923e-06	0.002614	-6.39196	4.01545
chr8	125294746	125295242	Peak_173249	1.49695	7.17184e-06	0.002651	6.38142	3.96483
chr19	51441091	51442381	Peak_74044	1.08704	7.16812e-06	0.002651	6.38169	3.98248
chr20	51471043	51471393	Peak_94790	-1.7135	7.14566e-06	0.002651	-6.38334	3.87657
chr4	80065357	80066018	Peak_120703	1.60446	7.22586e-06	0.002665	6.37748	3.97714
chr10	110356492	110357132	Peak_21823	1.2212	7.23635e-06	0.002665	6.37672	3.9863
chr1	31912694	31913150	Peak_1992	1.5202	7.25911e-06	0.002668	6.37507	3.92327
chr4	121227270	121227833	Peak_123580	1.61663	7.3033e-06	0.002676	6.37189	3.97224
chr21	42233493	42234124	Peak_97561	1.13164	7.3101e-06	0.002676	6.3714	3.9747
chr3	114328362	114328700	Peak_108741	2.2837	7.32662e-06	0.002677	6.37021	3.81765
chr22	41939972	41941627	Peak_100178	1.02849	7.38954e-06	0.002695	6.36573	3.94625
chr4	139906718	139907301	Peak_125042	1.66603	7.48697e-06	0.002723	6.35887	3.92203
chr7	50209603	50209985	Peak_155816	1.30537	7.49513e-06	0.002723	6.35829	3.95306
chr3	71050315	71051156	Peak_104253	1.30383	7.55772e-06	0.00274	6.35394	3.94283
chr5	133699052	133699641	Peak_137252	1.49924	7.59177e-06	0.002747	6.35158	3.93887
chr3	71057343	71057843	Peak_104254	1.49573	7.62481e-06	0.00275	6.34931	3.91544
chr2	64100865	64102044	Peak_78220	1.07325	7.6284e-06	0.00275	6.34906	3.93456
chr1	41100177	41100525	Peak_2460	1.73769	7.69533e-06	0.002759	6.34449	3.81851
chr2	208016685	208017294	Peak_88511	1.52765	7.69849e-06	0.002759	6.34427	3.90425
chr2	204022476	204023366	Peak_88283	1.13029	7.67921e-06	0.002759	6.34559	3.93151
chr2	200454866	200455467	Peak_87999	1.42931	7.72229e-06	0.002761	6.34266	3.90056
chr11	10298075	10298930	Peak_23736	1.22684	7.73138e-06	0.002761	6.34204	3.92473
chr1	12198814	12199414	Peak_818	1.25358	7.75619e-06	0.002764	6.34037	3.92157
chrX	39859882	39860801	Peak_184831	1.24476	7.81387e-06	0.002768	6.33649	3.91443
chr6	150632549	150633633	Peak_150972	1.2129	7.79043e-06	0.002768	6.33806	3.91326
chr16	10749186	10750059	Peak_57044	-1.09552	7.80956e-06	0.002768	-6.33678	3.9118
chr9	85290053	85290551	Peak_179870	-1.31481	7.8258e-06	0.002768	-6.33569	3.91286
chr1	15964159	15964516	Peak_971	1.70001	7.8415e-06	0.002768	6.33464	3.85432
chr21	42002268	42002853	Peak_97532	1.34201	7.87598e-06	0.002775	6.33235	3.90105
chr10	9091636	9092017	Peak_15307	1.57444	7.96722e-06	0.002797	6.32632	3.83695
chr15	72228306	72228945	Peak_55248	1.23704	7.96202e-06	0.002797	6.32666	3.88628
chr18	54284803	54285741	Peak_69044	1.43424	8.0537e-06	0.002817	6.32068	3.88629
chr1	24191934	24192392	Peak_1428	1.41817	8.04498e-06	0.002817	6.32125	3.88514
chr11	35040048	35040968	Peak_24922	1.1316	8.06926e-06	0.002817	6.31967	3.87093
chr1	27445438	27445896	Peak_1756	1.54464	8.11513e-06	0.002822	6.31671	3.82882
chr20	31717247	31717757	Peak_93817	1.37774	8.12277e-06	0.002822	6.31622	3.86655
chr10	98141588	98142810	Peak_21210	1.15959	8.12747e-06	0.002822	6.31592	3.87697
chr8	130244759	130245570	Peak_173486	1.18472	8.14543e-06	0.002823	6.31476	3.87429
chr20	32355357	32355562	Peak_93866	1.78097	8.16684e-06	0.002825	6.31339	3.74086
chr16	21721092	21721762	Peak_57499	1.29433	8.21081e-06	0.00283	6.31059	3.85969
chr4	36348450	36349029	Peak_116853	1.28387	8.20851e-06	0.00283	6.31073	3.86194
chr11	64900146	64900630	Peak_26703	1.32062	8.25473e-06	0.00284	6.3078	3.86252
chr1	185439717	185440362	Peak_11014	1.42541	8.27686e-06	0.002842	6.3064	3.84318
chr17	40542606	40543377	Peak_63181	1.28006	8.30042e-06	0.002845	6.30492	3.85343
chr12	74483216	74483746	Peak_36385	1.46011	8.32353e-06	0.002848	6.30347	3.80185
chr11	96068090	96068818	Peak_28447	1.22654	8.40396e-06	0.00287	6.29845	3.84558
chr20	49805320	49805740	Peak_94700	1.4492	8.51813e-06	0.002899	6.29141	3.82244
chr22	50539252	50540083	Peak_100606	1.22534	8.52e-06	0.002899	6.2913	3.83044
chr8	29523675	29524680	Peak_166345	1.35312	8.56105e-06	0.002903	6.28879	3.82375
chr8	125607644	125608561	Peak_173280	1.14394	8.54721e-06	0.002903	6.28963	3.82888
chr6	148833651	148834098	Peak_150801	1.54757	8.66425e-06	0.00291	6.28254	3.75508
chr5	10620427	10620738	Peak_129434	1.50338	8.68685e-06	0.00291	6.28119	3.7361
chr2	144459754	144460327	Peak_83735	1.47225	8.69211e-06	0.00291	6.28087	3.80072
chr11	88353874	88354455	Peak_27968	1.45937	8.67759e-06	0.00291	6.28174	3.79167
chr10	110503929	110504612	Peak_21837	1.13646	8.66407e-06	0.00291	6.28255	3.81628
chr11	63566875	63567715	Peak_26591	1.13555	8.64095e-06	0.00291	6.28395	3.80144
chr1	221708888	221709417	Peak_13121	1.07731	8.64528e-06	0.00291	6.28369	3.80946
chr2	119708697	119709145	Peak_82330	1.59288	8.73892e-06	0.002916	6.27807	3.77049
chr2	144471104	144471829	Peak_83736	1.41464	8.74003e-06	0.002916	6.27801	3.79853
chr5	59591091	59591673	Peak_132348	1.5611	8.80669e-06	0.002933	6.27405	3.74223
chr6	87182339	87183190	Peak_146250	1.43513	8.82989e-06	0.002936	6.27268	3.78271
chr13	40373604	40374076	Peak_42677	1.51319	8.84637e-06	0.002936	6.27171	3.77307
chr3	129276518	129276747	Peak_109724	1.53486	8.96241e-06	0.002969	6.26492	3.72949
chr12	31749002	31749727	Peak_32666	1.34289	9.00261e-06	0.002977	6.26259	3.77978
chr8	28868353	28868541	Peak_166298	2.20416	9.04009e-06	0.00298	6.26043	3.44401
chr8	58762542	58763080	Peak_168807	1.38282	9.04576e-06	0.00298	6.2601	3.76335
chr6	135170540	135171385	Peak_149743	1.25892	9.05844e-06	0.00298	6.25937	3.77402
chr2	213238689	213239397	Peak_88939	1.31293	9.07934e-06	0.002982	6.25817	3.77142
chr4	3369846	3370434	Peak_114841	-1.46929	9.10586e-06	0.002985	-6.25666	3.76868
chrX	154793021	154793560	Peak_187722	1.70624	9.19471e-06	0.003004	6.25161	3.69093
chr16	88456730	88457235	Peak_60451	1.28763	9.19559e-06	0.003004	6.25156	3.75752
chr15	55694675	55694913	Peak_54434	2.13837	9.27578e-06	0.003025	6.24704	3.45396
chr3	114290823	114291899	Peak_108734	1.03936	9.39908e-06	0.00306	6.24018	3.72822
chr6	21179975	21180807	Peak_141315	1.54567	9.4259e-06	0.003063	6.2387	3.73105
chr4	108118465	108119125	Peak_122693	1.13124	9.45462e-06	0.003067	6.23712	3.7275
chr2	40680665	40681042	Peak_76974	1.77442	9.53921e-06	0.003085	6.23249	3.59968
chr20	48827640	48828514	Peak_94651	1.15773	9.55832e-06	0.003085	6.23145	3.71947
chr21	33380364	33381102	Peak_97155	1.14786	9.55813e-06	0.003085	6.23146	3.71553
chr3	56783649	56784263	Peak_103706	1.17494	9.66605e-06	0.003114	6.22563	3.71172
chr15	39695877	39696104	Peak_53882	2.28465	9.79025e-06	0.003149	6.21901	3.21184
chr2	70068980	70069611	Peak_78553	1.26678	9.85766e-06	0.003165	6.21545	3.69055
chr3	4845955	4846275	Peak_101094	1.52831	1.00754e-05	0.00323	6.20412	3.58778
chr11	12174384	12174738	Peak_23873	1.68359	1.01674e-05	0.003254	6.1994	3.54546
chr10	31578450	31579436	Peak_16530	1.17638	1.0206e-05	0.003255	6.19744	3.65989
chr10	12181072	12181762	Peak_15458	1.14533	1.01991e-05	0.003255	6.19779	3.65903
chr8	89243460	89244031	Peak_170978	-1.33933	1.02554e-05	0.003265	-6.19494	3.65428
chr22	47000962	47001567	Peak_100450	1.59481	1.0276e-05	0.003266	6.1939	3.61704
chr3	18649539	18650341	Peak_101828	1.4499	1.04368e-05	0.003312	6.18586	3.63777
chr1	158369669	158369918	Peak_9792	1.62936	1.05674e-05	0.003344	6.17943	3.49373
chr10	96589067	96589301	Peak_21094	1.53796	1.05968e-05	0.003344	6.17799	3.56141
chr1	158371039	158371767	Peak_9793	1.49406	1.06083e-05	0.003344	6.17742	3.62166
chr20	33843758	33844450	Peak_93992	1.32962	1.05789e-05	0.003344	6.17886	3.62522
chr2	38697126	38697923	Peak_76897	1.57881	1.0676e-05	0.003348	6.17414	3.61063
chr18	58547821	58548353	Peak_69266	1.48791	1.06712e-05	0.003348	6.17437	3.59393
chr16	27378710	27379526	Peak_57718	1.18156	1.0654e-05	0.003348	6.17521	3.6165
chr5	143020220	143020584	Peak_137866	1.3819	1.07254e-05	0.00335	6.17175	3.58454
chr2	30138953	30139767	Peak_76389	1.18196	1.07543e-05	0.00335	6.17036	3.60641
chr8	125272930	125274158	Peak_173246	1.0828	1.07367e-05	0.00335	6.1712	3.60043
chr15	32535174	32537139	Peak_53700	0.982175	1.07235e-05	0.00335	6.17184	3.58969
chr18	75261244	75262022	Peak_70370	1.19458	1.08091e-05	0.003362	6.16773	3.60558
chr8	93803301	93803904	Peak_171262	1.50576	1.08481e-05	0.003363	6.16587	3.57518
chr3	49415994	49416396	Peak_103382	1.14062	1.08394e-05	0.003363	6.16628	3.60229
chr5	123549165	123550063	Peak_136561	1.21269	1.09095e-05	0.003376	6.16295	3.59015
chr1	184866814	184867546	Peak_10985	1.28483	1.10381e-05	0.003411	6.15689	3.58581
chr12	56031891	56032599	Peak_35218	1.21238	1.10811e-05	0.003418	6.15488	3.58078
chr12	92470287	92471011	Peak_37554	1.4759	1.1385e-05	0.003478	6.14092	3.54993
chr2	64699772	64700464	Peak_78279	1.40913	1.12993e-05	0.003478	6.14481	3.55681
chr5	111337035	111337955	Peak_135761	1.39903	1.13814e-05	0.003478	6.14108	3.55559
chr2	204019552	204020116	Peak_88282	1.35391	1.13562e-05	0.003478	6.14222	3.554
chr7	44617319	44617897	Peak_155481	1.32287	1.13566e-05	0.003478	6.1422	3.54841
chr1	235297376	235298163	Peak_13912	1.25095	1.13486e-05	0.003478	6.14257	3.55431
chr2	87511457	87511613	Peak_79534	1.63445	1.16926e-05	0.003566	6.12716	3.43813
chr14	23155038	23155365	Peak_48206	-1.37018	1.18974e-05	0.003623	-6.11822	3.48833
chr18	63160951	63162241	Peak_69536	1.11902	1.2109e-05	0.003681	6.10914	3.46615
chr2	73173104	73173335	Peak_78716	1.38823	1.21348e-05	0.003683	6.10804	3.48001
chr6	156867545	156868021	Peak_151343	1.29797	1.21658e-05	0.003686	6.10673	3.49031
chr3	196155011	196155404	Peak_114294	1.3587	1.21884e-05	0.003687	6.10577	3.48454
chrX	55178593	55178995	Peak_185291	1.84855	1.23007e-05	0.003715	6.10105	3.35363
chr15	90603402	90603672	Peak_56086	1.79767	1.24208e-05	0.003734	6.09605	3.27381
chr20	5650425	5650728	Peak_91299	1.50525	1.24056e-05	0.003734	6.09668	3.4407
chr1	100413110	100413662	Peak_5366	-1.43607	1.24006e-05	0.003734	-6.09689	3.4647
chr11	62555386	62555979	Peak_26537	1.09176	1.24446e-05	0.003735	6.09507	3.45402
chr8	100501697	100501850	Peak_171669	1.99387	1.25239e-05	0.003749	6.0918	3.20993
chr6	137811315	137811918	Peak_149933	1.2104	1.25317e-05	0.003749	6.09148	3.46334
chr2	87513921	87514142	Peak_79536	1.83205	1.2593e-05	0.003754	6.08897	3.28494
chr16	10988127	10988780	Peak_57063	1.18455	1.26024e-05	0.003754	6.08858	3.45823
chr15	74777356	74777800	Peak_55371	1.15806	1.26259e-05	0.003754	6.08763	3.45688
chr22	20474648	20475301	Peak_98918	1.1337	1.26284e-05	0.003754	6.08752	3.45367
chr3	71501880	71502694	Peak_104320	1.27963	1.27079e-05	0.003771	6.0843	3.45068
chr20	51531052	51531685	Peak_94802	1.12996	1.27465e-05	0.003771	6.08274	3.44848
chr17	30363519	30364235	Peak_62626	-1.12864	1.27355e-05	0.003771	-6.08318	3.44293
chr12	9667487	9667739	Peak_31322	1.73821	1.28856e-05	0.003806	6.07716	3.30935
chr8	70322803	70323233	Peak_169521	1.46069	1.29223e-05	0.003807	6.0757	3.38782
chr7	74795006	74795798	Peak_158368	1.26497	1.29277e-05	0.003807	6.07549	3.43547
chr8	27363598	27364254	Peak_166189	1.08252	1.305e-05	0.003837	6.07065	3.42093
chr11	110156595	110157382	Peak_29394	1.15538	1.30966e-05	0.003845	6.06882	3.42308
chr20	59163575	59164372	Peak_95016	1.1909	1.31386e-05	0.003851	6.06718	3.41903
chr7	92631080	92632054	Peak_159587	1.21947	1.32049e-05	0.003864	6.06459	3.41206
chr22	45329158	45329874	Peak_100354	1.36273	1.33933e-05	0.003913	6.05732	3.39942
chr1	156835982	156836615	Peak_9720	1.34142	1.34348e-05	0.003919	6.05573	3.39728
chr3	187994157	187994588	Peak_113707	1.41478	1.349e-05	0.003929	6.05363	3.39298
chr18	74831742	74832325	Peak_70320	-1.24825	1.35182e-05	0.003932	-6.05256	3.39276
chr10	112519100	112519595	Peak_21930	1.62876	1.3665e-05	0.003968	6.04702	3.3538
chr10	88901525	88902363	Peak_20719	1.43631	1.38253e-05	0.003988	6.04104	3.37155
chr1	12132938	12133379	Peak_804	1.41175	1.38616e-05	0.003988	6.0397	3.32898
chr1	23148039	23148470	Peak_1339	1.38119	1.38589e-05	0.003988	6.0398	3.34851
chr6	134235850	134236515	Peak_149666	1.26379	1.38357e-05	0.003988	6.04066	3.36987
chr6	30810703	30811205	Peak_141910	1.21394	1.37772e-05	0.003988	6.04283	3.37479
chr6	166950927	166951584	Peak_152272	1.08285	1.38099e-05	0.003988	6.04161	3.3583
chr7	77354492	77354786	Peak_158539	1.61715	1.38934e-05	0.00399	6.03852	3.28769
chr9	125700694	125701099	Peak_181721	1.54531	1.39152e-05	0.00399	6.03772	3.2983
chr18	13568840	13569321	Peak_66684	1.26669	1.39322e-05	0.00399	6.03709	3.35932
chr2	9607809	9608557	Peak_75287	1.05236	1.39568e-05	0.003991	6.03619	3.34168
chr6	32622599	32623369	Peak_142070	1.18205	1.40377e-05	0.004008	6.03323	3.3536
chr13	50224472	50224957	Peak_43239	1.60067	1.40982e-05	0.004019	6.03103	3.29861
chr10	88908149	88908737	Peak_20720	1.308	1.41322e-05	0.004023	6.02979	3.34428
chr8	28259708	28260962	Peak_166256	1.20318	1.42161e-05	0.004041	6.02676	3.33818
chr2	111116052	111116250	Peak_81758	1.54545	1.42403e-05	0.004042	6.02589	3.26408
chr8	134719257	134719911	Peak_173732	1.21724	1.43458e-05	0.004065	6.02211	3.3362
chr16	57601879	57602485	Peak_59235	1.17887	1.43838e-05	0.00407	6.02076	3.33089
chr5	143009032	143009504	Peak_137865	1.22016	1.44077e-05	0.004071	6.01991	3.331
chr7	114916288	114916867	Peak_161232	1.36508	1.45075e-05	0.004093	6.01638	3.3218
chr10	71768830	71769288	Peak_19776	1.14163	1.45611e-05	0.004102	6.01449	3.32003
chr4	121256233	121257300	Peak_123582	1.36552	1.45959e-05	0.004105	6.01327	3.30527
chr10	112532328	112532564	Peak_21932	1.92017	1.46177e-05	0.004105	6.0125	3.12275
chr6	16414309	16414713	Peak_141095	1.565	1.47051e-05	0.004124	6.00946	3.27797
chr12	12456667	12457338	Peak_31483	1.67721	1.48182e-05	0.004149	6.00554	3.29043
chr1	120561829	120562171	Peak_6529	1.33447	1.49192e-05	0.004165	6.00207	3.2968
chr5	16784980	16785524	Peak_129788	1.25708	1.49068e-05	0.004165	6.00249	3.29831
chr10	92267223	92267692	Peak_20900	1.53182	1.50653e-05	0.004194	5.99709	3.28611
chr8	144767439	144768471	Peak_174369	1.03589	1.50565e-05	0.004194	5.99738	3.26447
chr1	61270848	61271521	Peak_3183	1.51654	1.51161e-05	0.004201	5.99537	3.27379
chr2	218896355	218897326	Peak_89336	0.965128	1.5154e-05	0.004206	5.99409	3.25602
chr8	26315434	26316057	Peak_166119	1.29546	1.52191e-05	0.004212	5.9919	3.27493
chr1	200877849	200878647	Peak_11978	1.15338	1.52197e-05	0.004212	5.99188	3.27403
chr4	86977616	86978137	Peak_121151	1.27634	1.53187e-05	0.00423	5.98857	3.27145
chr1	210399419	210400005	Peak_12580	1.22076	1.53301e-05	0.00423	5.98818	3.27044
chr11	46803128	46803420	Peak_25533	-1.63382	1.54465e-05	0.004256	-5.98432	3.21474
chr2	64214062	64214802	Peak_78233	1.22889	1.55023e-05	0.004265	5.98248	3.26279
chr16	68756247	68757202	Peak_59648	1.22926	1.55648e-05	0.004269	5.98043	3.25495
chr5	35830647	35831121	Peak_130895	-1.39376	1.55505e-05	0.004269	-5.9809	3.25571
chr6	155116121	155116682	Peak_151236	1.4239	1.56051e-05	0.004274	5.97911	3.21234
chr19	7010772	7011195	Peak_71436	1.48212	1.58389e-05	0.004332	5.97152	3.19655
chr5	96716056	96716489	Peak_134586	1.35941	1.58605e-05	0.004332	5.97083	3.22312
chr1	184973566	184974675	Peak_10990	0.99475	1.58868e-05	0.004332	5.96998	3.2176
chr12	93785133	93785719	Peak_37657	1.49015	1.59787e-05	0.004339	5.96704	3.23212
chr14	97538671	97539459	Peak_51328	1.26966	1.59703e-05	0.004339	5.96731	3.23378
chr1	14599064	14600332	Peak_896	1.15655	1.59376e-05	0.004339	5.96835	3.23467
chr15	90419118	90420119	Peak_56069	1.26328	1.60331e-05	0.004347	5.96531	3.23094
chr10	69087607	69088284	Peak_19609	1.01934	1.61464e-05	0.004372	5.96172	3.20673
chr3	108902113	108902688	Peak_108260	1.31314	1.62355e-05	0.004382	5.95891	3.21641
chr5	35822232	35822924	Peak_130893	-1.10804	1.6256e-05	0.004382	-5.95827	3.21416
chr11	9250162	9250555	Peak_23669	-1.31872	1.62465e-05	0.004382	-5.95856	3.21843
chr3	71083849	71084036	Peak_104261	1.75876	1.63057e-05	0.004388	5.95671	3.11481
chr3	72451509	72451622	Peak_104402	1.74864	1.6325e-05	0.004388	5.95611	3.09183
chr4	83235760	83236052	Peak_120937	1.7117	1.65507e-05	0.004393	5.94911	3.04697
chr1	168408940	168409270	Peak_10261	1.63316	1.65381e-05	0.004393	5.9495	3.14425
chr6	138870410	138870889	Peak_150028	1.55537	1.64517e-05	0.004393	5.95217	3.19135
chr21	15422746	15423249	Peak_96351	1.39784	1.64956e-05	0.004393	5.95081	3.20178
chr13	50244770	50245507	Peak_43242	1.37279	1.64536e-05	0.004393	5.95211	3.20581
chr17	48505779	48506223	Peak_63868	1.34319	1.64812e-05	0.004393	5.95126	3.19714
chr6	159080145	159080707	Peak_151578	1.26094	1.64127e-05	0.004393	5.95338	3.20861
chr5	179818952	179819335	Peak_139891	1.05404	1.65496e-05	0.004393	5.94915	3.19154
chr13	32385140	32385766	Peak_42375	-1.16593	1.63995e-05	0.004393	-5.95379	3.20935
chr1	111624444	111624678	Peak_6074	1.5648	1.6628e-05	0.004407	5.94674	3.17266
chr3	10185763	10186530	Peak_101344	-1.23263	1.68677e-05	0.004464	-5.93945	3.18024
chr2	26519459	26520126	Peak_76195	-1.14691	1.69603e-05	0.004482	-5.93667	3.16965
chr16	27254287	27254827	Peak_57707	1.49577	1.70313e-05	0.00449	5.93454	3.16885
chr9	88312189	88312836	Peak_180003	1.21998	1.70618e-05	0.00449	5.93363	3.17176
chr13	109779072	109779572	Peak_47217	1.14931	1.70502e-05	0.00449	5.93398	3.17157
chr4	3047512	3048087	Peak_114811	1.12612	1.70961e-05	0.004493	5.93261	3.15879
chr3	33060552	33061132	Peak_102514	1.21458	1.72405e-05	0.004525	5.92833	3.16106
chr10	103373530	103373939	Peak_21526	-1.27495	1.73037e-05	0.004535	-5.92647	3.15846
chr22	40582958	40583712	Peak_100077	1.47989	1.7452e-05	0.004537	5.92213	3.14875
chr3	72951163	72951649	Peak_104439	1.33193	1.74074e-05	0.004537	5.92343	3.14673
chr1	89719319	89720265	Peak_4738	1.28703	1.74553e-05	0.004537	5.92204	3.15017
chr20	49802376	49803026	Peak_94699	1.17641	1.74307e-05	0.004537	5.92275	3.15052
chr11	128311868	128312562	Peak_30290	1.17297	1.73492e-05	0.004537	5.92513	3.14432
chr17	21419142	21420193	Peak_61984	1.04033	1.74149e-05	0.004537	5.92321	3.11878
chr1	28059150	28059613	Peak_1805	1.36154	1.76216e-05	0.004574	5.91722	3.12322
chr13	74230855	74231584	Peak_44846	1.25676	1.77449e-05	0.004599	5.91367	3.13324
chr3	123576120	123576404	Peak_109314	1.48066	1.78137e-05	0.004611	5.9117	3.06072
chr13	77291157	77291791	Peak_45089	1.25429	1.79078e-05	0.004629	5.90903	3.12424
chr17	2836939	2837639	Peak_61011	1.16908	1.79781e-05	0.004641	5.90704	3.11994
chr1	66399933	66400365	Peak_3430	1.66307	1.80772e-05	0.004653	5.90425	3.06599
chr1	184890380	184890926	Peak_10986	1.49531	1.80596e-05	0.004653	5.90474	3.11001
chr16	49462482	49462606	Peak_58916	-1.50952	1.82448e-05	0.00469	-5.89956	3.07825
chr4	121147688	121148530	Peak_123562	1.28511	1.83258e-05	0.004704	5.89731	3.10417
chr6	159017825	159018487	Peak_151564	1.43277	1.84543e-05	0.004731	5.89377	3.08517
chr11	110373258	110373589	Peak_29416	1.74259	1.86459e-05	0.004769	5.88853	2.98602
chr2	25305079	25305735	Peak_76116	1.28387	1.86795e-05	0.004769	5.88761	3.08469
chr2	39128714	39129388	Peak_76923	1.20005	1.86581e-05	0.004769	5.88819	3.07451
chr1	41728570	41729198	Peak_2511	1.20515	1.87645e-05	0.004783	5.88531	3.07781
chr5	91162081	91163318	Peak_134204	1.01497	1.87825e-05	0.004783	5.88483	3.06464
chrX	97397964	97398648	Peak_186471	1.34748	1.89284e-05	0.004807	5.8809	3.06854
chr22	22884901	22885476	Peak_99165	1.11018	1.89125e-05	0.004807	5.88133	3.0701
chr9	130023066	130023420	Peak_182052	1.36923	1.91657e-05	0.00485	5.87459	3.0441
chr2	30276447	30276849	Peak_76412	1.35317	1.91676e-05	0.00485	5.87454	3.05266
chr9	88313210	88314021	Peak_180004	1.19804	1.91771e-05	0.00485	5.87428	3.05758
chr4	145019204	145019705	Peak_125354	1.45822	1.94874e-05	0.004922	5.86615	3.0428
chr16	17070577	17071469	Peak_57354	1.13048	1.95483e-05	0.004924	5.86457	3.02276
chr17	39791290	39791871	Peak_63101	1.10988	1.9537e-05	0.004924	5.86486	3.04207
chr18	54260762	54261050	Peak_69038	1.50328	1.96184e-05	0.004933	5.86276	2.98241
chr4	140556567	140557164	Peak_125091	1.19845	1.96363e-05	0.004933	5.8623	3.03753
chr19	14334796	14335165	Peak_72017	1.42722	1.97646e-05	0.004959	5.859	3.01282
chr3	102024401	102024671	Peak_107664	1.64448	1.98434e-05	0.004972	5.85699	2.92462
chr3	122610177	122610409	Peak_109258	1.71914	1.99606e-05	0.004989	5.854	2.92788
chr6	149484738	149485574	Peak_150859	1.03734	1.99649e-05	0.004989	5.8539	2.99245
chr1	8681170	8681521	Peak_580	1.62701	2.00432e-05	0.005002	5.85191	2.91992
chr1	15949388	15949976	Peak_968	1.25937	2.02145e-05	0.005033	5.84761	3.00804
chr8	43166973	43167515	Peak_167095	-1.21063	2.02222e-05	0.005033	-5.84742	3.01088
chr10	4885068	4885591	Peak_15025	1.22689	2.03359e-05	0.005055	5.84458	3.0015
chrX	30659473	30659957	Peak_184694	1.38537	2.04021e-05	0.005065	5.84294	2.99061
chr10	70613941	70614415	Peak_19720	1.38206	2.04874e-05	0.005074	5.84083	2.98922
chr5	96714979	96715330	Peak_134585	1.30813	2.04946e-05	0.005074	5.84065	2.99038
chr3	172142198	172142542	Peak_112602	1.68169	2.06338e-05	0.005098	5.83723	2.89701
chr2	100587989	100588558	Peak_81065	1.15092	2.06448e-05	0.005098	5.83696	2.9897
chr2	62305521	62306220	Peak_78138	1.17975	2.0712e-05	0.005108	5.83531	2.97334
chr1	107935418	107935942	Peak_5826	1.22385	2.09456e-05	0.005156	5.82965	2.97753
chr9	39483644	39484543	Peak_176824	1.14225	2.09806e-05	0.005156	5.8288	2.96402
chr20	6026006	6026417	Peak_91327	-1.27948	2.09896e-05	0.005156	-5.82859	2.97565
chr2	8408935	8409364	Peak_75196	1.50545	2.12978e-05	0.005225	5.82122	2.91546
chr19	56405243	56405496	Peak_74324	-1.41036	2.14553e-05	0.005257	-5.8175	2.93939
chr19	12000147	12000937	Peak_71821	1.08823	2.15071e-05	0.005263	5.81628	2.94778
chr9	137151490	137151742	Peak_182533	1.40498	2.15383e-05	0.005263	5.81555	2.94456
chr6	10685284	10685638	Peak_140715	1.81398	2.16431e-05	0.005282	5.8131	2.82853
chr7	138173162	138173909	Peak_162719	-1.2625	2.16745e-05	0.005283	-5.81237	2.94
chr9	88303965	88304469	Peak_180001	1.38382	2.17325e-05	0.005283	5.81102	2.9301
chr2	85993889	85994504	Peak_79360	1.12779	2.172e-05	0.005283	5.81131	2.9402
chr16	79370740	79371070	Peak_60033	-1.61964	2.17874e-05	0.00529	-5.80975	2.87725
chr9	112028603	112029222	Peak_181218	1.27323	2.20575e-05	0.005342	5.80353	2.92866
chr2	174750917	174751437	Peak_85897	1.13314	2.20549e-05	0.005342	5.80359	2.92077
chr6	37866679	37867349	Peak_142446	1.18944	2.20928e-05	0.005343	5.80273	2.92715
chr2	161136500	161137274	Peak_84960	1.11586	2.21384e-05	0.005348	5.80169	2.91484
chr1	221439348	221440403	Peak_13112	1.16655	2.22126e-05	0.005359	5.8	2.91673
chr2	212727723	212728268	Peak_88885	1.60395	2.22618e-05	0.005364	5.79888	2.91042
chr17	39867057	39868388	Peak_63110	0.976862	2.24328e-05	0.005398	5.79503	2.8894
chr8	125606424	125606801	Peak_173279	1.30199	2.26234e-05	0.005416	5.79076	2.8977
chr15	60557120	60557524	Peak_54646	1.29636	2.2568e-05	0.005416	5.792	2.90217
chr11	119051348	119052131	Peak_29881	1.0366	2.26166e-05	0.005416	5.79091	2.89207
chr6	169806738	169807467	Peak_152532	-1.10814	2.25563e-05	0.005416	-5.79226	2.88726
chr9	134390540	134392106	Peak_182359	0.978497	2.28311e-05	0.005459	5.78616	2.85426
chr2	25586743	25587068	Peak_76140	1.54417	2.31594e-05	0.00553	5.77897	2.8253
chrX	38860633	38860843	Peak_184787	2.39793	2.33056e-05	0.005531	5.7758	2.28562
chr13	79450075	79450407	Peak_45221	1.20765	2.32729e-05	0.005531	5.7765	2.87637
chr6	156028161	156029200	Peak_151285	1.20536	2.33035e-05	0.005531	5.77584	2.87024
chr9	69834501	69835143	Peak_179175	1.12518	2.33373e-05	0.005531	5.77511	2.87292
chr14	71437532	71438386	Peak_50308	1.12395	2.33262e-05	0.005531	5.77535	2.86997
chr9	36492949	36493161	Peak_176654	-1.49538	2.33098e-05	0.005531	-5.77571	2.84609
chr11	109864258	109864622	Peak_29366	1.45914	2.3367e-05	0.005531	5.77447	2.82732
chr5	72902198	72902567	Peak_133170	2.11233	2.3425e-05	0.005538	5.77322	2.72028
chr11	47932344	47932823	Peak_25597	1.56378	2.35188e-05	0.005546	5.77121	2.86696
chr4	38306202	38307007	Peak_116979	1.05348	2.35097e-05	0.005546	5.77141	2.8609
chr8	73585721	73586373	Peak_169710	1.25217	2.36565e-05	0.005558	5.76827	2.86197
chr14	71555216	71556565	Peak_50311	1.06979	2.36407e-05	0.005558	5.76861	2.82285
chr2	86038253	86038942	Peak_79369	-1.17771	2.366e-05	0.005558	-5.7682	2.84118
chr11	111163028	111163685	Peak_29445	1.53806	2.375e-05	0.005572	5.76629	2.85876
chr1	27481980	27482350	Peak_1758	1.5216	2.38246e-05	0.005583	5.76471	2.78809
chr6	2038059	2038456	Peak_140190	-1.30632	2.40834e-05	0.005637	-5.75928	2.84347
chr16	27449830	27450342	Peak_57729	1.27579	2.4285e-05	0.00567	5.75508	2.8359
chr10	88064748	88065567	Peak_20676	-1.1603	2.42868e-05	0.00567	-5.75505	2.81554
chr9	113228166	113228416	Peak_181281	-1.37908	2.4361e-05	0.00568	-5.75351	2.82025
chr22	20111134	20111695	Peak_98879	1.0959	2.44344e-05	0.00569	5.752	2.82036
chr6	134530049	134530344	Peak_149691	-1.49374	2.45435e-05	0.005709	-5.74976	2.78121
chr19	1668590	1669444	Peak_70974	1.1096	2.46269e-05	0.005721	5.74806	2.80981
chr1	12438495	12438816	Peak_837	-1.2051	2.47576e-05	0.005744	-5.7454	2.81948
chrX	40189021	40189499	Peak_184870	1.87552	2.52804e-05	0.005858	5.7349	2.70752
chr15	58568219	58568834	Peak_54558	1.27124	2.53591e-05	0.005865	5.73334	2.79371
chr4	70970845	70971485	Peak_120109	-1.04363	2.53705e-05	0.005865	-5.73311	2.78228
chr3	196274666	196275014	Peak_114309	1.37378	2.55203e-05	0.005871	5.73016	2.76061
chr16	30471041	30471595	Peak_58005	1.1604	2.54819e-05	0.005871	5.73091	2.77323
chr11	95152991	95153651	Peak_28397	1.14368	2.55058e-05	0.005871	5.73044	2.7738
chr19	41945112	41945891	Peak_73280	1.13529	2.54472e-05	0.005871	5.7316	2.76072
chr2	69490419	69490980	Peak_78507	1.26953	2.56833e-05	0.005894	5.72696	2.78468
chr11	77018456	77019077	Peak_27476	-1.24972	2.5675e-05	0.005894	-5.72712	2.78424
chr6	90411323	90411710	Peak_146489	1.4119	2.60873e-05	0.005979	5.71913	2.76674
chr1	7940518	7941397	Peak_524	1.19682	2.61512e-05	0.005986	5.7179	2.76428
chr12	1949417	1950493	Peak_30820	1.11949	2.66633e-05	0.006091	5.70818	2.73727
chr20	3989287	3989930	Peak_91205	-1.14777	2.66716e-05	0.006091	-5.70802	2.74184
chr22	46293414	46293941	Peak_100403	-1.07249	2.68048e-05	0.006114	-5.70552	2.73317
chr7	6255602	6256023	Peak_153108	1.3957	2.70543e-05	0.006163	5.70088	2.72574
chr13	30396452	30396813	Peak_42256	1.54637	2.7252e-05	0.006201	5.69723	2.72873
chr8	130247616	130247967	Peak_173487	1.37963	2.73302e-05	0.006211	5.6958	2.72122
chr9	128041373	128041948	Peak_181879	1.10586	2.74605e-05	0.006233	5.69342	2.71999
chr6	87705243	87705467	Peak_146290	1.41414	2.75695e-05	0.006233	5.69143	2.71109
chr9	37126027	37126605	Peak_176681	1.34149	2.75224e-05	0.006233	5.69229	2.71623
chr22	44455195	44455959	Peak_100309	1.1602	2.75941e-05	0.006233	5.69098	2.70406
chr2	213167435	213168149	Peak_88934	1.13887	2.75684e-05	0.006233	5.69145	2.71653
chr11	128420584	128421423	Peak_30305	1.06453	2.77206e-05	0.006254	5.6887	2.69689
chr4	83349920	83350680	Peak_120950	1.27544	2.78324e-05	0.006265	5.68668	2.70407
chr1	28255217	28255547	Peak_1824	-1.20467	2.78e-05	0.006265	-5.68726	2.70976
chr1	218376985	218377752	Peak_12990	1.04628	2.79231e-05	0.006277	5.68505	2.69182
chr5	124935891	124936311	Peak_136639	1.36152	2.80607e-05	0.006278	5.68259	2.69326
chr1	64490232	64490881	Peak_3309	1.28454	2.80912e-05	0.006278	5.68205	2.69939
chr2	207123156	207124033	Peak_88451	1.14158	2.80457e-05	0.006278	5.68286	2.6767
chr2	174492969	174494232	Peak_85858	0.99082	2.80749e-05	0.006278	5.68234	2.65839
chr19	40144249	40144719	Peak_73120	-1.32307	2.79869e-05	0.006278	-5.68391	2.70079
chr15	70196525	70197179	Peak_55178	1.16872	2.81797e-05	0.006283	5.68047	2.69703
chr13	101626919	101627794	Peak_46701	1.1043	2.8147e-05	0.006283	5.68106	2.66667
chr13	50190958	50191437	Peak_43236	1.76763	2.82726e-05	0.006296	5.67883	2.60851
chr10	14605032	14605825	Peak_15614	1.35044	2.84078e-05	0.00631	5.67644	2.66281
chr1	54376432	54376952	Peak_2995	1.09523	2.84286e-05	0.00631	5.67607	2.68286
chr3	183318769	183319280	Peak_113361	-1.24908	2.8438e-05	0.00631	-5.67591	2.68741
chr14	53180611	53181365	Peak_49461	1.13422	2.86688e-05	0.006341	5.67187	2.67116
chr9	136766604	136767084	Peak_182485	1.1244	2.86752e-05	0.006341	5.67175	2.67797
chr16	11783132	11784083	Peak_57147	1.00462	2.86152e-05	0.006341	5.6728	2.63222
chr3	171846651	171847040	Peak_112575	1.42832	2.8796e-05	0.006352	5.66965	2.66095
chr3	122533838	122534422	Peak_109250	1.25027	2.87874e-05	0.006352	5.6698	2.67433
chr2	37871879	37872099	Peak_76837	1.84581	2.89584e-05	0.006381	5.66684	2.47634
chr18	48801190	48801649	Peak_68763	1.33361	2.90158e-05	0.006386	5.66585	2.66651
chr11	68472056	68472349	Peak_27050	-1.3684	2.90779e-05	0.006392	-5.66478	2.64649
chr5	76367880	76368389	Peak_133346	1.19705	2.91341e-05	0.006397	5.66382	2.66561
chr14	98934555	98934972	Peak_51407	1.30227	2.92176e-05	0.006408	5.66239	2.66175
chr1	204889764	204890325	Peak_12233	1.3565	2.9305e-05	0.006419	5.66089	2.65966
chr1	213103738	213104240	Peak_12760	1.39537	2.9398e-05	0.006432	5.65931	2.62545
chr1	229327818	229328415	Peak_13608	1.18874	2.94846e-05	0.006444	5.65784	2.65259
chr15	63414272	63415323	Peak_54728	-1.0453	2.95441e-05	0.006449	-5.65683	2.62375
chr11	111526557	111526863	Peak_29471	1.33236	2.97409e-05	0.00648	5.65352	2.62983
chr12	12512046	12512676	Peak_31492	1.13578	2.97733e-05	0.00648	5.65297	2.63109
chr3	183516037	183516941	Peak_113379	1.05054	2.9787e-05	0.00648	5.65274	2.60009
chr3	196137511	196137997	Peak_114291	1.39155	2.98986e-05	0.006497	5.65087	2.6369
chr1	12047137	12048044	Peak_789	1.18422	3.00987e-05	0.006526	5.64754	2.6237
chr20	62892627	62893234	Peak_95147	-1.36003	3.01053e-05	0.006526	-5.64743	2.62525
chr6	34671937	34672355	Peak_142216	1.0839	3.02008e-05	0.00654	5.64585	2.62088
chr13	46165894	46166314	Peak_43012	1.60726	3.02731e-05	0.006548	5.64466	2.59378
chr21	25572801	25574115	Peak_96832	1.0173	3.03768e-05	0.006563	5.64295	2.59377
chr18	57837832	57838332	Peak_69220	1.27113	3.05214e-05	0.006565	5.64058	2.62144
chr3	13110600	13111230	Peak_101517	1.10376	3.04703e-05	0.006565	5.64142	2.60476
chr1	2583912	2584457	Peak_271	1.02141	3.05271e-05	0.006565	5.64049	2.59132
chr7	106744618	106745026	Peak_160523	-1.39023	3.0484e-05	0.006565	-5.64119	2.60056
chr16	15960980	15961983	Peak_57313	0.922656	3.06748e-05	0.006589	5.63808	2.5659
chr7	106346644	106347211	Peak_160503	1.29241	3.08729e-05	0.006624	5.63487	2.61105
chr20	58306455	58307396	Peak_94970	0.994117	3.09491e-05	0.006633	5.63364	2.55501
chr11	76642150	76642621	Peak_27453	1.60883	3.10791e-05	0.006653	5.63155	2.60356
chr1	89041195	89041519	Peak_4683	1.57685	3.13413e-05	0.006694	5.62735	2.53378
chr20	35619441	35619946	Peak_94089	1.01823	3.13349e-05	0.006694	5.62746	2.571
chr2	38653351	38654346	Peak_76893	1.14657	3.14623e-05	0.006712	5.62543	2.5793
chr8	97798190	97799570	Peak_171535	1.03609	3.15108e-05	0.006715	5.62466	2.56847
chr8	144785570	144786205	Peak_174371	1.08803	3.1572e-05	0.00672	5.6237	2.57351
chr6	42284495	42285269	Peak_142642	1.08788	3.16166e-05	0.006722	5.62299	2.57985
chr8	128240454	128240746	Peak_173404	1.54205	3.17069e-05	0.006734	5.62157	2.55855
chr15	34549379	34549792	Peak_53777	1.76569	3.1866e-05	0.006746	5.61908	2.55989
chr5	99055155	99055526	Peak_134803	1.55351	3.18015e-05	0.006746	5.62009	2.51087
chr14	51676605	51677056	Peak_49354	1.48674	3.1871e-05	0.006746	5.619	2.57028
chr20	51404657	51404966	Peak_94789	1.69219	3.20041e-05	0.006766	5.61692	2.53392
chr19	40970300	40970945	Peak_73192	-1.2607	3.22338e-05	0.006807	-5.61336	2.56181
chr14	21263842	21264668	Peak_48058	1.14602	3.24006e-05	0.006835	5.61079	2.54465
chr19	9862962	9863312	Peak_71651	-1.15609	3.24828e-05	0.006845	-5.60952	2.56056
chr12	107368558	107369164	Peak_38424	1.44521	3.26572e-05	0.00685	5.60686	2.55747
chr3	17963998	17964810	Peak_101788	1.12913	3.26758e-05	0.00685	5.60657	2.54766
chr16	69563924	69564648	Peak_59692	1.0552	3.26916e-05	0.00685	5.60633	2.52775
chr2	213119068	213120039	Peak_88925	1.03047	3.26844e-05	0.00685	5.60644	2.53098
chr3	52983557	52983990	Peak_103589	-1.26893	3.26526e-05	0.00685	-5.60693	2.55787
chr3	72473004	72473681	Peak_104407	1.15655	3.28762e-05	0.006874	5.60353	2.55176
chr21	15425102	15425674	Peak_96352	1.10752	3.28567e-05	0.006874	5.60382	2.54973
chr22	42177394	42177630	Peak_100192	1.9954	3.29873e-05	0.006882	5.60185	2.35981
chr6	31822126	31822857	Peak_142021	0.948218	3.29876e-05	0.006882	5.60184	2.51909
chrX	119647818	119648588	Peak_186923	1.80904	3.32081e-05	0.006892	5.59853	2.53858
chr5	141973972	141974430	Peak_137772	1.3119	3.32022e-05	0.006892	5.59862	2.53782
chr3	112490770	112491459	Peak_108574	1.2813	3.32201e-05	0.006892	5.59835	2.54139
chr17	28893473	28893845	Peak_62532	1.25527	3.32207e-05	0.006892	5.59834	2.53763
chr2	111168368	111169060	Peak_81774	1.06512	3.31488e-05	0.006892	5.59942	2.52874
chr17	61239945	61240176	Peak_64421	1.73615	3.32856e-05	0.006896	5.59737	2.43388
chr18	9091114	9091593	Peak_66365	1.13433	3.33135e-05	0.006896	5.59695	2.52356
chrX	40871299	40871945	Peak_184896	1.6461	3.35775e-05	0.006935	5.59302	2.52449
chr16	327079	327804	Peak_56545	1.11297	3.35471e-05	0.006935	5.59347	2.51136
chr4	6180841	6181292	Peak_114968	1.39982	3.3616e-05	0.006936	5.59245	2.52523
chr1	61318840	61319064	Peak_3187	1.61161	3.37909e-05	0.006949	5.58987	2.42327
chr3	47141024	47141558	Peak_103264	1.14483	3.37308e-05	0.006949	5.59075	2.52664
chr18	23231246	23232015	Peak_67477	1.07879	3.37873e-05	0.006949	5.58992	2.49162
chr10	50431843	50432414	Peak_18516	1.47824	3.39158e-05	0.006967	5.58803	2.50342
chr6	30527718	30528489	Peak_141873	1.22088	3.4071e-05	0.006991	5.58576	2.51155
chr5	134989198	134989605	Peak_137347	-1.36503	3.41858e-05	0.007007	-5.58409	2.50624
chr5	132751547	132751790	Peak_137191	1.79129	3.43178e-05	0.007027	5.58217	2.46761
chr11	61080584	61080821	Peak_26434	-1.29086	3.44243e-05	0.007041	-5.58063	2.50654
chr14	75757786	75758195	Peak_50538	1.40554	3.45799e-05	0.007054	5.57839	2.47562
chr4	15771480	15771836	Peak_115577	1.29572	3.45874e-05	0.007054	5.57828	2.49445
chr2	202609592	202610127	Peak_88172	1.28635	3.45992e-05	0.007054	5.57811	2.50301
chr5	126961806	126962120	Peak_136793	1.52175	3.47109e-05	0.007055	5.57651	2.46996
chr12	124774261	124775193	Peak_39358	1.35455	3.46495e-05	0.007055	5.57739	2.49136
chr1	18951875	18952411	Peak_1170	0.991814	3.47181e-05	0.007055	5.57641	2.46947
chr2	196200407	196201031	Peak_87656	1.1852	3.48333e-05	0.007063	5.57476	2.49677
chr17	76271804	76272941	Peak_65145	0.922458	3.48157e-05	0.007063	5.57501	2.44285
chr4	36267578	36268372	Peak_116846	1.13005	3.48948e-05	0.007068	5.57388	2.47618
chr1	155377842	155378681	Peak_9586	-1.09902	3.50681e-05	0.007095	-5.57142	2.47174
chr3	101518282	101519063	Peak_107596	1.13357	3.51182e-05	0.007098	5.57071	2.46457
chr15	31511453	31512326	Peak_53663	1.314	3.53405e-05	0.007129	5.56758	2.47656
chr2	42132870	42133629	Peak_77017	1.02861	3.53494e-05	0.007129	5.56745	2.43982
chr1	200876778	200876983	Peak_11977	1.7237	3.56144e-05	0.007175	5.56374	2.32864
chr1	151212073	151212770	Peak_9311	-1.1226	3.56791e-05	0.00718	-5.56284	2.46664
chr3	71398024	71398708	Peak_104301	1.07664	3.58702e-05	0.007211	5.56019	2.44004
chr10	17443920	17444623	Peak_15772	1.11143	3.59905e-05	0.007228	5.55852	2.45389
chr7	142714475	142714949	Peak_163017	-1.39317	3.60353e-05	0.007229	-5.55791	2.45594
chrX	9340865	9342072	Peak_184220	1.12862	3.60901e-05	0.007232	5.55715	2.41473
chr2	213147570	213147882	Peak_88929	1.26745	3.61703e-05	0.007241	5.55605	2.46127
chr7	1827461	1827803	Peak_152808	1.30917	3.62833e-05	0.007255	5.5545	2.45885
chr6	31332809	31333332	Peak_141954	1.38224	3.63771e-05	0.007266	5.55322	2.45575
chr14	90970064	90970421	Peak_51005	1.49102	3.64637e-05	0.007268	5.55204	2.41652
chr17	50213005	50213584	Peak_64014	1.21159	3.64534e-05	0.007268	5.55218	2.43453
chr17	47659929	47660494	Peak_63789	1.16914	3.68085e-05	0.007329	5.54737	2.42825
chr3	56753213	56753485	Peak_103704	1.56285	3.68863e-05	0.007337	5.54632	2.40906
chr6	45441842	45442335	Peak_142887	1.2834	3.697e-05	0.007345	5.5452	2.43888
chr7	37395745	37396234	Peak_155119	1.2153	3.7004e-05	0.007345	5.54474	2.44011
chr11	61083004	61084087	Peak_26435	1.01299	3.70698e-05	0.00735	5.54386	2.3956
chr16	28187722	28188057	Peak_57758	1.49253	3.72198e-05	0.007372	5.54185	2.38539
chr7	55469185	55469772	Peak_156198	1.18034	3.75875e-05	0.007437	5.53698	2.40705
chr2	61857209	61857521	Peak_78105	1.37594	3.76842e-05	0.007448	5.5357	2.42323
chr3	177212103	177212700	Peak_112988	1.03375	3.77624e-05	0.007448	5.53468	2.41321
chr22	37295378	37295861	Peak_99784	-1.18246	3.7731e-05	0.007448	-5.53509	2.41104
chr4	119370462	119370812	Peak_123433	-1.03198	3.79154e-05	0.007471	-5.53267	2.40289
chr5	14424019	14424686	Peak_129653	1.05883	3.80999e-05	0.007491	5.53027	2.4021
chr9	128588975	128589106	Peak_181920	-1.80997	3.80922e-05	0.007491	-5.53037	2.24893
chrX	136587799	136588314	Peak_187354	1.32434	3.81969e-05	0.007503	5.52901	2.40661
chr8	11294187	11294524	Peak_165255	1.69086	3.83898e-05	0.007514	5.52651	2.29205
chr1	226691120	226691761	Peak_13426	1.11045	3.83931e-05	0.007514	5.52647	2.38499
chr4	80182023	80182945	Peak_120715	0.98695	3.83127e-05	0.007514	5.52751	2.36395
chr15	82268508	82269105	Peak_55692	-1.23046	3.84168e-05	0.007514	-5.52616	2.40244
chr1	107934620	107934839	Peak_5825	1.82414	3.8648e-05	0.007552	5.52319	2.19375
chr5	32280747	32281045	Peak_130710	1.55343	3.86998e-05	0.007553	5.52252	2.38822
chr6	111290903	111291413	Peak_147950	1.41212	3.8734e-05	0.007553	5.52209	2.39634
chr10	74651687	74651916	Peak_19929	1.50108	3.87981e-05	0.007558	5.52127	2.34474
chr3	102106442	102106861	Peak_107673	1.34697	3.90349e-05	0.007596	5.51825	2.39003
chr11	128551672	128552128	Peak_30328	1.09713	3.9319e-05	0.007643	5.51466	2.38165
chr1	221829457	221830164	Peak_13138	1.16505	3.98264e-05	0.007723	5.50831	2.35769
chr2	12554436	12555526	Peak_75500	1.113	3.98502e-05	0.007723	5.50802	2.34502
chr5	99004753	99005592	Peak_134797	1.06056	3.98522e-05	0.007723	5.50799	2.35648
chr4	124683932	124684779	Peak_123830	1.15277	3.99424e-05	0.007732	5.50687	2.34572
chr11	110077787	110078165	Peak_29382	1.46283	4.001e-05	0.007737	5.50604	2.32722
chr6	389615	390047	Peak_140087	1.21457	4.00507e-05	0.007737	5.50553	2.3557
chr5	132020010	132021043	Peak_137125	1.03726	4.00966e-05	0.007738	5.50497	2.3281
chr22	42183565	42183932	Peak_100195	1.27995	4.02714e-05	0.007764	5.50281	2.35483
chr1	89626830	89627202	Peak_4730	1.24584	4.04975e-05	0.007792	5.50004	2.35485
chrX	124239697	124240372	Peak_187043	1.23199	4.04852e-05	0.007792	5.50019	2.35059
chr5	56155066	56155400	Peak_132143	-1.25959	4.06342e-05	0.00781	-5.49838	2.35153
chr3	72683146	72683461	Peak_104423	1.70232	4.08647e-05	0.007839	5.49558	2.31847
chr3	183615796	183616271	Peak_113388	1.24337	4.08686e-05	0.007839	5.49553	2.34538
chr9	91150888	91151322	Peak_180185	1.05957	4.09236e-05	0.007842	5.49487	2.33489
chr21	25509999	25510284	Peak_96829	1.87879	4.11062e-05	0.007843	5.49266	2.22361
chr6	70607477	70607644	Peak_145015	1.75225	4.09907e-05	0.007843	5.49406	2.24038
chr1	107791299	107791682	Peak_5809	1.18718	4.11384e-05	0.007843	5.49228	2.33725
chr11	128624224	128625282	Peak_30339	1.00854	4.10832e-05	0.007843	5.49294	2.29014
chr12	726151	726605	Peak_30735	-1.32813	4.11081e-05	0.007843	-5.49264	2.34135
chr19	39403815	39404301	Peak_73076	1.11558	4.11905e-05	0.007845	5.49165	2.29446
chr7	70006253	70006830	Peak_158103	-1.17843	4.13415e-05	0.007866	-5.48984	2.33064
chr4	108433629	108434366	Peak_122736	-0.993201	4.13982e-05	0.007869	-5.48916	2.30788
chr4	101019836	101020441	Peak_122202	1.0806	4.1531e-05	0.007886	5.48758	2.31338
chr7	106718260	106718669	Peak_160521	1.43284	4.17194e-05	0.007914	5.48534	2.31843
chr1	198668926	198669502	Peak_11860	1.22353	4.18374e-05	0.007928	5.48395	2.30676
chr2	174597605	174598127	Peak_85871	1.10331	4.20371e-05	0.007958	5.48159	2.31885
chr3	155583249	155583528	Peak_111391	1.39632	4.20973e-05	0.007961	5.48089	2.31545
chr2	143128658	143129584	Peak_83674	0.94334	4.21637e-05	0.007966	5.48011	2.2643
chr6	154606255	154607039	Peak_151205	1.01874	4.22673e-05	0.007977	5.47889	2.2658
chr19	10412310	10412619	Peak_71693	1.37157	4.2473e-05	0.008008	5.4765	2.30836
chr4	70844250	70844408	Peak_120093	1.26749	4.25811e-05	0.008012	5.47524	2.30725
chr8	99633616	99634772	Peak_171606	1.01138	4.25497e-05	0.008012	5.4756	2.27486
chr13	41916421	41916928	Peak_42814	1.02742	4.27646e-05	0.008039	5.47312	2.2778
chr17	46155651	46156447	Peak_63643	1.0558	4.30072e-05	0.008076	5.47032	2.27235
chr10	14550483	14550910	Peak_15601	1.31809	4.31123e-05	0.008088	5.46912	2.28568
chr5	134100058	134100899	Peak_137279	1.05267	4.32516e-05	0.008106	5.46752	2.23497
chr2	101272292	101272770	Peak_81105	1.45556	4.35604e-05	0.008156	5.46401	2.2834
chr5	82820946	82821346	Peak_133707	1.34658	4.37826e-05	0.008189	5.4615	2.27873
chr7	80136458	80136961	Peak_158687	1.23163	4.39364e-05	0.00821	5.45977	2.27868
chr6	143545850	143546418	Peak_150431	1.01121	4.39884e-05	0.008212	5.45919	2.23913
chr1	67166238	67166526	Peak_3474	1.4857	4.40386e-05	0.008213	5.45862	2.23348
chr3	195284850	195285114	Peak_114153	2.3374	4.40982e-05	0.008216	5.45796	1.87367
chr8	1791855	1792362	Peak_164501	-1.15805	4.41929e-05	0.008225	-5.4569	2.26199
chr8	59630603	59631394	Peak_168879	1.20061	4.44691e-05	0.008268	5.45382	2.25521
chr6	157822847	157824606	Peak_151452	0.902521	4.46311e-05	0.00829	5.45203	2.19194
chr11	102460988	102461454	Peak_28920	1.15059	4.46788e-05	0.008291	5.4515	2.26313
chr9	136403646	136403817	Peak_182445	1.31214	4.49443e-05	0.008328	5.44858	2.25613
chr7	138146819	138147592	Peak_162714	-1.08375	4.49646e-05	0.008328	-5.44836	2.24073
chr10	17227440	17227974	Peak_15755	1.05002	4.50862e-05	0.008342	5.44702	2.22176
chr1	1063949	1064539	Peak_110	0.907086	4.51476e-05	0.008345	5.44635	2.20886
chr12	8648592	8649074	Peak_31250	1.46266	4.5223e-05	0.008346	5.44553	2.2514
chr9	87464173	87465103	Peak_179937	1.13559	4.52398e-05	0.008346	5.44535	2.23874
chr13	46600582	46600972	Peak_43054	1.17816	4.54226e-05	0.008363	5.44336	2.24749
chr3	196159763	196160453	Peak_114295	1.02548	4.54144e-05	0.008363	5.44345	2.22766
chr2	111424117	111425362	Peak_81804	0.909241	4.55419e-05	0.008377	5.44207	2.19634
chr17	1873310	1873875	Peak_60929	1.34183	4.56771e-05	0.008394	5.4406	2.22773
chr12	96485003	96485580	Peak_37883	-1.14479	4.57253e-05	0.008394	-5.44008	2.20798
chr8	125340148	125340364	Peak_173256	1.42041	4.59348e-05	0.008424	5.43783	2.21763
chr2	15300653	15301694	Peak_75643	-1.08246	4.60468e-05	0.008437	-5.43663	2.20775
chr3	196115873	196116170	Peak_114288	1.41467	4.63033e-05	0.008462	5.43389	2.2295
chr2	208013644	208014240	Peak_88510	1.17849	4.63211e-05	0.008462	5.4337	2.22734
chr2	111440367	111441055	Peak_81809	1.06198	4.62395e-05	0.008462	5.43457	2.17734
chr1	223831718	223832977	Peak_13253	1.17787	4.64892e-05	0.008476	5.43192	2.18028
chr11	95556331	95557078	Peak_28421	1.13938	4.6484e-05	0.008476	5.43197	2.22314
chr14	102487181	102487738	Peak_51636	-1.16957	4.65464e-05	0.008476	-5.43131	2.22164
chr20	33377131	33377980	Peak_93955	-1.24465	4.65878e-05	0.008476	-5.43088	2.21645
chr17	9464515	9464801	Peak_61444	-1.37924	4.66204e-05	0.008476	-5.43053	2.21742
chr5	173680274	173680928	Peak_139540	1.3686	4.66844e-05	0.008479	5.42985	2.21902
chr21	14630566	14630976	Peak_96303	1.61027	4.69084e-05	0.008512	5.4275	2.19685
chr6	13762568	13763146	Peak_140904	-1.1197	4.70274e-05	0.008525	-5.42625	2.21115
chr12	52645190	52645974	Peak_34975	-1.07769	4.70907e-05	0.008528	-5.42559	2.17191
chr2	60455861	60456521	Peak_78004	-1.20692	4.76861e-05	0.008628	-5.4194	2.19259
chr10	30701392	30702024	Peak_16468	1.04003	4.77706e-05	0.008635	5.41853	2.16746
chr21	26308535	26308663	Peak_96880	2.42649	4.79088e-05	0.008652	5.41711	1.69358
chr7	92904298	92905148	Peak_159618	1.00272	4.80842e-05	0.008675	5.41531	2.16398
chr7	157470922	157471379	Peak_164106	-1.25354	4.8238e-05	0.008694	-5.41373	2.19117
chr16	75107834	75108095	Peak_59911	1.48585	4.86453e-05	0.008759	5.4096	2.17957
chr6	98975404	98975784	Peak_147105	1.37499	4.87794e-05	0.008775	5.40824	2.17578
chr19	44692002	44692551	Peak_73442	1.12356	4.90158e-05	0.008792	5.40586	2.16462
chr1	212566780	212567508	Peak_12719	1.05736	4.89866e-05	0.008792	5.40616	2.13531
chr7	96484077	96484546	Peak_159802	-1.15752	4.89854e-05	0.008792	-5.40617	2.1742
chr1	40388473	40388712	Peak_2415	1.1101	4.90858e-05	0.008797	5.40516	2.17334
chr7	38413584	38414173	Peak_155180	-1.067	4.94029e-05	0.008845	-5.40199	2.15367
chr5	126446517	126446947	Peak_136731	1.23927	4.9702e-05	0.008868	5.39903	2.15991
chr8	80482734	80482979	Peak_170204	1.22854	4.97687e-05	0.008868	5.39837	2.15964
chr2	37635210	37636163	Peak_76821	1.1138	4.97596e-05	0.008868	5.39846	2.10612
chr3	188298483	188299712	Peak_113734	1.07167	4.96051e-05	0.008868	5.39999	2.14731
chr8	29201581	29202575	Peak_166318	1.07003	4.97317e-05	0.008868	5.39873	2.15177
chr13	75385071	75385974	Peak_44952	1.01775	5.00739e-05	0.008914	5.39536	2.13824
chr2	106144678	106145216	Peak_81418	1.20539	5.013e-05	0.008916	5.39481	2.14791
chr2	232300954	232301386	Peak_90286	1.22	5.04005e-05	0.008955	5.39216	2.15001
chr15	30470818	30472545	Peak_53566	0.93892	5.04607e-05	0.008958	5.39158	2.07591
chr1	67683918	67684475	Peak_3521	1.19717	5.05297e-05	0.008961	5.39091	2.11248
chr2	108581116	108581332	Peak_81548	1.69591	5.06014e-05	0.008966	5.39021	2.04663
chr3	32960584	32961258	Peak_102498	1.09632	5.09439e-05	0.009018	5.38689	2.13129
chr3	183285691	183286451	Peak_113358	0.971275	5.10341e-05	0.009025	5.38602	2.07576
chr6	156791178	156791742	Peak_151327	1.03705	5.12367e-05	0.009053	5.38408	2.09217
chr17	77867283	77867595	Peak_65297	1.18986	5.13089e-05	0.009057	5.38339	2.13325
chr12	122393601	122394354	Peak_39157	1.05022	5.13555e-05	0.009057	5.38294	2.11825
chr13	27147453	27148095	Peak_42063	1.24795	5.16159e-05	0.009094	5.38046	2.11958
chr9	133141964	133142570	Peak_182252	0.969036	5.19226e-05	0.00914	5.37755	2.07368
chr11	111538774	111539980	Peak_29474	1.1051	5.21231e-05	0.009166	5.37565	2.06083
chr3	143077957	143078514	Peak_110501	1.1771	5.23095e-05	0.009189	5.3739	2.09687
chr7	130365682	130366186	Peak_162265	1.02819	5.23493e-05	0.009189	5.37353	2.09695
chr2	135792507	135793091	Peak_83295	0.972657	5.24523e-05	0.009198	5.37256	2.08874
chr10	61992785	61993545	Peak_19175	1.03854	5.26318e-05	0.009221	5.37088	2.09463
chr19	24099432	24100253	Peak_72520	1.10892	5.28087e-05	0.009235	5.36924	2.0899
chr2	202666224	202666836	Peak_88176	0.96827	5.28057e-05	0.009235	5.36927	2.07651
chr7	48637467	48637903	Peak_155734	1.31134	5.31594e-05	0.009288	5.36599	2.09743
chr16	67530193	67530823	Peak_59534	1.01519	5.32211e-05	0.00929	5.36542	2.0672
chr6	159059271	159059398	Peak_151574	1.6665	5.33211e-05	0.00929	5.3645	1.96562
chr2	68190347	68191478	Peak_78435	1.01314	5.32978e-05	0.00929	5.36471	2.0705
chr14	74579809	74580295	Peak_50444	1.14234	5.3505e-05	0.009299	5.36281	2.08625
chr16	4414302	4414762	Peak_56919	1.03855	5.34457e-05	0.009299	5.36335	2.06494
chr12	94207749	94208790	Peak_37699	1.00251	5.35174e-05	0.009299	5.36269	2.0627
chr1	38028071	38028679	Peak_2294	0.994651	5.36091e-05	0.009302	5.36185	2.07321
chr10	470239	471039	Peak_14748	-1.17348	5.36346e-05	0.009302	-5.36162	2.06081
chr2	64698695	64699211	Peak_78278	1.43954	5.37741e-05	0.009311	5.36035	2.08902
chr12	24839279	24839763	Peak_32272	1.05243	5.37871e-05	0.009311	5.36023	2.07947
chr2	64606469	64607511	Peak_78263	0.90261	5.4128e-05	0.009361	5.35713	2.02725
chr3	31212696	31213080	Peak_102365	-1.16203	5.43447e-05	0.00939	-5.35517	2.07926
chr9	111805989	111806212	Peak_181204	1.70727	5.47287e-05	0.009409	5.35172	1.98135
chr6	87197525	87197917	Peak_146252	1.38312	5.46076e-05	0.009409	5.3528	2.07348
chr22	44652447	44653211	Peak_100321	1.27506	5.46717e-05	0.009409	5.35223	2.06644
chr6	149938663	149939326	Peak_150908	0.951692	5.46884e-05	0.009409	5.35208	2.03438
chr3	71444028	71445108	Peak_104309	-0.998399	5.45626e-05	0.009409	-5.35321	2.02018
chr1	65049707	65050761	Peak_3362	-1.00587	5.47539e-05	0.009409	-5.35149	2.02625
chr3	71549089	71549573	Peak_104323	1.32583	5.514e-05	0.00945	5.34804	2.06556
chr2	144454676	144455194	Peak_83734	1.14036	5.52431e-05	0.00945	5.34713	2.06385
chr7	75150093	75150774	Peak_158390	1.097	5.52379e-05	0.00945	5.34718	2.05261
chr19	32642674	32643464	Peak_72681	1.08431	5.51958e-05	0.00945	5.34755	2.01574
chr1	167221777	167222612	Peak_10175	0.957501	5.51821e-05	0.00945	5.34767	2.00546
chrX	39815714	39815939	Peak_184828	1.92604	5.53641e-05	0.009462	5.34606	1.9605
chr7	76153478	76154037	Peak_158460	-1.13495	5.56042e-05	0.009495	-5.34394	2.01331
chr1	200625258	200625673	Peak_11967	1.07228	5.57148e-05	0.009496	5.34296	2.04484
chr11	35146043	35146533	Peak_24939	1.03168	5.56713e-05	0.009496	5.34334	2.03302
chr2	87496069	87496525	Peak_79528	1.04383	5.5811e-05	0.009504	5.34212	2.03405
chr6	399811	400287	Peak_140090	1.02234	5.59981e-05	0.009527	5.34048	2.01254
chr8	73489792	73490240	Peak_169707	1.27654	5.61635e-05	0.009547	5.33903	2.04022
chr21	45608737	45609775	Peak_97868	1.10462	5.64301e-05	0.009583	5.33671	2.00045
chr12	26748596	26749110	Peak_32396	1.34839	5.65839e-05	0.00959	5.33538	2.03857
chr1	202567336	202567710	Peak_12075	1.28867	5.6671e-05	0.00959	5.33462	2.03913
chr8	128657188	128658142	Peak_173419	0.973381	5.6622e-05	0.00959	5.33505	1.98094
chr3	187006957	187007269	Peak_113620	-1.50501	5.65387e-05	0.00959	-5.33577	2.01591
chr1	16157988	16158530	Peak_992	-0.938269	5.69839e-05	0.009634	-5.33193	1.99327
chr16	22355660	22355961	Peak_57556	1.60909	5.72217e-05	0.009661	5.32989	2.02541
chr6	13747528	13747994	Peak_140902	1.21743	5.72457e-05	0.009661	5.32968	2.03026
chr11	65426171	65426689	Peak_26759	0.975931	5.7457e-05	0.009688	5.32788	1.98131
chr21	35442188	35442778	Peak_97285	-1.16491	5.77535e-05	0.009729	-5.32536	2.01371
chr1	235831022	235831462	Peak_13935	1.44529	5.79914e-05	0.00976	5.32334	2.0132
chr5	131389096	131389804	Peak_137067	1.14916	5.81632e-05	0.009781	5.3219	2.00646
chr1	159076704	159077567	Peak_9814	1.27176	5.82282e-05	0.009783	5.32135	2.00219
chr8	100494303	100495634	Peak_171668	0.878041	5.84323e-05	0.009808	5.31964	1.9432
chr2	88751813	88752070	Peak_79620	-1.35837	5.89834e-05	0.009892	-5.31504	1.99944
chr22	47022111	47022795	Peak_100452	1.13923	5.9126e-05	0.009907	5.31386	1.99588
chr11	96132152	96132808	Peak_28453	1.09149	5.96835e-05	0.009992	5.30927	1.98667
chr15	67307204	67307494	Peak_55017	1.64601	5.98193e-05	0.01001	5.30816	1.91788
chr2	203673859	203674305	Peak_88227	1.20358	6.0013e-05	0.01003	5.30658	1.98612
chr14	92768333	92768676	Peak_51152	1.57332	6.02711e-05	0.01006	5.30448	1.95991
chr21	6716611	6717625	Peak_95419	1.20516	6.04216e-05	0.01008	5.30326	1.95894
chr3	130896083	130896344	Peak_109809	1.27272	6.0658e-05	0.01011	5.30135	1.97622
chr17	76199266	76199916	Peak_65137	1.01831	6.08996e-05	0.01014	5.29941	1.95627
chr8	80377267	80378089	Peak_170203	1.08589	6.1032e-05	0.01015	5.29834	1.92168
chrX	13151849	13152470	Peak_184316	-1.0252	6.10735e-05	0.01015	-5.29801	1.94565
chr11	110158289	110158883	Peak_29395	1.03923	6.12992e-05	0.01017	5.29621	1.95783
chr10	43140321	43140914	Peak_17944	1.0193	6.1464e-05	0.01017	5.2949	1.91945
chr13	40494399	40495555	Peak_42688	0.984022	6.14191e-05	0.01017	5.29525	1.90629
chr2	60557245	60557794	Peak_78016	0.94915	6.13163e-05	0.01017	5.29607	1.93168
chr5	59238411	59239288	Peak_132331	0.948857	6.13981e-05	0.01017	5.29542	1.91883
chr15	67082118	67082732	Peak_54998	0.977585	6.15833e-05	0.01018	5.29395	1.91669
chr3	196727161	196727568	Peak_114340	1.34182	6.16538e-05	0.01019	5.29339	1.95495
chr19	8515353	8515728	Peak_71581	-1.05306	6.19861e-05	0.01023	-5.29076	1.92656
chr5	151749721	151750139	Peak_138377	1.26774	6.21352e-05	0.01025	5.28959	1.95273
chr5	160458981	160459451	Peak_138846	1.25779	6.23502e-05	0.01026	5.2879	1.95016
chr14	51304377	51305190	Peak_49347	1.07894	6.2393e-05	0.01026	5.28757	1.93866
chr1	174964474	174965340	Peak_10530	0.973791	6.23006e-05	0.01026	5.28829	1.90141
chr15	85543635	85544260	Peak_55906	-1.0311	6.25587e-05	0.01028	-5.28627	1.92312
chr8	65837650	65837926	Peak_169242	1.23177	6.27957e-05	0.01031	5.28442	1.94398
chr19	34269863	34270767	Peak_72754	-0.960548	6.28706e-05	0.01031	-5.28384	1.8911
chr12	12489126	12489578	Peak_31490	1.24276	6.40172e-05	0.01047	5.27502	1.92369
chr5	115637935	115638494	Peak_136042	1.22358	6.3981e-05	0.01047	5.27529	1.92238
chr1	234881784	234882623	Peak_13859	1.08355	6.39654e-05	0.01047	5.27541	1.90418
chr20	5844187	5844660	Peak_91317	1.05535	6.39303e-05	0.01047	5.27568	1.91249
chr21	46622204	46622535	Peak_97973	-1.37827	6.40858e-05	0.01047	-5.27449	1.9245
chr3	177995063	177995907	Peak_113041	1.16956	6.45106e-05	0.01053	5.27127	1.90878
chr14	102822351	102822740	Peak_51670	1.28595	6.46805e-05	0.01054	5.26998	1.91216
chr10	74750702	74751242	Peak_19931	1.1464	6.46598e-05	0.01054	5.27014	1.90719
chr10	14564287	14564675	Peak_15605	1.51254	6.50573e-05	0.01058	5.26715	1.90821
chr6	30227663	30228269	Peak_141851	1.17317	6.50115e-05	0.01058	5.26749	1.90873
chr16	27407886	27408528	Peak_57723	1.10103	6.52781e-05	0.0106	5.2655	1.87847
chr8	11782726	11783469	Peak_165300	-0.914882	6.52565e-05	0.0106	-5.26566	1.85119
chr2	88599974	88600589	Peak_79608	0.937296	6.56086e-05	0.01064	5.26303	1.84086
chr4	38939187	38939469	Peak_117026	1.49916	6.60476e-05	0.0107	5.25978	1.87596
chr17	68356561	68357097	Peak_64848	-1.02465	6.61254e-05	0.01071	-5.25921	1.87313
chr8	29350275	29351497	Peak_166331	0.906495	6.62598e-05	0.01072	5.25822	1.81031
chr9	109411404	109412115	Peak_181112	1.20371	6.64496e-05	0.01074	5.25682	1.87285
chrX	43446877	43447099	Peak_184948	1.83998	6.67793e-05	0.01078	5.25441	1.81247
chr1	24488046	24488570	Peak_1451	0.999721	6.67844e-05	0.01078	5.25437	1.85751
chr1	186303945	186304425	Peak_11058	-1.10118	6.69763e-05	0.01079	-5.25297	1.85309
chr13	48884295	48884852	Peak_43172	-1.16498	6.69297e-05	0.01079	-5.25331	1.87552
chr1	88800540	88801116	Peak_4654	1.32675	6.72349e-05	0.01079	5.25109	1.87451
chr6	16471926	16472227	Peak_141100	1.32198	6.72584e-05	0.01079	5.25092	1.87979
chr7	105352002	105352596	Peak_160397	0.96105	6.72844e-05	0.01079	5.25073	1.83918
chr12	57898854	57899673	Peak_35384	0.951747	6.72462e-05	0.01079	5.25101	1.82578
chr20	35252040	35253175	Peak_94070	-0.953071	6.72665e-05	0.01079	-5.25086	1.81602
chr5	90940365	90941015	Peak_134190	1.40554	6.73845e-05	0.0108	5.25001	1.86675
chr2	111532796	111533767	Peak_81826	1.18321	6.74115e-05	0.0108	5.24981	1.86291
chr17	35160542	35161937	Peak_62813	-0.933233	6.78307e-05	0.01085	-5.24679	1.80758
chr4	1960403	1961080	Peak_114712	-1.04471	6.8175e-05	0.0109	-5.24432	1.84557
chr20	49699293	49699560	Peak_94694	1.96978	6.82568e-05	0.0109	5.24374	1.71991
chr6	17536623	17537004	Peak_141157	1.31411	6.86237e-05	0.01094	5.24113	1.8538
chr12	56684043	56684418	Peak_35279	1.2849	6.87934e-05	0.01094	5.23992	1.83866
chr1	202565822	202566566	Peak_12074	1.05978	6.87969e-05	0.01094	5.2399	1.83107
chr19	4229238	4229971	Peak_71237	1.01791	6.86938e-05	0.01094	5.24063	1.83175
chr11	75143192	75143653	Peak_27373	-1.021	6.87827e-05	0.01094	-5.24	1.83267
chr8	42697714	42697996	Peak_167061	1.63417	6.91545e-05	0.01096	5.23737	1.75521
chr9	137761019	137761351	Peak_182600	1.53112	6.91654e-05	0.01096	5.2373	1.82431
chr6	155181651	155181978	Peak_151239	1.33988	6.91771e-05	0.01096	5.23721	1.84531
chr2	241127511	241128142	Peak_90878	1.21052	6.91025e-05	0.01096	5.23774	1.84132
chr14	91714809	91715269	Peak_51072	-1.21587	6.906e-05	0.01096	-5.23804	1.85368
chr10	112530868	112531401	Peak_21931	1.35832	6.93599e-05	0.01098	5.23593	1.84173
chr5	75067054	75067673	Peak_133283	-1.18406	6.96256e-05	0.011	-5.23407	1.83349
chr11	129888364	129888765	Peak_30419	-1.24519	6.96293e-05	0.011	-5.23404	1.84722
chr7	100344550	100345518	Peak_160017	0.93871	6.99515e-05	0.01104	5.23179	1.74031
chr3	195252724	195252999	Peak_114149	1.2029	7.02056e-05	0.01107	5.23003	1.83944
chr1	3032983	3033374	Peak_333	-1.08382	7.02217e-05	0.01107	-5.22992	1.82562
chr3	150748195	150748536	Peak_111029	1.24586	7.03907e-05	0.01107	5.22874	1.83245
chr1	64949087	64949610	Peak_3349	1.12401	7.03981e-05	0.01107	5.22869	1.83288
chr3	187802853	187803356	Peak_113682	1.11859	7.02977e-05	0.01107	5.22939	1.82849
chr9	33813694	33814009	Peak_176477	1.04477	7.05012e-05	0.01107	5.22798	1.81975
chr22	44505797	44506279	Peak_100312	-1.37311	7.07572e-05	0.0111	-5.22622	1.82997
chr1	206816821	206817439	Peak_12408	1.19716	7.08323e-05	0.01111	5.2257	1.78456
chr1	116608808	116609294	Peak_6323	1.29434	7.10429e-05	0.01113	5.22425	1.82855
chr17	65656840	65657190	Peak_64698	1.28456	7.12382e-05	0.01115	5.22292	1.82581
chr12	10320722	10321062	Peak_31378	1.56968	7.15754e-05	0.01119	5.22062	1.80106
chr18	13179484	13180258	Peak_66607	1.12669	7.16002e-05	0.01119	5.22045	1.80688
chr1	7920457	7920904	Peak_522	1.26018	7.1866e-05	0.01122	5.21865	1.81778
chr17	31535454	31536105	Peak_62684	1.02351	7.19657e-05	0.01123	5.21797	1.78836
chr15	25416538	25417107	Peak_53372	1.07737	7.30119e-05	0.01138	5.21095	1.79197
chr8	133531857	133532156	Peak_173669	1.31128	7.32541e-05	0.01141	5.20934	1.79075
chr3	169948886	169949782	Peak_112455	1.00381	7.36186e-05	0.01146	5.20693	1.74581
chr19	18000808	18001959	Peak_72269	0.891844	7.37007e-05	0.01146	5.20638	1.70809
chr10	118658177	118659090	Peak_22196	-0.945368	7.37608e-05	0.01146	-5.20599	1.7597
chr12	9024710	9025831	Peak_31272	0.921921	7.38847e-05	0.01147	5.20517	1.72132
chr19	14334400	14334565	Peak_72016	1.54481	7.41958e-05	0.01151	5.20313	1.72394
chr6	2853800	2854320	Peak_140234	1.12372	7.44793e-05	0.01152	5.20128	1.77831
chr4	112273388	112274301	Peak_122967	1.09021	7.44764e-05	0.01152	5.20129	1.75669
chr7	41881583	41882190	Peak_155297	1.02369	7.43713e-05	0.01152	5.20198	1.76121
chr3	46065136	46066088	Peak_103182	0.93309	7.4444e-05	0.01152	5.20151	1.70643
chr1	83508216	83508941	Peak_4378	-1.01968	7.51054e-05	0.0116	-5.19721	1.74136
chr12	14220943	14221645	Peak_31586	0.947492	7.54189e-05	0.01164	5.19518	1.73725
chr1	12087482	12088915	Peak_799	0.930697	7.54586e-05	0.01164	5.19493	1.70621
chr17	83124650	83125311	Peak_65787	-1.14174	7.57303e-05	0.01167	-5.19318	1.7552
chr15	78842276	78842895	Peak_55608	1.23135	7.58006e-05	0.01167	5.19273	1.7603
chr13	50635567	50636527	Peak_43265	1.18395	7.59994e-05	0.01169	5.19146	1.75379
chr8	123037532	123037833	Peak_173089	1.4184	7.64771e-05	0.01175	5.18841	1.75417
chr8	59304842	59305375	Peak_168869	1.24919	7.65012e-05	0.01175	5.18826	1.75704
chr8	59263801	59264289	Peak_168867	1.33333	7.67798e-05	0.01177	5.18649	1.75533
chr15	56988205	56988642	Peak_54489	1.24293	7.67817e-05	0.01177	5.18648	1.75592
chr2	232838440	232838902	Peak_90323	1.06453	7.66893e-05	0.01177	5.18707	1.74288
chr5	109656800	109657425	Peak_135651	-1.07557	7.76913e-05	0.0119	-5.18076	1.7324
chrX	139844138	139844486	Peak_187411	1.28599	7.80604e-05	0.01194	5.17846	1.74061
chr5	141651128	141651680	Peak_137748	0.930898	7.81456e-05	0.01195	5.17793	1.70574
chr1	25032092	25032577	Peak_1504	1.16807	7.83355e-05	0.01195	5.17675	1.71951
chr3	114323622	114324289	Peak_108739	1.15756	7.83728e-05	0.01195	5.17652	1.73332
chr22	41876681	41877049	Peak_100172	-1.05698	7.82875e-05	0.01195	-5.17705	1.72152
chr3	143060872	143061415	Peak_110499	1.34113	7.85234e-05	0.01196	5.17559	1.73487
chr5	139746945	139747991	Peak_137625	0.888477	7.88767e-05	0.01201	5.17341	1.64876
chr1	41667351	41667587	Peak_2502	1.22318	7.92911e-05	0.01204	5.17087	1.72522
chr12	120041332	120041756	Peak_38959	1.20255	7.9433e-05	0.01204	5.17	1.72289
chr21	17775197	17776141	Peak_96453	0.989554	7.92336e-05	0.01204	5.17122	1.69364
chr11	110092408	110093781	Peak_29386	0.84124	7.9306e-05	0.01204	5.17077	1.64946
chr4	152010779	152011223	Peak_125792	-1.11799	7.94073e-05	0.01204	-5.17016	1.7124
chr10	70272705	70273305	Peak_19689	1.15407	7.95324e-05	0.01205	5.16939	1.6953
chr6	90072475	90073218	Peak_146431	1.05066	7.95899e-05	0.01205	5.16904	1.69996
chr20	59161715	59162114	Peak_95015	1.16262	7.97367e-05	0.01206	5.16815	1.7079
chr13	45297780	45298528	Peak_42957	0.94178	7.98571e-05	0.01206	5.16741	1.66283
chr12	11555752	11556471	Peak_31419	-1.01063	7.98106e-05	0.01206	-5.1677	1.6843
chr2	10493446	10494063	Peak_75365	1.09749	8.01882e-05	0.0121	5.16541	1.69104
chr8	125637305	125637820	Peak_173282	1.43308	8.06333e-05	0.01215	5.16272	1.71002
chr17	2195809	2196317	Peak_60949	-1.20039	8.06614e-05	0.01215	-5.16255	1.68836
chr2	87543756	87544127	Peak_79542	1.3612	8.08313e-05	0.01216	5.16153	1.70795
chr14	23020268	23021151	Peak_48195	-0.940764	8.07739e-05	0.01216	-5.16188	1.66284
chr6	144149895	144151820	Peak_150471	0.816141	8.09655e-05	0.01216	5.16073	1.61485
chr14	106419319	106419938	Peak_52003	-1.12211	8.09401e-05	0.01216	-5.16088	1.68533
chr1	92365439	92366227	Peak_4869	1.20392	8.15744e-05	0.01224	5.15709	1.68761
chr5	1536229	1536806	Peak_129030	1.02961	8.17416e-05	0.01226	5.1561	1.65528
chr14	68275396	68276072	Peak_50131	1.18664	8.26549e-05	0.01237	5.15071	1.6704
chr10	74853721	74854449	Peak_19935	1.02618	8.26685e-05	0.01237	5.15063	1.61848
chr21	34126334	34126612	Peak_97202	-1.04332	8.25962e-05	0.01237	-5.15106	1.67335
chr20	56778600	56779410	Peak_94902	-1.04052	8.3139e-05	0.01243	-5.14788	1.64724
chr12	107027479	107028033	Peak_38405	1.11002	8.34142e-05	0.01246	5.14628	1.64503
chr11	82989793	82990303	Peak_27671	1.25001	8.37327e-05	0.01248	5.14443	1.67288
chr2	24586828	24587407	Peak_76076	1.05053	8.37292e-05	0.01248	5.14445	1.65469
chr17	1379957	1380350	Peak_60886	1.18838	8.41656e-05	0.01254	5.14193	1.66581
chr20	36592024	36592368	Peak_94146	1.16056	8.4671e-05	0.0126	5.13903	1.66019
chr3	119562366	119563070	Peak_109058	1.10638	8.48538e-05	0.01262	5.13799	1.63083
chr11	95688592	95689453	Peak_28428	1.18601	8.50491e-05	0.01264	5.13688	1.63075
chr9	136244401	136244935	Peak_182427	1.04509	8.52044e-05	0.01265	5.13599	1.6134
chr2	69477610	69477911	Peak_78506	1.56871	8.54523e-05	0.01267	5.13458	1.61167
chr14	68292191	68292758	Peak_50134	1.28674	8.54294e-05	0.01267	5.13471	1.65182
chr15	70240102	70240569	Peak_55182	1.17591	8.55814e-05	0.01268	5.13385	1.64539
chr13	99434283	99434830	Peak_46554	0.991129	8.59068e-05	0.01272	5.13202	1.6044
chr15	78756377	78757350	Peak_55602	0.995196	8.61349e-05	0.01274	5.13073	1.59115
chrX	49043121	49044106	Peak_185098	0.915105	8.61969e-05	0.01274	5.13038	1.55864
chr4	98688876	98689796	Peak_122053	1.08995	8.65077e-05	0.01278	5.12864	1.60963
chr17	49341912	49343023	Peak_63935	0.982127	8.67526e-05	0.0128	5.12727	1.59127
chr9	114691080	114691553	Peak_181373	1.13467	8.6961e-05	0.01282	5.12611	1.63668
chr6	157884727	157886008	Peak_151468	0.991257	8.69719e-05	0.01282	5.12605	1.55773
chr3	101848894	101850176	Peak_107642	0.837952	8.70616e-05	0.01282	5.12555	1.54135
chr15	60582434	60582796	Peak_54651	1.12062	8.73425e-05	0.01285	5.12399	1.62528
chr6	20403308	20403880	Peak_141290	0.85671	8.76008e-05	0.01286	5.12256	1.5593
chr16	57434058	57434374	Peak_59214	-1.34133	8.75015e-05	0.01286	-5.12311	1.62642
chr11	9347307	9347519	Peak_23679	-1.38357	8.7595e-05	0.01286	-5.12259	1.61348
chr12	47884840	47885474	Peak_34660	0.992413	8.77573e-05	0.01287	5.1217	1.59454
chr21	34154688	34155299	Peak_97205	-0.987364	8.78556e-05	0.01288	-5.12116	1.59055
chr2	213021996	213022766	Peak_88908	1.04729	8.80872e-05	0.01289	5.11988	1.60781
chr5	142977625	142977873	Peak_137859	-1.24219	8.80627e-05	0.01289	-5.12002	1.62488
chr3	156664760	156665151	Peak_111480	1.67735	8.85115e-05	0.01292	5.11756	1.59983
chr5	43244896	43245253	Peak_131325	1.34963	8.85024e-05	0.01292	5.1176	1.61667
chr1	12386091	12386583	Peak_831	1.10288	8.85045e-05	0.01292	5.11759	1.61551
chr17	59786365	59787126	Peak_64360	1.08369	8.90856e-05	0.01299	5.11443	1.53671
chr3	10242173	10242802	Peak_101352	-1.00161	8.92797e-05	0.01301	-5.11337	1.57312
chr12	11980935	11981793	Peak_31455	1.02366	9.05375e-05	0.01318	5.10661	1.53256
chr5	134086861	134087576	Peak_137276	-0.966618	9.05665e-05	0.01318	-5.10645	1.52614
chr20	5691897	5692304	Peak_91302	1.10263	9.07144e-05	0.01319	5.10566	1.5856
chr1	31911053	31911311	Peak_1991	1.41592	9.16848e-05	0.01332	5.10052	1.58342
chr6	109103998	109104249	Peak_147836	1.44047	9.19419e-05	0.01335	5.09916	1.55574
chr6	156269564	156270386	Peak_151297	-0.984735	9.20154e-05	0.01335	-5.09878	1.53471
chr12	110643207	110643435	Peak_38614	1.68554	9.21776e-05	0.01336	5.09793	1.5229
chr12	116123467	116124159	Peak_38801	1.03798	9.34265e-05	0.01353	5.09142	1.51242
chr17	35177346	35177719	Peak_62815	-1.14654	9.37945e-05	0.01358	-5.08952	1.56934
chr1	67314462	67315049	Peak_3490	1.13304	9.42761e-05	0.01359	5.08705	1.54965
chr14	101704282	101704604	Peak_51559	1.0389	9.40504e-05	0.01359	5.08821	1.55671
chr6	45155841	45156453	Peak_142871	0.995521	9.42617e-05	0.01359	5.08712	1.5234
chr2	112630896	112631730	Peak_81914	-0.938125	9.42433e-05	0.01359	-5.08722	1.49886
chr20	1286408	1286938	Peak_91045	-1.08974	9.41941e-05	0.01359	-5.08747	1.55363
chr6	193802	194327	Peak_140054	1.00018	9.43968e-05	0.0136	5.08643	1.5256
chr8	125514631	125515220	Peak_173272	1.19144	9.48465e-05	0.01366	5.08413	1.52687
chr3	16462448	16463151	Peak_101715	0.943711	9.5037e-05	0.01367	5.08317	1.50865
chr2	203492873	203493463	Peak_88215	1.13625	9.51646e-05	0.01368	5.08252	1.55235
chr15	60853058	60853522	Peak_54668	1.34649	9.54291e-05	0.01371	5.08118	1.5532
chr4	108149707	108149938	Peak_122704	1.44145	9.55856e-05	0.01372	5.08038	1.50808
chr7	8135387	8135715	Peak_153244	1.15956	9.57297e-05	0.01373	5.07966	1.55017
chr10	119709002	119709112	Peak_22285	1.84562	9.59938e-05	0.01375	5.07833	1.36464
chr20	47748901	47749172	Peak_94597	-1.2818	9.59891e-05	0.01375	-5.07835	1.54665
chr9	114968354	114969230	Peak_181389	1.14036	9.61164e-05	0.01375	5.07771	1.52307
chr4	6855780	6856221	Peak_115021	1.54018	9.63833e-05	0.01378	5.07637	1.54107
chr12	11758731	11760197	Peak_31435	1.20864	9.65235e-05	0.01378	5.07567	1.46656
chr22	41862053	41863300	Peak_100169	1.00742	9.64787e-05	0.01378	5.07589	1.46101
chrX	55507758	55508097	Peak_185299	1.7517	9.71099e-05	0.01383	5.07275	1.49141
chr1	202577952	202578377	Peak_12077	1.37028	9.70446e-05	0.01383	5.07307	1.536
chr3	14431757	14433026	Peak_101589	0.841556	9.70803e-05	0.01383	5.07289	1.42462
chr6	125829502	125829718	Peak_149080	-1.29739	9.74922e-05	0.01388	-5.07085	1.52409
chr13	41917612	41918227	Peak_42815	1.09458	9.79396e-05	0.01393	5.06864	1.46907
chr12	68367957	68368186	Peak_35967	1.16891	9.85675e-05	0.014	5.06555	1.52326
chr6	145809285	145809842	Peak_150597	0.977579	9.8514e-05	0.014	5.06582	1.46938
chr6	90326686	90326935	Peak_146484	1.59032	9.93855e-05	0.0141	5.06157	1.41624
chr2	223929325	223929922	Peak_89666	-1.05195	9.94238e-05	0.0141	-5.06138	1.47542
chr10	17023359	17024022	Peak_15743	0.89242	9.95767e-05	0.0141	5.06064	1.44353
chr21	42435074	42435371	Peak_97590	-1.25345	9.95381e-05	0.0141	-5.06083	1.51329
chr1	167742653	167742971	Peak_10229	1.4409	9.98032e-05	0.0141	5.05954	1.48104
chr3	130934572	130935030	Peak_109813	1.34854	9.97082e-05	0.0141	5.06	1.51214
chr20	47487175	47488000	Peak_94579	0.958423	9.98791e-05	0.0141	5.05918	1.44566
chr9	96008494	96009237	Peak_180424	-0.997146	9.99044e-05	0.0141	-5.05905	1.49152
chr12	10701028	10701769	Peak_31390	1.02276	0.000101	0.01418	5.05605	1.4749
chr2	96954351	96954857	Peak_80878	1.0891	0.000101	0.01421	5.05434	1.49369
chr15	84443055	84444106	Peak_55812	0.898871	0.000101	0.01421	5.05419	1.40735
chr19	50608021	50608613	Peak_74003	1.22027	0.000102	0.01432	5.05013	1.47984
chr1	89855635	89856251	Peak_4753	1.07365	0.000102	0.01435	5.04901	1.4529
chr10	4902489	4903441	Peak_15027	1.18714	0.000102	0.01439	5.04712	1.46281
chr14	92615285	92616070	Peak_51135	0.887556	0.000103	0.0144	5.0464	1.42373
chr14	32702512	32702974	Peak_48551	1.12201	0.000103	0.01441	5.04574	1.48213
chr14	76929831	76930296	Peak_50583	-0.996912	0.000103	0.01445	-5.04408	1.41922
chr2	181106797	181107326	Peak_86282	1.57208	0.000104	0.01449	5.04122	1.4585
chr10	35341468	35341929	Peak_16726	1.17244	0.000104	0.01449	5.04124	1.44857
chr2	187586076	187586625	Peak_86876	1.00249	0.000104	0.01449	5.04185	1.4309
chr10	3828377	3829493	Peak_14988	0.952103	0.000103	0.01449	5.04219	1.42228
chrX	39874488	39874863	Peak_184833	1.38437	0.000104	0.01451	5.04026	1.47453
chr14	71605996	71607379	Peak_50313	1.00387	0.000104	0.01452	5.03953	1.40942
chr20	34241016	34241627	Peak_94014	-1.08549	0.000104	0.01453	-5.03902	1.46154
chr2	213014013	213014447	Peak_88906	1.21405	0.000104	0.01453	5.03859	1.47114
chr17	43241064	43241541	Peak_63354	0.913781	0.000105	0.01461	5.0354	1.39793
chr7	2519188	2519945	Peak_152877	0.840018	0.000105	0.01463	5.03444	1.37947
chr2	225037771	225038153	Peak_89769	1.36094	0.000105	0.01464	5.03325	1.45523
chr3	186534001	186534626	Peak_113582	0.957284	0.000105	0.01464	5.0336	1.40545
chr15	82543142	82543390	Peak_55737	-1.11916	0.000105	0.01464	-5.03372	1.4537
chr12	26817165	26817493	Peak_32404	1.30178	0.000106	0.01469	5.03062	1.45493
chr6	96907477	96908043	Peak_147007	1.10802	0.000106	0.01469	5.03095	1.45034
chr2	196260250	196261181	Peak_87667	1.09376	0.000107	0.01482	5.02605	1.38982
chr6	27836928	27837589	Peak_141686	0.928922	0.000107	0.01484	5.02516	1.37947
chr8	29405664	29405852	Peak_166336	1.6364	0.000107	0.01486	5.02416	1.36813
chr1	168509966	168510149	Peak_10272	1.42249	0.000108	0.01491	5.02216	1.39967
chr19	41535095	41535467	Peak_73231	1.27584	0.000108	0.01492	5.0211	1.43744
chr11	35126119	35126846	Peak_24934	1.06875	0.000108	0.01492	5.02122	1.4013
chr7	73241917	73242549	Peak_158254	0.958211	0.000108	0.01492	5.02081	1.40824
chr14	89430417	89431402	Peak_50936	0.896196	0.000108	0.01496	5.01933	1.34692
chr14	106192673	106193071	Peak_51956	1.13654	0.000109	0.01496	5.01843	1.42988
chr11	116931550	116931958	Peak_29707	-1.12367	0.000109	0.01496	-5.01861	1.41536
chr3	105801461	105801661	Peak_108004	1.76624	0.000109	0.01498	5.01743	1.34646
chr19	57813162	57813653	Peak_74383	-0.954483	0.00011	0.01508	-5.01369	1.38989
chr3	177488007	177488633	Peak_113011	-1.09762	0.00011	0.01508	-5.01375	1.39703
chr11	110349602	110349977	Peak_29414	1.20563	0.00011	0.01508	5.0133	1.42225
chr15	38560571	38561206	Peak_53839	0.946242	0.00011	0.01514	5.01107	1.37348
chr3	29283212	29283447	Peak_102304	1.65503	0.000111	0.01516	5.00988	1.35542
chr6	16837546	16837872	Peak_141140	1.28497	0.000112	0.01529	5.0055	1.40724
chr17	45307207	45307891	Peak_63556	1.10422	0.000112	0.01531	5.00443	1.33793
chrX	40201509	40201823	Peak_184872	1.40386	0.000112	0.01533	5.00357	1.39848
chr7	36260511	36260869	Peak_155034	1.35357	0.000113	0.01541	5.00026	1.39728
chr20	50202645	50202980	Peak_94735	-1.15977	0.000113	0.01541	-5.0004	1.39584
chr7	44915070	44915443	Peak_155510	1.2246	0.000113	0.01544	4.99918	1.36627
chr7	155205348	155206103	Peak_163943	0.886695	0.000113	0.01544	4.99887	1.30514
chrX	155103102	155103442	Peak_187733	1.66983	0.000114	0.01547	4.99695	1.32824
chr5	6483863	6484197	Peak_129223	1.25664	0.000114	0.01547	4.99702	1.391
chr14	77580834	77581439	Peak_50629	1.2599	0.000114	0.01549	4.99602	1.38034
chr8	42037596	42038023	Peak_167011	1.04657	0.000114	0.01549	4.99581	1.3724
chr6	157535934	157536284	Peak_151418	1.23446	0.000114	0.01551	4.9934	1.37936
chr18	9118380	9118754	Peak_66370	1.21004	0.000114	0.01551	4.99363	1.37053
chr20	36845997	36846525	Peak_94159	1.12533	0.000114	0.01551	4.99396	1.36874
chr5	151087000	151087456	Peak_138323	0.996441	0.000114	0.01551	4.99386	1.35413
chr19	45641912	45643334	Peak_73529	0.813166	0.000114	0.01551	4.99357	1.26166
chr17	61221521	61221986	Peak_64418	-1.10303	0.000115	0.01558	-4.99098	1.37397
chr5	10579727	10579980	Peak_129427	1.66091	0.000116	0.01563	4.98857	1.2985
chr1	12161675	12162298	Peak_811	1.00881	0.000116	0.01563	4.98879	1.3321
chr3	52892851	52893298	Peak_103584	1.24254	0.000116	0.01571	4.98596	1.35627
chr17	64965492	64966263	Peak_64635	0.849388	0.000116	0.01572	4.98534	1.28937
chr10	8088422	8088970	Peak_15274	1.18512	0.000117	0.01574	4.98428	1.35113
chr9	133115667	133115947	Peak_182248	1.1548	0.000117	0.01576	4.98332	1.3509
chr22	42533038	42533782	Peak_100220	1.27393	0.000117	0.01576	4.98289	1.291
chr7	143835940	143837628	Peak_163137	0.787747	0.000117	0.01581	4.9812	1.21281
chr1	235103020	235103451	Peak_13886	-0.980027	0.000118	0.01581	-4.98063	1.32935
chr14	89507609	89507824	Peak_50941	1.43101	0.000118	0.01582	4.97926	1.33124
chr22	40898903	40899496	Peak_100095	1.0813	0.000118	0.01582	4.97842	1.34035
chr17	27616135	27616807	Peak_62462	1.05974	0.000118	0.01582	4.98003	1.34413
chr7	100217256	100218190	Peak_160009	0.806887	0.000118	0.01582	4.97844	1.23913
chr1	11456924	11457276	Peak_757	-1.2548	0.000118	0.01582	-4.97833	1.35487
chr7	42205035	42205336	Peak_155316	-1.52953	0.000118	0.01582	-4.97885	1.35599
chr12	104566365	104566775	Peak_38301	1.06634	0.000118	0.01586	4.9769	1.34074
chr5	87103597	87104062	Peak_133973	1.19404	0.000119	0.01591	4.97483	1.34641
chr1	200154183	200154666	Peak_11934	0.954457	0.000119	0.01591	4.97478	1.31133
chr7	25613868	25614247	Peak_154422	-1.04999	0.00012	0.01604	-4.97052	1.33012
chr13	77345158	77345770	Peak_45098	1.36448	0.00012	0.01604	4.96998	1.32201
chr9	137034618	137035603	Peak_182513	0.877601	0.00012	0.01605	4.96948	1.24824
chr6	98976883	98977338	Peak_147106	1.20805	0.000121	0.01613	4.96676	1.32779
chr5	14427854	14428135	Peak_129654	1.21026	0.000122	0.01617	4.96487	1.32869
chr13	100506065	100507451	Peak_46630	1.02312	0.000122	0.01617	4.96485	1.26556
chr17	43266556	43267113	Peak_63366	0.885616	0.000122	0.01617	4.96411	1.23424
chr6	142569591	142570159	Peak_150353	-1.31359	0.000122	0.01617	-4.96412	1.30572
chr18	56873647	56874245	Peak_69151	-0.92557	0.000122	0.01617	-4.96369	1.28444
chr3	66480819	66481209	Peak_104080	1.10242	0.000123	0.01626	4.96073	1.31907
chr16	27318050	27318924	Peak_57711	0.907829	0.000123	0.01627	4.96027	1.24882
chr9	137422931	137423810	Peak_182563	0.853355	0.000123	0.01627	4.9598	1.22716
chr1	12157459	12157754	Peak_809	1.3479	0.000124	0.01639	4.95601	1.31178
chr18	62771103	62771948	Peak_69501	1.0175	0.000124	0.0164	4.95537	1.27165
chr15	60548081	60548687	Peak_54645	1.09885	0.000124	0.0164	4.95496	1.2953
chr18	13374868	13375832	Peak_66634	0.938304	0.000124	0.01641	4.95441	1.21023
chr1	53295723	53296728	Peak_2926	1.05593	0.000125	0.01646	4.95251	1.25135
chr4	81648384	81649379	Peak_120829	-0.89403	0.000125	0.01648	-4.9513	1.23032
chr10	13746947	13747237	Peak_15552	-1.25647	0.000125	0.01648	-4.95129	1.30114
chr5	41837363	41837497	Peak_131220	1.99219	0.000126	0.01653	4.94887	1.05292
chrX	37746154	37747017	Peak_184772	1.10594	0.000126	0.01653	4.94901	1.27032
chrX	1026208	1026685	Peak_183982	-1.09591	0.000126	0.01653	-4.94856	1.27172
chr12	26841219	26841386	Peak_32410	-1.13377	0.000126	0.01653	-4.94848	1.29645
chr18	24076059	24076714	Peak_67560	0.894325	0.000126	0.01655	4.9477	1.21684
chr10	5513119	5513636	Peak_15066	-1.07827	0.000126	0.01655	-4.94733	1.27977
chr13	40600328	40600603	Peak_42700	1.36938	0.000126	0.01655	4.94698	1.27526
chr3	35624856	35625066	Peak_102610	-1.45947	0.000126	0.01656	-4.94631	1.27309
chrX	7109991	7110940	Peak_184183	1.36915	0.000127	0.01659	4.94365	1.25092
chr10	14554698	14555011	Peak_15603	1.17476	0.000127	0.01659	4.94288	1.28647
chr14	60183831	60184554	Peak_49730	0.956125	0.000127	0.01659	4.94475	1.24859
chr4	184319104	184320117	Peak_128298	0.925726	0.000127	0.01659	4.94443	1.2137
chr14	89620897	89621623	Peak_50949	0.877937	0.000127	0.01659	4.94332	1.21584
chr16	29612240	29614045	Peak_57903	0.779018	0.000127	0.01659	4.94369	1.16187
chr2	108958027	108958341	Peak_81581	-1.06858	0.000127	0.01659	-4.94304	1.24649
chr8	60913779	60914001	Peak_168947	-1.30423	0.000127	0.01659	-4.94412	1.2875
chr2	111043094	111043868	Peak_81754	0.889019	0.000128	0.01662	4.94157	1.20573
chr6	132365423	132365868	Peak_149533	1.39922	0.000128	0.01664	4.94035	1.27734
chr7	28151882	28152325	Peak_154587	1.37651	0.000128	0.01664	4.94038	1.27681
chr3	71066454	71066632	Peak_104257	1.31115	0.000128	0.01667	4.93928	1.27924
chr2	143139849	143140335	Peak_83676	1.15596	0.000128	0.01667	4.9389	1.27725
chr8	125110894	125111178	Peak_173233	1.28761	0.000129	0.01669	4.93784	1.27452
chr21	15047992	15048401	Peak_96327	1.23921	0.000129	0.01672	4.9364	1.26336
chr15	92922415	92923023	Peak_56188	0.921586	0.000129	0.01672	4.9365	1.21087
chr2	75563477	75564134	Peak_78868	-0.967287	0.000129	0.01676	-4.93497	1.22674
chr6	150813337	150814323	Peak_150998	0.905834	0.00013	0.01678	4.93408	1.20633
chr1	158996056	158996660	Peak_9806	1.14971	0.00013	0.01678	4.9336	1.24702
chr6	139291705	139292341	Peak_150070	-0.877242	0.00013	0.01678	-4.93326	1.16952
chr16	11293191	11293430	Peak_57095	-1.39192	0.00013	0.01679	-4.93282	1.26685
chr5	133170377	133171412	Peak_137219	-0.921004	0.00013	0.01679	-4.9324	1.18608
chr17	58344075	58345084	Peak_64301	0.80095	0.000131	0.01686	4.93013	1.14673
chr2	232781845	232782149	Peak_90322	1.3653	0.000131	0.01691	4.92849	1.2573
chr1	198523054	198523765	Peak_11839	1.04206	0.000132	0.01699	4.9257	1.21262
chr1	156257215	156257622	Peak_9655	-1.04839	0.000132	0.01699	-4.92537	1.24234
chr7	55533179	55534029	Peak_156207	0.898661	0.000133	0.01711	4.92183	1.14706
chr8	96145156	96145984	Peak_171435	0.911505	0.000133	0.01712	4.92124	1.18677
chr15	69679617	69680034	Peak_55137	1.23232	0.000134	0.01717	4.91936	1.24079
chr19	12789827	12790275	Peak_71881	0.834655	0.000134	0.01718	4.91883	1.15104
chr19	46618716	46619067	Peak_73606	0.946555	0.000134	0.0172	4.91804	1.18553
chr3	197906092	197907148	Peak_114448	0.905731	0.000134	0.01724	4.91649	1.1746
chr2	101173660	101174510	Peak_81101	0.959941	0.000135	0.01724	4.91609	1.15472
chr13	75308106	75308547	Peak_44935	1.43906	0.000135	0.0173	4.91403	1.23058
chr3	133475339	133475926	Peak_109913	1.04478	0.000135	0.0173	4.91359	1.20719
chr21	6271472	6272805	Peak_95395	1.00674	0.000135	0.0173	4.91355	1.16099
chr2	44580908	44581379	Peak_77164	1.31058	0.000136	0.01737	4.91125	1.21909
chr1	199102124	199102786	Peak_11901	1.06705	0.000136	0.01737	4.91075	1.18049
chr7	105691780	105692238	Peak_160437	1.02786	0.000136	0.01737	4.9107	1.20049
chrX	154036416	154036913	Peak_187663	1.15093	0.000136	0.01737	4.91032	1.20849
chr1	181014436	181014967	Peak_10757	1.16593	0.000136	0.01738	4.90963	1.20999
chr14	90677619	90677996	Peak_50993	1.13868	0.000136	0.01738	4.90932	1.21959
chr11	129247180	129247436	Peak_30393	-1.37927	0.000137	0.01748	-4.90634	1.18961
chr1	24481075	24481372	Peak_1448	-0.996095	0.000137	0.01748	-4.90597	1.18842
chr10	12588328	12588938	Peak_15491	-0.936787	0.000138	0.01749	-4.9053	1.15529
chr2	230447674	230448333	Peak_90116	1.03427	0.000138	0.0175	4.90477	1.1842
chr2	177166254	177166753	Peak_86040	1.08569	0.000138	0.01752	4.90394	1.19684
chr19	13098446	13098978	Peak_71924	0.827653	0.000138	0.01753	4.90341	1.12372
chr15	90038040	90038763	Peak_56023	0.996503	0.000138	0.01756	4.90219	1.16513
chr6	37984217	37984626	Peak_142452	1.2798	0.000139	0.01759	4.90108	1.20449
chr6	109130154	109130516	Peak_147837	1.50487	0.000139	0.0176	4.90053	1.17751
chr18	56709480	56709882	Peak_69146	1.07887	0.00014	0.0177	4.89748	1.16179
chr11	61026119	61026794	Peak_26424	-0.885856	0.00014	0.0177	-4.89704	1.12128
chr12	50224471	50224841	Peak_34839	1.05802	0.000141	0.01776	4.8949	1.18534
chr20	51661508	51662031	Peak_94810	1.01522	0.000141	0.01776	4.89496	1.17921
chr2	105855821	105856908	Peak_81375	0.923048	0.000142	0.01786	4.89141	1.09507
chr2	64325554	64326840	Peak_78240	0.87408	0.000142	0.01786	4.89173	1.07933
chr6	137738360	137738533	Peak_149927	1.63791	0.000142	0.01789	4.89024	1.10722
chr5	56058413	56059533	Peak_132132	0.872428	0.000142	0.0179	4.88973	1.07948
chr3	87272883	87273299	Peak_105326	1.17923	0.000143	0.01794	4.88804	1.17693
chr11	82959937	82961037	Peak_27663	0.892472	0.000143	0.01794	4.88828	1.09749
chr12	96223632	96224157	Peak_37853	1.48649	0.000143	0.01799	4.88645	1.16144
chrX	130857283	130857505	Peak_187215	2.59447	0.000143	0.018	4.8858	0.741916
chr7	70316825	70317058	Peak_158113	-1.17438	0.000143	0.018	-4.88547	1.17543
chr11	86116336	86116645	Peak_27820	1.41005	0.000144	0.01803	4.88402	1.1588
chr16	87496490	87496786	Peak_60379	1.1716	0.000144	0.01803	4.88414	1.17178
chr4	13432499	13432806	Peak_115449	1.42682	0.000144	0.01803	4.88366	1.16087
chr8	80515253	80515669	Peak_170210	1.26118	0.000144	0.01805	4.88242	1.16866
chr8	58991475	58992262	Peak_168836	0.996483	0.000144	0.01805	4.88238	1.11317
chr5	50634835	50635171	Peak_131869	-1.21653	0.000144	0.01805	-4.88238	1.16814
chr10	43120788	43121446	Peak_17942	0.888786	0.000144	0.01805	4.8819	1.10842
chr6	132495777	132496159	Peak_149542	1.30441	0.000145	0.01814	4.8793	1.16335
chr6	149529952	149530108	Peak_150867	1.46207	0.000146	0.01816	4.87835	1.12691
chr3	71327777	71328113	Peak_104288	1.42353	0.000146	0.01816	4.87779	1.15426
chr20	38645312	38645791	Peak_94242	0.992002	0.000146	0.01816	4.87808	1.14081
chr12	124223738	124224342	Peak_39307	-1.16567	0.000146	0.01818	-4.87701	1.11964
chr21	33382930	33383770	Peak_97156	0.985734	0.000147	0.01826	4.87442	1.05287
chr1	58942648	58943166	Peak_3115	-1.02257	0.000147	0.0183	-4.87309	1.12673
chr22	23704767	23705401	Peak_99238	-0.990275	0.000148	0.01839	-4.8706	1.11723
chr10	69089989	69090420	Peak_19611	0.893818	0.000149	0.01844	4.86876	1.07352
chr10	61987821	61988350	Peak_19173	1.1735	0.000149	0.01847	4.86683	1.12235
chr2	111341583	111342786	Peak_81786	0.864521	0.000149	0.01847	4.86664	1.07187
chr10	127293312	127294048	Peak_22633	-0.899579	0.000149	0.01847	-4.86673	1.05298
chr15	89936077	89936895	Peak_56014	-0.925945	0.000149	0.01847	-4.86687	1.07483
chr6	166935403	166935719	Peak_152270	-1.30519	0.000149	0.01847	-4.86643	1.12756
chr2	203987014	203987615	Peak_88275	0.924487	0.000149	0.01849	4.86577	1.07009
chrX	42090388	42091034	Peak_184931	1.65774	0.00015	0.01852	4.86378	1.12965
chr1	185636783	185637230	Peak_11023	1.24389	0.00015	0.01852	4.86405	1.12801
chr9	89740797	89741104	Peak_180114	1.06104	0.00015	0.01852	4.86393	1.11159
chr7	36115471	36116048	Peak_155013	1.05877	0.00015	0.01852	4.86433	1.10819
chr13	40982723	40983043	Peak_42745	1.17228	0.000151	0.01864	4.86034	1.12669
chr12	19235360	19235851	Peak_31936	1.10797	0.000152	0.01864	4.85922	1.11945
chr15	98771398	98771980	Peak_56298	0.989421	0.000151	0.01864	4.85949	1.09569
chr9	15121529	15122101	Peak_175243	-0.99506	0.000152	0.01864	-4.85915	1.05829
chr17	57281929	57282323	Peak_64207	-1.11371	0.000152	0.01864	-4.85921	1.10202
chr10	5843790	5844227	Peak_15094	1.4061	0.000152	0.01864	4.85873	1.122
chr3	32996323	32996687	Peak_102503	1.31387	0.000152	0.01867	4.85762	1.12141
chr13	48749580	48750120	Peak_43165	1.25361	0.000152	0.01867	4.85724	1.11651
chr6	11785498	11786604	Peak_140796	1.10306	0.000153	0.01875	4.85474	1.06103
chr14	102219814	102220458	Peak_51619	1.07511	0.000153	0.01875	4.85458	1.09879
chr2	190722137	190723134	Peak_87173	0.951275	0.000153	0.01877	4.85393	1.04563
chr2	111406695	111407196	Peak_81800	0.975892	0.000154	0.0188	4.85249	1.08826
chr19	47145688	47146386	Peak_73655	-0.912411	0.000154	0.0188	-4.85273	1.03386
chr9	94909611	94909883	Peak_180379	1.29442	0.000154	0.01881	4.85129	1.10464
chr11	111738638	111738987	Peak_29484	1.05486	0.000154	0.01881	4.85173	1.1044
chr14	80959179	80959941	Peak_50687	0.952373	0.000154	0.01881	4.85115	1.03105
chr19	3554234	3554797	Peak_71171	-0.916873	0.000155	0.0189	-4.84863	1.0243
chr6	137904509	137905495	Peak_149949	0.973001	0.000155	0.01891	4.84819	1.06647
chr3	178999934	179000442	Peak_113085	1.10444	0.000155	0.01893	4.84735	1.09177
chr17	35051187	35051829	Peak_62805	0.846464	0.000155	0.01893	4.84694	1.00142
chr19	44747268	44748954	Peak_73445	0.802491	0.000155	0.01893	4.84679	0.970897
chr20	48846637	48847239	Peak_94652	1.083	0.000156	0.01898	4.84519	1.08578
chr1	92538066	92539068	Peak_4888	0.858326	0.000157	0.01902	4.84372	1.01439
chr3	171494301	171495215	Peak_112550	-0.965275	0.000157	0.01904	-4.84303	1.0151
chr22	35288216	35288551	Peak_99621	1.17502	0.000157	0.01905	4.84256	1.09217
chr1	114756154	114756393	Peak_6220	1.15133	0.000157	0.01906	4.8419	1.08488
chr16	84652644	84653087	Peak_60209	-1.00089	0.000157	0.01907	-4.84142	1.05041
chr7	50832853	50833204	Peak_155887	-1.21305	0.000157	0.01907	-4.84112	1.08954
chr11	14684118	14684642	Peak_24021	1.12764	0.000158	0.01907	4.84063	1.0798
chr2	232116950	232117609	Peak_90278	1.24478	0.000159	0.01915	4.83738	1.0773
chr15	44545936	44546574	Peak_54128	1.0068	0.000159	0.01915	4.83742	1.05849
chr1	35442733	35443085	Peak_2175	-1.07836	0.000159	0.01915	-4.83755	1.07421
chr12	91978120	91978512	Peak_37503	-1.09337	0.000159	0.01915	-4.83745	1.06411
chr16	55500015	55500739	Peak_59088	-0.963299	0.000159	0.01922	-4.83553	1.00669
chr6	142821876	142822721	Peak_150375	0.917663	0.000159	0.01922	4.83502	1.02934
chr14	89673661	89674152	Peak_50952	-0.959421	0.00016	0.01931	-4.83272	1.01848
chr2	64356247	64356593	Peak_78244	1.31214	0.000161	0.01934	4.83143	1.07079
chr17	28057615	28058478	Peak_62484	1.03415	0.000161	0.01934	4.83116	1.01692
chr4	113682941	113683943	Peak_123045	0.884302	0.000161	0.01936	4.83045	0.964798
chr10	71727001	71728007	Peak_19771	0.870078	0.000161	0.0194	4.82919	0.969541
chr4	113445958	113446303	Peak_123031	1.13157	0.000161	0.0194	4.82887	1.06418
chr2	64807294	64807931	Peak_78289	1.048	0.000162	0.01948	4.82659	1.02589
chr8	28869740	28870544	Peak_166299	1.00423	0.000162	0.0195	4.82586	0.99252
chr20	51400317	51400996	Peak_94788	0.958575	0.000163	0.0195	4.82541	0.985313
chr2	231106430	231106762	Peak_90185	-1.37052	0.000163	0.0195	-4.82519	1.0587
chr16	88456166	88456603	Peak_60450	0.941661	0.000163	0.01956	4.82312	0.974432
chr8	133123513	133124365	Peak_173630	-0.901199	0.000163	0.01956	-4.82335	0.990458
chr1	235876549	235876936	Peak_13946	1.28688	0.000164	0.01959	4.82221	1.04979
chr19	7397699	7398223	Peak_71476	-0.903618	0.000164	0.01961	-4.82121	0.992007
chr1	32321828	32322477	Peak_2047	-0.902934	0.000164	0.01962	-4.82084	0.986622
chr9	129490162	129490756	Peak_181998	-0.878083	0.000164	0.01964	-4.82	0.944116
chr17	43296307	43296846	Peak_63384	0.918341	0.000165	0.01969	4.8184	0.948963
chr18	682002	682453	Peak_65959	-1.03998	0.000165	0.01973	-4.81708	1.00834
chr7	151352032	151352319	Peak_163719	-0.999485	0.000166	0.01976	-4.81626	1.00103
chr6	108865840	108866384	Peak_147815	1.05708	0.000166	0.01976	4.81589	1.00286
chr5	134964211	134964942	Peak_137345	-1.01627	0.000166	0.01979	-4.81491	0.990917
chr2	88058287	88058442	Peak_79584	-1.36626	0.000167	0.01982	-4.81381	1.02458
chr3	50045115	50045373	Peak_103425	1.49926	0.000167	0.01986	4.81224	0.99863
chr9	136544584	136544922	Peak_182461	0.934947	0.000167	0.01986	4.81221	0.971376
chr9	77595382	77595729	Peak_179563	-1.12504	0.000168	0.01996	-4.80961	1.02412
chr3	71066737	71067129	Peak_104258	0.931457	0.000168	0.01998	4.80888	0.988874
chr16	68005662	68006227	Peak_59572	1.0619	0.000169	0.01999	4.80771	1.00436
chr3	126034552	126035075	Peak_109463	0.975744	0.000169	0.01999	4.80767	0.98841
chr5	81537902	81538747	Peak_133635	-1.11963	0.000169	0.01999	-4.80805	0.946242
chr12	102059381	102059713	Peak_38154	0.995713	0.00017	0.02008	4.80517	0.977849
chr1	31770821	31771370	Peak_1979	-0.931219	0.000171	0.02021	-4.80176	0.932212
chr2	156332388	156333408	Peak_84589	0.781208	0.000171	0.02021	4.80141	0.886395
chr15	22664335	22666129	Peak_53287	1.08762	0.000171	0.02023	4.80065	0.905208
chr12	25859840	25860457	Peak_32345	-1.3548	0.000172	0.0203	-4.7989	0.932136
chr6	157460802	157461560	Peak_151408	0.967262	0.000172	0.0203	4.79854	0.948219
chr6	16731369	16732101	Peak_141128	0.969177	0.000172	0.0203	4.79799	0.969641
chr1	9564922	9565223	Peak_648	-1.17907	0.000172	0.0203	-4.79785	1.00071
chr6	14094963	14095803	Peak_140921	1.00732	0.000173	0.02033	4.79687	0.953797
chr12	77746147	77746480	Peak_36618	1.49684	0.000173	0.02034	4.79618	0.999483
chr1	199225906	199226580	Peak_11907	1.00591	0.000173	0.02034	4.79641	0.928352
chr21	5548483	5549246	Peak_95368	1.03886	0.000174	0.02041	4.79422	0.945028
chr8	19324395	19325026	Peak_165737	-0.957325	0.000174	0.02048	-4.79234	0.93932
chr1	23591478	23592044	Peak_1372	1.00739	0.000175	0.02057	4.78953	0.929517
chr19	19039927	19040464	Peak_72378	-0.908745	0.000175	0.02057	-4.7898	0.929396
chr2	178530740	178531146	Peak_86137	1.11201	0.000176	0.02066	4.78724	0.981362
chr14	92108441	92108769	Peak_51090	0.990804	0.000176	0.02068	4.78645	0.952581
chr20	5846218	5846543	Peak_91318	1.17893	0.000178	0.0208	4.78285	0.974549
chr3	152692895	152694065	Peak_111198	0.964202	0.000178	0.0208	4.78255	0.875109
chr7	601532	601895	Peak_152693	0.940498	0.000178	0.0208	4.78272	0.937655
chr12	121802707	121803557	Peak_39103	0.839349	0.000178	0.0208	4.78291	0.86082
chr2	157420926	157421222	Peak_84681	1.18803	0.000179	0.02086	4.78031	0.970407
chr7	12257403	12258065	Peak_153509	1.02658	0.000179	0.02086	4.77998	0.902387
chr18	3458469	3459423	Peak_66109	1.02104	0.000179	0.02086	4.78005	0.920642
chr19	38047057	38047258	Peak_72969	-1.19846	0.000179	0.02086	-4.77997	0.970861
chr10	8073323	8074245	Peak_15272	0.900839	0.000179	0.02088	4.77908	0.902043
chr2	96492053	96492393	Peak_80831	1.26961	0.000181	0.02098	4.77562	0.959311
chr4	42641697	42642069	Peak_117242	1.1266	0.00018	0.02098	4.77637	0.962543
chr9	99235646	99236492	Peak_180632	0.863126	0.00018	0.02098	4.77584	0.868312
chr2	37376186	37377404	Peak_76804	0.84937	0.00018	0.02098	4.77619	0.860638
chr10	110750886	110751376	Peak_21864	-0.960441	0.000181	0.02106	-4.77359	0.904933
chr1	200483411	200483949	Peak_11958	1.08989	0.000181	0.02106	4.77323	0.938392
chr16	68720124	68720539	Peak_59645	1.33092	0.000182	0.02108	4.77245	0.953313
chr1	235074129	235075068	Peak_13879	1.00486	0.000182	0.02108	4.77223	0.873746
chr2	202278110	202278659	Peak_88146	1.29678	0.000182	0.02109	4.77187	0.937557
chr1	89721390	89721728	Peak_4739	1.34649	0.000182	0.02109	4.77077	0.953248
chr11	61164052	61164473	Peak_26448	1.01474	0.000182	0.02109	4.77151	0.882536
chr2	70976941	70977577	Peak_78621	0.988586	0.000182	0.02109	4.77069	0.897356
chr2	111045299	111045762	Peak_81755	0.974528	0.000182	0.02109	4.77117	0.926006
chr10	32317566	32318501	Peak_16575	0.916903	0.000183	0.02115	4.7689	0.896423
chr15	85234161	85235128	Peak_55873	0.852276	0.000183	0.02116	4.7684	0.832784
chr3	45704416	45704752	Peak_103138	1.4248	0.000184	0.02119	4.76713	0.941853
chr7	48781806	48782313	Peak_155741	0.980023	0.000184	0.02119	4.76728	0.916501
chr3	12395267	12395823	Peak_101460	1.25371	0.000184	0.02125	4.76551	0.942613
chr10	3776872	3777403	Peak_14977	0.853003	0.000186	0.02139	4.76216	0.857488
chr12	52610381	52610940	Peak_34971	-0.945227	0.000186	0.02139	-4.76194	0.874838
chr2	46226739	46226874	Peak_77234	2.09115	0.000186	0.02141	4.76097	0.745336
chrX	1621027	1621365	Peak_184080	-1.08052	0.000186	0.02141	-4.76073	0.910258
chr3	188061070	188061641	Peak_113713	1.03665	0.000188	0.02156	4.75695	0.889156
chr5	134555684	134556427	Peak_137325	0.835525	0.000188	0.02156	4.75713	0.820142
chrX	154343291	154343500	Peak_187686	1.24233	0.000188	0.02161	4.75557	0.923355
chr1	7931048	7931431	Peak_523	1.23925	0.000188	0.02161	4.75526	0.91916
chr14	73223069	73223480	Peak_50370	1.05704	0.000189	0.02161	4.75486	0.909223
chr7	157827089	157827467	Peak_164149	-1.15339	0.000189	0.02161	-4.75468	0.911469
chr2	10744329	10744592	Peak_75383	1.64061	0.000189	0.02162	4.75386	0.85303
chr11	34231531	34232086	Peak_24881	1.38509	0.000189	0.02162	4.75388	0.887967
chr1	66374621	66375227	Peak_3426	1.03712	0.000189	0.02162	4.75291	0.89644
chr5	35129841	35130430	Peak_130862	-0.961729	0.000189	0.02162	-4.75277	0.871142
chr5	79736351	79737324	Peak_133526	-0.976345	0.000189	0.02162	-4.75322	0.852363
chr2	101328485	101328693	Peak_81109	-1.24501	0.000189	0.02162	-4.75311	0.919007
chr15	34577756	34578165	Peak_53782	1.20099	0.000191	0.02175	4.74904	0.904732
chr21	7043716	7044602	Peak_95424	1.00278	0.000191	0.02175	4.74916	0.849874
chr1	6962219	6964357	Peak_488	0.845387	0.000191	0.02175	4.74908	0.747533
chr1	68047543	68047930	Peak_3541	1.15717	0.000191	0.02177	4.74834	0.908007
chr10	18203480	18204807	Peak_15820	1.07241	0.000192	0.02182	4.74689	0.812175
chr5	83037037	83037541	Peak_133718	1.58233	0.000193	0.02187	4.74511	0.903275
chr7	44980706	44980827	Peak_155518	1.31855	0.000193	0.02187	4.74485	0.896638
chr12	28253197	28253828	Peak_32491	0.981032	0.000193	0.02187	4.74474	0.864464
chr3	72455273	72455950	Peak_104403	0.965017	0.000192	0.02187	4.74525	0.851049
chr16	80569375	80569968	Peak_60070	0.968177	0.000193	0.02187	4.74445	0.855421
chr16	67052454	67053891	Peak_59500	-0.871305	0.000193	0.0219	-4.74337	0.795946
chr1	185241143	185241461	Peak_11000	1.46134	0.000193	0.02191	4.74274	0.898789
chr20	51480446	51480922	Peak_94792	1.0801	0.000194	0.02191	4.7426	0.891721
chr2	87315260	87315760	Peak_79480	1.14712	0.000196	0.02217	4.73668	0.87517
chr16	48318283	48319192	Peak_58875	-0.951324	0.000196	0.02217	-4.73644	0.807237
chr10	62384172	62384428	Peak_19208	1.44951	0.000197	0.0222	4.73529	0.863378
chr10	69088896	69089148	Peak_19610	1.01425	0.000196	0.0222	4.73541	0.862627
chr12	96199041	96199418	Peak_37848	1.04174	0.000197	0.02221	4.73381	0.843125
chr6	157945040	157945705	Peak_151476	0.963308	0.000197	0.02221	4.73431	0.840072
chr4	26975262	26976203	Peak_116230	0.909153	0.000197	0.02221	4.73398	0.806583
chr18	26215393	26216339	Peak_67640	-0.829585	0.000197	0.02221	-4.73441	0.775476
chr2	74032141	74033258	Peak_78774	0.82984	0.000197	0.02222	4.73345	0.767857
chr13	42990599	42991317	Peak_42859	0.984755	0.000198	0.02225	4.73255	0.818355
chr21	14548068	14548405	Peak_96300	1.253	0.000198	0.02226	4.7319	0.876573
chr17	38700994	38702653	Peak_63003	0.794606	0.000198	0.02227	4.73141	0.723439
chr20	43492116	43492384	Peak_94356	1.41837	0.000198	0.02228	4.73096	0.866047
chr16	48558511	48558819	Peak_58893	1.28345	0.000199	0.02239	4.72836	0.869243
chr8	21911555	21912152	Peak_165869	0.829667	0.0002	0.02248	4.72628	0.765169
chr10	8077049	8077238	Peak_15273	1.29971	0.000201	0.02254	4.72449	0.85675
chr1	112344601	112345313	Peak_6103	-0.997191	0.000201	0.02254	-4.72439	0.789879
chr9	109966451	109967138	Peak_181138	1.10976	0.000201	0.02254	4.72374	0.827881
chr17	77561187	77562871	Peak_65273	-0.791919	0.000201	0.02254	-4.72394	0.752255
chr2	64179882	64180069	Peak_78225	1.55954	0.000203	0.0226	4.72079	0.782375
chr3	193964170	193964494	Peak_114031	1.43106	0.000202	0.0226	4.72203	0.856374
chr17	49741160	49741451	Peak_63966	1.34889	0.000202	0.0226	4.72137	0.855111
chr12	68290272	68290632	Peak_35960	1.34155	0.000203	0.0226	4.72111	0.853561
chr6	131265706	131266267	Peak_149457	1.02558	0.000202	0.0226	4.72141	0.834414
chr20	5933647	5934175	Peak_91323	0.984176	0.000202	0.0226	4.72113	0.811053
chr18	48455988	48456575	Peak_68742	-0.941689	0.000203	0.0226	-4.72054	0.802682
chr5	172181007	172181219	Peak_139442	-1.18423	0.000203	0.0226	-4.7203	0.837801
chr1	40186339	40187069	Peak_2402	0.997951	0.000203	0.02264	4.71916	0.804391
chr1	230123538	230124137	Peak_13651	1.11508	0.000203	0.02264	4.7188	0.835502
chr10	26441917	26442484	Peak_16217	1.13394	0.000204	0.02267	4.71804	0.817312
chr3	106176574	106177173	Peak_108035	1.04951	0.000205	0.02278	4.71533	0.79507
chr3	45865018	45865457	Peak_103151	-0.95283	0.000205	0.0228	-4.71468	0.77928
chr5	143038726	143039242	Peak_137872	1.11092	0.000206	0.02284	4.71326	0.83228
chr2	25419272	25420052	Peak_76129	1.0677	0.000206	0.02284	4.71343	0.811465
chr6	106612776	106613361	Peak_147666	1.0976	0.000206	0.02285	4.71289	0.832777
chr6	35107208	35107501	Peak_142235	1.41376	0.000206	0.02286	4.71236	0.834308
chr12	3907242	3907826	Peak_30921	-1.09102	0.000207	0.02287	-4.71179	0.8077
chr8	26306259	26306726	Peak_166118	0.936914	0.000207	0.02288	4.71141	0.80637
chr1	200530562	200531323	Peak_11963	-0.911048	0.000207	0.02289	-4.71096	0.719282
chr13	75365817	75366372	Peak_44948	1.01041	0.000208	0.023	4.70756	0.807169
chr14	61388126	61388932	Peak_49799	0.856041	0.000208	0.023	4.70824	0.74362
chr10	11088696	11089726	Peak_15353	-0.933091	0.000208	0.023	-4.70779	0.734217
chr3	71131773	71131906	Peak_104268	-1.37479	0.000208	0.023	-4.70794	0.804881
chr15	52006322	52006746	Peak_54338	1.34788	0.000209	0.02302	4.70661	0.826335
chr18	13381988	13383309	Peak_66636	0.808328	0.000209	0.02302	4.70654	0.706415
chr1	108962686	108964025	Peak_5896	0.750371	0.000209	0.02302	4.70614	0.699453
chrX	1077058	1077512	Peak_183990	-0.990146	0.000209	0.02302	-4.7059	0.806573
chr9	34363702	34364609	Peak_176512	-0.860274	0.00021	0.02305	-4.7048	0.743428
chr1	241716930	241717848	Peak_14262	-0.987349	0.00021	0.02305	-4.7049	0.744386
chr6	53306960	53307165	Peak_143238	1.25468	0.000211	0.02314	4.7023	0.818243
chr12	26971920	26972571	Peak_32418	0.913388	0.000211	0.02314	4.70237	0.764566
chr2	87513326	87513535	Peak_79535	1.45471	0.000211	0.02316	4.70164	0.816991
chr3	71496906	71497227	Peak_104319	1.07209	0.000212	0.02326	4.69937	0.805441
chr18	31648976	31649290	Peak_67944	1.3445	0.000212	0.02329	4.69842	0.809648
chr6	106534351	106534912	Peak_147655	1.08466	0.000213	0.0233	4.69807	0.793673
chr2	237998573	237999116	Peak_90631	1.00646	0.000213	0.02335	4.69676	0.778596
chr1	181088303	181089163	Peak_10768	0.779825	0.000214	0.02344	4.69467	0.668795
chr1	161409760	161410268	Peak_9980	1.1287	0.000215	0.02346	4.69371	0.792129
chr10	62811524	62811793	Peak_19244	1.09362	0.000214	0.02346	4.69393	0.792609
chr6	16691276	16691833	Peak_141121	1.20975	0.000215	0.02348	4.69293	0.788376
chr1	23577215	23577760	Peak_1369	0.959724	0.000216	0.02357	4.69071	0.754171
chr17	49748757	49749443	Peak_63968	0.873709	0.000216	0.02357	4.69078	0.717808
chr2	87509778	87510469	Peak_79533	0.909662	0.000216	0.02357	4.69035	0.669583
chr16	47520378	47520669	Peak_58851	1.26558	0.000217	0.02362	4.68912	0.794833
chr1	31535709	31536423	Peak_1960	0.88825	0.000217	0.02368	4.68761	0.714172
chr18	58714303	58715096	Peak_69286	1.14414	0.000218	0.02373	4.68603	0.742974
chr15	67120797	67121741	Peak_55005	0.912227	0.000218	0.02373	4.68598	0.671893
chr3	72634173	72634421	Peak_104419	1.33293	0.000218	0.02376	4.68526	0.780066
chr3	120344321	120344662	Peak_109116	1.04815	0.000219	0.02377	4.68447	0.745111
chr22	20810421	20810994	Peak_98950	-1.01501	0.000219	0.02377	-4.68457	0.716498
chr20	57698232	57698564	Peak_94948	1.46472	0.000219	0.02379	4.68384	0.782723
chr7	66860051	66860678	Peak_157973	0.941697	0.00022	0.02389	4.68128	0.717965
chr1	156114176	156114966	Peak_9641	0.814708	0.00022	0.02389	4.68146	0.680103
chr3	32106175	32107083	Peak_102423	0.785431	0.000221	0.02394	4.67998	0.655101
chr15	34403164	34403571	Peak_53761	1.42732	0.000221	0.02394	4.67932	0.771674
chr6	53070862	53071138	Peak_143213	1.17939	0.000221	0.02394	4.67882	0.772847
chr14	34931249	34931515	Peak_48612	1.14233	0.000222	0.02394	4.67804	0.770363
chr6	44000287	44000615	Peak_142790	0.978021	0.000222	0.02394	4.67803	0.743304
chr7	6221086	6222106	Peak_153103	0.964924	0.000221	0.02394	4.67904	0.660819
chr9	131668208	131669417	Peak_182169	0.817293	0.000222	0.02394	4.67851	0.64857
chr2	84693722	84694547	Peak_79257	-1.02067	0.000221	0.02394	-4.67873	0.706029
chr6	40477825	40478155	Peak_142531	-1.0716	0.000222	0.02396	-4.67738	0.742158
chr19	2503439	2504129	Peak_71063	1.04251	0.000224	0.02411	4.67414	0.714855
chr1	151848429	151849127	Peak_9353	1.14194	0.000224	0.02414	4.67323	0.735391
chr11	86214715	86215214	Peak_27829	0.988932	0.000224	0.02414	4.6727	0.739262
chr7	23373018	23373961	Peak_154277	0.793747	0.000224	0.02414	4.67286	0.641806
chr21	38768601	38768900	Peak_97435	1.07025	0.000225	0.02416	4.67203	0.732703
chr5	108940556	108941021	Peak_135605	-1.1217	0.000225	0.02418	-4.67152	0.73479
chr8	59144254	59144509	Peak_168859	1.34028	0.000226	0.02425	4.6697	0.754026
chr5	68315395	68316232	Peak_132835	0.936963	0.000226	0.02428	4.66896	0.680197
chr9	129429665	129429941	Peak_181989	1.16505	0.000227	0.02435	4.66729	0.750237
chr5	168851916	168852550	Peak_139282	-1.45231	0.000227	0.02439	-4.66619	0.729266
chr12	76555111	76555343	Peak_36533	1.18455	0.000228	0.0244	4.66579	0.718718
chr5	108311460	108312386	Peak_135564	1.06461	0.000228	0.02443	4.66502	0.709335
chr7	39592593	39592845	Peak_155225	1.06097	0.000228	0.02447	4.66389	0.728003
chr18	58160669	58161064	Peak_69231	1.37985	0.000229	0.02447	4.6636	0.741849
chr6	155223984	155224974	Peak_151246	1.00039	0.000229	0.02447	4.66327	0.641974
chr16	11792644	11792964	Peak_57148	1.01881	0.000229	0.02448	4.66298	0.703123
chr7	29304794	29305029	Peak_154652	-1.42818	0.000229	0.02448	-4.66255	0.720281
chr12	31051751	31052272	Peak_32618	0.99815	0.000229	0.02449	4.66222	0.707455
chr1	213670030	213670854	Peak_12787	-0.998598	0.00023	0.0245	-4.66171	0.670023
chr1	24803976	24804344	Peak_1478	-1.17044	0.00023	0.0245	-4.66144	0.727467
chr9	130009953	130011077	Peak_182049	0.929013	0.00023	0.02455	4.66017	0.617657
chr4	79603755	79604344	Peak_120681	1.17767	0.000231	0.02458	4.65937	0.700573
chr17	67398737	67399210	Peak_64764	-1.02847	0.000231	0.02462	-4.65823	0.682427
chr19	14522166	14522287	Peak_72047	1.21362	0.000231	0.02464	4.6577	0.727929
chr19	47288258	47288870	Peak_73674	1.1673	0.000232	0.02467	4.65674	0.691284
chr6	24936654	24937039	Peak_141471	0.974235	0.000232	0.0247	4.65596	0.690061
chr1	44730557	44731777	Peak_2655	0.799365	0.000236	0.02501	4.64956	0.572701
chr16	30557826	30558887	Peak_58016	0.778674	0.000236	0.02501	4.64952	0.569739
chrX	132622259	132622595	Peak_187263	1.73525	0.000237	0.02512	4.64623	0.704488
chrX	49273510	49273654	Peak_185120	1.27583	0.000237	0.02512	4.64609	0.711043
chr16	68752450	68753097	Peak_59647	1.10618	0.000237	0.02512	4.64577	0.636378
chr16	53534946	53535323	Peak_59038	0.997999	0.000237	0.02512	4.64687	0.681381
chr6	37507996	37508524	Peak_142421	0.978244	0.000237	0.02512	4.64606	0.643385
chr2	196242070	196242730	Peak_87662	0.8953	0.000237	0.02512	4.64578	0.6106
chr16	29741157	29741452	Peak_57920	1.11188	0.000239	0.02524	4.64327	0.682879
chr9	8430889	8431413	Peak_174863	1.08825	0.000239	0.02527	4.64257	0.680034
chr1	226662744	226663445	Peak_13422	0.920848	0.00024	0.02529	4.64153	0.573474
chr12	3571446	3571811	Peak_30902	-1.10162	0.000239	0.02529	-4.64163	0.69958
chr11	74390764	74390969	Peak_27346	1.31373	0.00024	0.0253	4.64067	0.686785
chr3	179882360	179882692	Peak_113170	1.14066	0.000241	0.0253	4.63928	0.690957
chr10	110324428	110325413	Peak_21817	1.02837	0.00024	0.0253	4.64059	0.646603
chr12	57411294	57411918	Peak_35334	0.95044	0.000241	0.0253	4.63943	0.668941
chr22	17781406	17782016	Peak_98714	0.848566	0.00024	0.0253	4.64088	0.62892
chr21	38766845	38767747	Peak_97434	0.81854	0.00024	0.0253	4.63976	0.558141
chr8	22531675	22532231	Peak_165915	-1.09011	0.000241	0.0253	-4.63947	0.646247
chr9	34983233	34983465	Peak_176546	-1.13802	0.00024	0.0253	-4.6399	0.696162
chr2	10620617	10620975	Peak_75373	-1.14325	0.000241	0.02534	-4.63835	0.694151
chr2	198041839	198042538	Peak_87844	0.97383	0.000241	0.02534	4.63806	0.645212
chr12	104670947	104672252	Peak_38312	0.814787	0.000243	0.02546	4.63548	0.564224
chr2	111439200	111439476	Peak_81808	1.21103	0.000244	0.02561	4.63245	0.665051
chr3	71401008	71401369	Peak_104302	1.24921	0.000245	0.02566	4.63131	0.667647
chr9	109101695	109102204	Peak_181091	1.11285	0.000245	0.02567	4.63079	0.636551
chr12	47604351	47604987	Peak_34621	0.976422	0.000246	0.02575	4.62863	0.636532
chr21	29295227	29295514	Peak_96994	0.942577	0.000246	0.02575	4.629	0.615476
chr17	9176176	9176510	Peak_61433	-1.18931	0.000246	0.02575	-4.62841	0.66429
chr12	113217428	113217561	Peak_38740	-1.30415	0.000246	0.02575	-4.62851	0.67098
chr13	46580579	46580852	Peak_43051	1.37278	0.000247	0.02579	4.62684	0.661877
chr17	76264656	76265470	Peak_65142	0.830007	0.000247	0.02579	4.62717	0.509874
chr12	1122670	1123212	Peak_30762	-1.02422	0.000247	0.02579	-4.62707	0.588653
chr6	25866025	25866408	Peak_141528	-1.1388	0.000247	0.02579	-4.62649	0.665893
chr20	44153438	44154107	Peak_94420	-0.958808	0.000248	0.0258	-4.62577	0.559944
chr3	45105855	45106133	Peak_103099	-1.10917	0.000248	0.0258	-4.62601	0.668638
chr6	15317199	15318088	Peak_141004	0.929618	0.000248	0.02581	4.62539	0.570095
chr16	28149092	28149712	Peak_57754	-0.922885	0.000248	0.02582	-4.62496	0.601963
chr2	111453543	111454795	Peak_81812	0.903539	0.000248	0.02582	4.62467	0.563371
chrX	21926885	21927205	Peak_184534	1.53335	0.000249	0.02585	4.62386	0.666648
chr15	82513338	82514359	Peak_55731	0.792368	0.000249	0.02585	4.62366	0.52842
chr10	74056031	74056623	Peak_19902	1.00818	0.000249	0.02589	4.62242	0.624254
chr10	11209077	11210085	Peak_15369	0.864177	0.000249	0.02589	4.62245	0.563929
chr6	113642906	113643244	Peak_148125	1.26196	0.000251	0.02601	4.61986	0.66037
chr10	17648275	17648879	Peak_15792	0.876835	0.000251	0.02602	4.61945	0.567339
chr15	82354601	82355573	Peak_55705	0.782427	0.000251	0.02604	4.61883	0.517432
chr1	116931247	116931740	Peak_6358	1.14554	0.000251	0.02604	4.61856	0.62426
chr18	63155099	63155762	Peak_69534	0.795485	0.000252	0.02608	4.61753	0.525046
chrX	129846849	129847192	Peak_187179	-1.26767	0.000254	0.02624	-4.61445	0.632963
chr10	14506880	14507494	Peak_15596	-1.03593	0.000254	0.0263	-4.61311	0.590407
chr1	185559634	185560430	Peak_11019	0.85147	0.000255	0.02633	4.61206	0.538302
chr7	143620057	143621724	Peak_163103	0.735193	0.000255	0.02633	4.61221	0.452839
chr2	195564114	195564454	Peak_87586	1.0028	0.000256	0.02636	4.61052	0.623679
chr2	65606331	65607100	Peak_78364	0.966781	0.000256	0.02636	4.61059	0.588192
chr1	223726389	223727256	Peak_13240	0.945811	0.000255	0.02636	4.61117	0.528739
chr5	154202790	154203395	Peak_138481	0.903416	0.000256	0.02636	4.61048	0.554359
chrX	9587720	9587985	Peak_184237	-1.27613	0.000257	0.02643	-4.60896	0.636366
chr6	15319599	15319970	Peak_141005	1.11287	0.000258	0.02653	4.60688	0.629704
chr15	28737583	28739390	Peak_53496	0.930549	0.000259	0.02661	4.60528	0.480948
chr5	111254407	111255369	Peak_135753	0.854912	0.000259	0.02667	4.60395	0.497782
chr18	54149121	54149515	Peak_69031	0.988462	0.000262	0.0269	4.59969	0.591273
chr20	8740270	8740630	Peak_91372	1.37062	0.000263	0.02703	4.59707	0.613761
chr1	230208667	230209346	Peak_13661	0.935682	0.000263	0.02703	4.5966	0.527943
chr10	4776080	4776931	Peak_15018	0.874522	0.000263	0.02703	4.5966	0.555153
chr5	110752100	110752664	Peak_135715	0.949974	0.000264	0.02708	4.59541	0.565353
chr12	110531739	110532392	Peak_38598	1.03236	0.000264	0.02709	4.59511	0.57889
chr12	123119957	123121048	Peak_39234	0.762561	0.000265	0.0271	4.59451	0.490853
chr4	118173703	118174226	Peak_123359	-1.11438	0.000265	0.0271	-4.5944	0.597546
chr1	15919448	15919661	Peak_964	1.3901	0.000265	0.02714	4.59338	0.590212
chr2	87554800	87555294	Peak_79545	1.06833	0.000265	0.02714	4.59317	0.601823
chr6	152232824	152233571	Peak_151086	-0.918456	0.000266	0.02715	-4.5926	0.531073
chr19	7500955	7501391	Peak_71483	-0.980823	0.000266	0.02715	-4.59251	0.566083
chr3	150722875	150723144	Peak_111025	1.06744	0.000266	0.0272	4.59137	0.585981
chr5	160467493	160468491	Peak_138848	0.79613	0.000267	0.02725	4.59011	0.468227
chr20	50519334	50519929	Peak_94750	0.979746	0.000268	0.02738	4.58774	0.536742
chr12	9615146	9616155	Peak_31316	0.836752	0.000269	0.02739	4.5868	0.486461
chr16	79381507	79381974	Peak_60036	-0.974287	0.000269	0.02739	-4.58683	0.557042
chr20	48626613	48627123	Peak_94630	-1.01765	0.000269	0.02739	-4.58725	0.538539
chr17	68349247	68349470	Peak_64847	1.31419	0.000269	0.0274	4.58638	0.595479
chr10	3902326	3902932	Peak_14995	1.21831	0.00027	0.02742	4.58569	0.57649
chr10	130171329	130171628	Peak_22779	-1.30774	0.00027	0.02742	-4.58551	0.593794
chr11	3013951	3014987	Peak_23349	0.808651	0.00027	0.02746	4.5846	0.442585
chr1	245648995	245649648	Peak_14461	0.942606	0.000272	0.02764	4.58101	0.505713
chr6	135212930	135213134	Peak_149749	-1.21007	0.000272	0.02764	-4.58125	0.585115
chr2	98438814	98439021	Peak_80948	1.79723	0.000273	0.02766	4.58037	0.528912
chr9	91147789	91148012	Peak_180183	1.21363	0.000273	0.02769	4.57929	0.581229
chr17	61241055	61241439	Peak_64422	1.14706	0.000274	0.02769	4.57887	0.574803
chr13	40764738	40765150	Peak_42722	1.08185	0.000274	0.02769	4.57887	0.561175
chr14	91410746	91411177	Peak_51054	1.01689	0.000274	0.02769	4.57875	0.548626
chr1	161182326	161182548	Peak_9961	1.10951	0.000274	0.02771	4.57829	0.561761
chr11	81787702	81787982	Peak_27611	1.23304	0.000274	0.02772	4.57782	0.578835
chr17	57278159	57278665	Peak_64206	0.991747	0.000274	0.02772	4.57759	0.542075
chr2	190916915	190917097	Peak_87193	-1.29991	0.000275	0.02779	-4.57607	0.573844
chr10	43427290	43427759	Peak_17976	-0.971327	0.000275	0.02781	-4.57552	0.523462
chr1	245645822	245646322	Peak_14460	1.21717	0.000276	0.02786	4.5742	0.55177
chr1	101451642	101452493	Peak_5437	0.872686	0.000276	0.02786	4.57434	0.485204
chr2	8477732	8478286	Peak_75205	0.942958	0.000276	0.02786	4.57391	0.530139
chr12	107372258	107372644	Peak_38426	0.883475	0.000278	0.02799	4.57153	0.503191
chr2	3051127	3051606	Peak_74880	-1.00291	0.000278	0.02799	-4.57098	0.535914
chr6	130215590	130215936	Peak_149384	-1.0331	0.000278	0.02799	-4.57104	0.535496
chr14	68685293	68686120	Peak_50159	0.89692	0.000279	0.02801	4.57021	0.430452
chr6	16473946	16475526	Peak_141101	0.823314	0.000279	0.02801	4.57017	0.401124
chr3	30657772	30659067	Peak_102345	0.759368	0.000279	0.02803	4.56951	0.416451
chr17	40598558	40599615	Peak_63195	0.879647	0.00028	0.02809	4.56818	0.400388
chr10	5548763	5549278	Peak_15069	-0.951747	0.00028	0.02809	-4.56774	0.467156
chr1	205182799	205183127	Peak_12249	-1.20592	0.00028	0.02809	-4.56794	0.559628
chr5	77379502	77380119	Peak_133405	1.15134	0.00028	0.02809	4.56749	0.495359
chr17	61239322	61239551	Peak_64420	2.39716	0.00028	0.0281	4.567	0.192086
chr9	105541896	105542210	Peak_180961	1.34441	0.000281	0.0281	4.5669	0.557643
chr20	57718492	57719007	Peak_94950	0.931497	0.000281	0.02811	4.56647	0.448187
chr10	110802721	110803324	Peak_21870	-0.889437	0.000282	0.0282	-4.5647	0.490405
chr2	42722335	42722987	Peak_77059	1.04884	0.000282	0.02821	4.56429	0.505385
chr12	66290609	66291132	Peak_35852	-0.895643	0.000283	0.02832	-4.56211	0.450773
chr2	111050870	111051361	Peak_81756	1.02183	0.000285	0.02845	4.55931	0.482046
chr14	97873680	97874620	Peak_51354	0.99516	0.000285	0.02845	4.55963	0.496263
chr6	14660987	14661499	Peak_140954	-0.904611	0.000285	0.02845	-4.55954	0.462498
chr4	108211864	108212416	Peak_122712	1.12219	0.000286	0.0285	4.55785	0.517928
chr10	80493579	80494190	Peak_20254	-0.84512	0.000286	0.0285	-4.55785	0.458084
chr9	126396725	126397563	Peak_181748	0.798582	0.000287	0.02858	4.55643	0.397202
chr11	34234042	34234677	Peak_24882	0.804813	0.000288	0.02868	4.5544	0.399653
chr2	237557248	237557757	Peak_90590	1.00698	0.000289	0.02875	4.553	0.508368
chr2	111545934	111546211	Peak_81827	1.44477	0.00029	0.02883	4.55068	0.518584
chr12	4146337	4146658	Peak_30949	1.13674	0.00029	0.02883	4.55055	0.522563
chr15	47644475	47645023	Peak_54218	1.00602	0.00029	0.02883	4.55066	0.507335
chr11	102473381	102474002	Peak_28922	0.892457	0.00029	0.02883	4.55089	0.45611
chr13	73224798	73224987	Peak_44769	-1.55271	0.00029	0.02883	-4.55146	0.515199
chr22	38396077	38396388	Peak_99875	0.983528	0.000291	0.02885	4.54996	0.487491
chr21	15170561	15171207	Peak_96338	0.929194	0.000291	0.0289	4.54888	0.45397
chr18	13430265	13430464	Peak_66651	1.28449	0.000292	0.02892	4.54826	0.512759
chr1	12177644	12178800	Peak_816	0.743018	0.000292	0.02893	4.54795	0.347912
chr2	170354860	170355415	Peak_85617	-1.13548	0.000292	0.02893	-4.54766	0.494911
chr7	48647588	48648109	Peak_155735	1.18175	0.000293	0.02898	4.54665	0.477361
chr14	76977692	76978621	Peak_50588	0.880085	0.000295	0.02912	4.544	0.371255
chr4	122577970	122579092	Peak_123687	-0.793877	0.000295	0.02917	-4.543	0.366098
chr6	28940797	28941810	Peak_141755	0.798701	0.000296	0.02922	4.54194	0.395288
chr22	37534027	37534194	Peak_99809	-1.37243	0.000297	0.02932	-4.54002	0.505374
chr1	180994187	180994532	Peak_10754	1.22281	0.000297	0.02933	4.53975	0.50205
chr10	110068092	110068322	Peak_21786	-1.1566	0.000298	0.02937	-4.5388	0.495593
chr10	34099040	34099714	Peak_16650	1.0843	0.000299	0.02945	4.53731	0.460354
chr17	62008425	62008534	Peak_64444	2.24007	0.000299	0.0295	4.53615	0.0323677
chrX	9285380	9285865	Peak_184214	1.35128	0.0003	0.02951	4.5358	0.476925
chr9	7756010	7756545	Peak_174845	1.035	0.0003	0.02953	4.53506	0.451949
chr14	102200793	102201895	Peak_51616	0.847598	0.0003	0.02953	4.53519	0.404769
chr17	38898381	38899641	Peak_63026	0.775966	0.000301	0.02955	4.53421	0.337232
chr19	51676561	51676920	Peak_74049	-1.21674	0.000301	0.02955	-4.53412	0.490628
chr3	70096341	70096858	Peak_104225	1.02274	0.000302	0.02965	4.53205	0.456551
chr11	124670684	124671070	Peak_30137	-0.972462	0.000302	0.02965	-4.53209	0.396986
chr11	65418645	65419401	Peak_26756	0.765597	0.000302	0.02966	4.53163	0.362957
chr12	39621151	39621647	Peak_34233	0.869229	0.000303	0.0297	4.53081	0.419181
chr17	57407058	57407812	Peak_64214	0.859211	0.000303	0.02972	4.53019	0.40378
chr10	2948423	2948715	Peak_14918	1.53961	0.000304	0.02973	4.52912	0.451218
chr14	49899257	49899648	Peak_49263	1.06947	0.000304	0.02973	4.52983	0.471703
chr7	25862210	25862964	Peak_154436	0.944839	0.000304	0.02973	4.52919	0.355135
chr7	104943530	104943901	Peak_160350	0.854542	0.000304	0.02973	4.52948	0.387614
chr5	75566432	75567161	Peak_133302	0.925108	0.000304	0.02975	4.52851	0.415971
chr2	207506717	207507538	Peak_88478	0.85794	0.000305	0.02976	4.52812	0.366211
chr4	15755418	15756941	Peak_115575	0.856367	0.000306	0.02987	4.52618	0.331034
chr1	151945517	151946038	Peak_9359	0.913557	0.000306	0.02989	4.52561	0.426535
chr6	89360501	89360962	Peak_146376	0.936922	0.000307	0.02999	4.5238	0.411457
chr21	37159127	37159529	Peak_97371	1.11407	0.000308	0.03006	4.52242	0.465683
chr8	41956897	41957533	Peak_166999	1.02723	0.00031	0.03018	4.5203	0.396332
chr4	108251338	108251686	Peak_122716	1.2923	0.00031	0.03018	4.52002	0.464311
chr5	172773533	172773744	Peak_139486	0.975395	0.00031	0.0302	4.51955	0.421116
chr1	25030718	25031051	Peak_1502	0.914058	0.000311	0.03023	4.51878	0.407629
chr20	49669519	49670138	Peak_94693	1.16293	0.000312	0.03036	4.51654	0.440379
chr16	30470081	30470419	Peak_58003	0.989708	0.000313	0.03038	4.51545	0.418224
chr14	89365001	89365987	Peak_50926	0.881578	0.000313	0.03038	4.51563	0.325861
chr16	87388116	87388690	Peak_60366	0.784149	0.000313	0.03038	4.5155	0.293178
chr11	105054728	105055121	Peak_29062	1.21136	0.000314	0.03042	4.51451	0.44431
chr2	27391123	27392129	Peak_76259	0.993486	0.000314	0.03042	4.51438	0.351052
chr17	55895418	55895612	Peak_64152	-1.65109	0.000315	0.0305	-4.51297	0.407814
chr17	1293951	1294504	Peak_60873	-0.919966	0.000315	0.03051	-4.51258	0.35213
chr7	92634857	92635339	Peak_159589	1.18515	0.000316	0.03055	4.5115	0.403094
chr20	4726898	4727357	Peak_91235	1.15935	0.000315	0.03055	4.51167	0.427281
chrX	13076634	13076955	Peak_184311	1.45336	0.000316	0.0306	4.51023	0.443188
chr12	54241061	54241539	Peak_35113	1.17742	0.000316	0.0306	4.51041	0.43203
chr1	167627825	167628713	Peak_10216	0.780799	0.000317	0.03061	4.50987	0.319708
chr19	50329066	50329607	Peak_73976	1.00011	0.000317	0.03061	4.50961	0.327756
chr20	24289690	24290386	Peak_91838	-0.953477	0.000317	0.03063	-4.50899	0.380173
chr7	117108169	117108319	Peak_161397	1.9467	0.000318	0.03071	4.50747	0.272826
chr12	121535969	121537310	Peak_39069	0.868717	0.00032	0.03087	4.50489	0.27879
chr16	57609570	57610436	Peak_59236	0.860617	0.000321	0.03095	4.50342	0.312108
chr3	161395177	161395380	Peak_111755	-1.10704	0.000322	0.031	-4.50233	0.430066
chr20	62523669	62524343	Peak_95112	0.901716	0.000322	0.031	4.50208	0.353865
chr2	30261742	30261967	Peak_76409	1.22525	0.000323	0.03104	4.50087	0.425275
chr18	10499327	10499578	Peak_66450	-1.10789	0.000323	0.03104	-4.50108	0.421726
chr5	56542332	56542789	Peak_132167	-1.11895	0.000323	0.03104	-4.50116	0.399387
chr4	98486033	98486252	Peak_122019	1.32667	0.000324	0.03111	4.49952	0.424927
chr17	78817056	78817646	Peak_65405	-0.787429	0.000324	0.03112	-4.49919	0.306899
chr17	43655979	43656260	Peak_63415	1.88969	0.000325	0.03119	4.49787	0.29069
chr9	126838847	126839277	Peak_181783	0.991974	0.000326	0.03124	4.49689	0.399783
chr7	48251875	48252148	Peak_155706	1.70712	0.000326	0.03124	4.49651	0.408099
chr6	38847615	38847967	Peak_142471	1.19859	0.000326	0.03124	4.49634	0.420604
chr5	100840355	100840677	Peak_134988	1.41287	0.000327	0.03132	4.49486	0.416309
chr16	57377245	57377840	Peak_59210	0.938808	0.000327	0.03132	4.49474	0.367894
chr6	88761312	88762100	Peak_146336	0.888979	0.000327	0.03133	4.49433	0.348532
chr3	10203785	10204391	Peak_101350	0.900755	0.000328	0.03138	4.49326	0.34207
chr2	230636777	230637107	Peak_90125	1.49255	0.000329	0.03142	4.49252	0.385866
chr18	13567562	13567806	Peak_66683	1.4071	0.000329	0.03143	4.49203	0.407483
chr21	17747027	17747360	Peak_96452	1.13505	0.00033	0.03152	4.49016	0.403139
chr3	40971274	40971990	Peak_102884	0.968872	0.00033	0.03152	4.49	0.360218
chr16	58126840	58127500	Peak_59268	0.869157	0.00033	0.03152	4.48995	0.285751
chrX	1657437	1657770	Peak_184088	0.879762	0.000331	0.03154	4.48929	0.323632
chr13	40388532	40389743	Peak_42678	0.827201	0.000331	0.03154	4.48951	0.262355
chrX	79107768	79108386	Peak_186131	1.16748	0.000332	0.03164	4.48756	0.373374
chr1	93029174	93029842	Peak_4920	-0.845536	0.000333	0.03168	-4.48674	0.277695
chr3	101850640	101851337	Peak_107643	0.93694	0.000333	0.03169	4.48636	0.301521
chr9	92764542	92765720	Peak_180259	0.774063	0.000334	0.03181	4.48433	0.211302
chr12	120011996	120012810	Peak_38955	0.897265	0.000335	0.03182	4.48386	0.215576
chr22	31526255	31526595	Peak_99563	1.13341	0.000335	0.03183	4.4833	0.385032
chr1	155536125	155536905	Peak_9592	0.870898	0.000335	0.03183	4.48352	0.314792
chr7	26293819	26294513	Peak_154492	0.897039	0.000336	0.03189	4.48219	0.279523
chr6	111487757	111487903	Peak_147957	1.27161	0.000336	0.0319	4.48181	0.391967
chr10	26447346	26447839	Peak_16218	1.07309	0.000337	0.0319	4.48127	0.308061
chr2	241844108	241844587	Peak_90934	0.866328	0.000337	0.0319	4.48123	0.311702
chr2	236942606	236942730	Peak_90549	2.06328	0.000337	0.03193	4.48059	0.132575
chr7	138169438	138169777	Peak_162717	-1.22571	0.000337	0.03193	-4.48044	0.370152
chr3	71141315	71141707	Peak_104270	1.10527	0.000338	0.03201	4.47899	0.384124
chr19	16061798	16062469	Peak_72120	0.929752	0.000339	0.0321	4.47746	0.305862
chr1	32159228	32159491	Peak_2028	1.5066	0.00034	0.03211	4.47697	0.377399
chr10	17026771	17027310	Peak_15744	0.886863	0.00034	0.03216	4.47601	0.263558
chr6	11364092	11364559	Peak_140768	0.916144	0.000342	0.03227	4.47418	0.335475
chr1	40241664	40242255	Peak_2406	0.949612	0.000342	0.03229	4.47371	0.314481
chr11	35390937	35391547	Peak_24963	0.849971	0.000343	0.03234	4.47274	0.295848
chrX	48938658	48939236	Peak_185092	1.11157	0.000343	0.03235	4.4723	0.274685
chr13	74061933	74062562	Peak_44837	0.944266	0.000343	0.03235	4.47205	0.320483
chr1	157700513	157701019	Peak_9756	1.14652	0.000344	0.03239	4.47127	0.362097
chr10	99938581	99938808	Peak_21281	1.42129	0.000344	0.0324	4.47073	0.342041
chr12	92210065	92210634	Peak_37539	0.827324	0.000344	0.0324	4.47083	0.282189
[truncated: 63,536 more rows]
