# Supplementary material for: Decoding mutational hotspots in human disease through the gene modules governing thymic regulatory T cells
Source: Front Immunol. 2024 Oct 15;15:1458581. doi: 10.3389/fimmu.2024.1458581 (PMC11525063; doi:10.3389/fimmu.2024.1458581)
Supplement: Supplementary Table 4 — (separate file). Differential Accessibility in Regions of Open Chromatin between tTregs and tTconvs associated to the Thymic Treg Signature. [file Table4.xls]

## Sheet: SuppTable_4_ROCs at DEGs
peak_chr	peak_start	peak_end	Peak_ID	log2FC	p_value	adj_p_value	t_stats	B_stats	ensembl_gene_id	hgnc_symbol
chr19	38427161	38427853	Peak_72999	2.4327	6.66e-09	0.0001	10.6639	10.3333	ENSG00000171777	RASGRP4
chr3	133448401	133449100	Peak_109908	2.07715	1.07e-08	0.00013169	10.3247	9.8977	ENSG00000170819	BFSP2
chr1	12127226	12128193	Peak_803	1.85756	1.31e-08	0.000136042	10.1838	9.84463	ENSG00000120949	TNFRSF8
chr13	40485470	40486262	Peak_42687	1.78683	1.45e-08	0.000136042	10.1154	9.86207	ENSG00000215483	LINC00598
chr2	203871048	203872126	Peak_88259	1.88847	1.95e-08	0.000141025	9.90989	9.55043	ENSG00000163599	CTLA4
chr2	213015646	213016513	Peak_88907	2.41708	2.52e-08	0.000162321	9.73645	9.05295	ENSG00000030419	IKZF2
chr1	169138673	169139603	Peak_10300	2.03018	2.67e-08	0.000162321	9.69516	9.0338	ENSG00000143153	ATP1B1
chr19	38559399	38560111	Peak_73009	2.13413	3.48e-08	0.000187904	9.51902	8.8358	ENSG00000196218	RYR1
chr21	15440970	15441682	Peak_96355	1.95428	3.66e-08	0.000191257	9.48573	8.91553	ENSG00000229425
chr3	66472471	66473220	Peak_104078	1.91265	4.04e-08	0.000192512	9.42031	8.76226	ENSG00000144749	LRIG1
chr20	43751026	43751904	Peak_94374	1.75361	4.09e-08	0.000192512	9.4126	8.87849	ENSG00000124196	GTSF1L
chr5	180908845	180909774	Peak_139967	1.95138	4.67e-08	0.000200247	9.32466	8.66983	ENSG00000113303	BTNL8
chr5	126987837	126988572	Peak_136796	1.77391	5.85e-08	0.000203681	9.17883	8.53628	ENSG00000173926	MARCHF3
chr2	111425693	111426363	Peak_81806	1.83084	1.05e-07	0.000283321	8.80174	7.94468	ENSG00000172965	MIR4435-2HG
chr6	16657364	16658274	Peak_141117	1.79304	1.09e-07	0.000283321	8.78241	7.90429	ENSG00000124788	ATXN1
chr7	18638560	18639527	Peak_153958	1.77582	1.13e-07	0.000283321	8.75809	7.8561	ENSG00000048052	HDAC9
chr1	61332132	61332642	Peak_3188	2.17152	1.17e-07	0.000286516	8.73516	7.50137	ENSG00000162599	NFIA
chr10	17668904	17669836	Peak_15796	1.59086	1.38e-07	0.000304689	8.63536	7.7021	ENSG00000136738	STAM
chr6	137873282	137873718	Peak_149939	1.53401	2.24e-07	0.000386084	8.33694	7.27875	ENSG00000118503	TNFAIP3
chr20	36501403	36502122	Peak_94139	1.80859	2.92e-07	0.000425408	8.17596	6.95536	ENSG00000080845	DLGAP4
chr7	128459165	128459582	Peak_162136	1.67778	2.98e-07	0.00042864	8.1628	6.96362	ENSG00000135245	HILPDA
chr3	108862888	108863912	Peak_108258	1.53299	3.05e-07	0.000433764	8.14881	6.99546	ENSG00000163519	TRAT1
chr15	85318128	85318987	Peak_55884	1.85212	3.28e-07	0.000457847	8.10535	6.89118	ENSG00000218052	ADAMTS7P4
chr15	91857802	91858175	Peak_56147	2.03298	3.5e-07	0.000477412	8.06729	6.61268	ENSG00000176463	SLCO3A1
chr7	55534160	55534878	Peak_156208	1.67576	3.55e-07	0.000478841	8.05927	6.86675	ENSG00000154978	VOPP1
chr1	12171596	12172025	Peak_814	1.62846	3.77e-07	0.00048641	8.02269	6.72994	ENSG00000028137	TNFRSF1B
chr6	131640039	131640460	Peak_149485	2.17482	3.95e-07	0.000502139	7.99576	6.44084	ENSG00000154269	ENPP3
chr3	183370892	183371671	Peak_113365	1.60479	4.63e-07	0.00055137	7.90199	6.57374	ENSG00000053524	MCF2L2
chr11	82920089	82920697	Peak_27656	1.55538	4.59e-07	0.00055137	7.90685	6.55339	ENSG00000165490	DDIAS
chr16	27387488	27388210	Peak_57720	1.76391	5.5e-07	0.000612853	7.80065	6.35105	ENSG00000103522	IL21R
chr1	24187098	24187699	Peak_1427	1.40889	5.48e-07	0.000612853	7.80354	6.44101	ENSG00000185436	IFNLR1
chr6	148835919	148836418	Peak_150802	1.73468	6.18e-07	0.000642538	7.7332	6.22219	ENSG00000111962	UST
chr19	38426145	38426854	Peak_72998	1.5788	6.1e-07	0.000642538	7.74035	6.29338	ENSG00000171777	RASGRP4
chr21	14533623	14534901	Peak_96297	1.37708	6.46e-07	0.000656752	7.70783	6.28997	ENSG00000155307	SAMSN1
chr1	76294513	76295212	Peak_3991	1.59823	7.71e-07	0.000718635	7.60513	6.05453	ENSG00000184005	ST6GALNAC3
chr1	205288063	205288648	Peak_12263	1.36531	8.55e-07	0.000776964	7.54635	6.03597	ENSG00000133069	TMCC2
chr3	66469238	66469686	Peak_104077	1.67639	9.32e-07	0.000814156	7.4968	5.79936	ENSG00000144749	LRIG1
chr1	184970456	184971165	Peak_10989	1.68699	1.08e-06	0.000888329	7.41505	5.75073	ENSG00000135842	NIBAN1
chr5	151078554	151079119	Peak_138320	1.50628	1.08e-06	0.000888329	7.41527	5.78764	ENSG00000145901	TNIP1
chr3	187770016	187770855	Peak_113676	1.36133	1.07e-06	0.000888329	7.41943	5.81171	ENSG00000113916	BCL6
chr16	57128652	57129187	Peak_59192	1.4221	1.09e-06	0.00089885	7.4059	5.78399	ENSG00000140848	CPNE2
chr9	136901810	136903140	Peak_182503	1.18027	1.25e-06	0.000980696	7.33021	5.67386	ENSG00000127191	TRAF2
chr1	12204128	12204451	Peak_819	1.4897	1.26e-06	0.000982952	7.32658	5.62293	ENSG00000028137	TNFRSF1B
chr11	59199829	59200499	Peak_26335	1.45073	1.27e-06	0.000987198	7.32182	5.62744	ENSG00000110042	DTX4
chr22	37100433	37101184	Peak_99751	1.53449	1.28e-06	0.000988266	7.31658	5.6138	ENSG00000187045	TMPRSS6
chr3	29281469	29282417	Peak_102302	1.29254	1.28e-06	0.000988266	7.31699	5.63898	ENSG00000144642	RBMS3
chr5	157729708	157730340	Peak_138683	1.44061	1.33e-06	0.00101637	7.29624	5.57453	ENSG00000113272	THG1L
chr20	43736572	43737254	Peak_94371	1.80459	1.5e-06	0.00105192	7.229	5.48946	ENSG00000124196	GTSF1L
chr14	75562142	75562721	Peak_50530	1.40915	1.61e-06	0.00109536	7.18801	5.39573	ENSG00000119686	FLVCR2
chr3	101827393	101828129	Peak_107639	1.39426	1.64e-06	0.00110763	7.1778	5.40507	ENSG00000144802	NFKBIZ
chr10	97230164	97230756	Peak_21142	1.46609	1.77e-06	0.00115876	7.13618	5.29975	ENSG00000213390	ARHGAP19
chr1	89200372	89201446	Peak_4694	1.28682	2.19e-06	0.00132172	7.01762	5.12455	ENSG00000162654	GBP4
chr22	37186095	37187011	Peak_99761	1.28013	2.27e-06	0.0013375	6.99948	5.1004	ENSG00000133466	C1QTNF6
chr3	32992509	32993457	Peak_102501	1.3244	2.48e-06	0.0014422	6.94964	5.00264	ENSG00000170266	GLB1
chr4	98482837	98483448	Peak_122018	1.44352	2.49e-06	0.00144427	6.94717	4.98722	ENSG00000168785	TSPAN5
chrX	30649917	30650147	Peak_184692	1.85742	2.53e-06	0.00145307	6.94049	4.7985	ENSG00000198814	GK
chr21	15437872	15438328	Peak_96354	1.67098	2.57e-06	0.00146607	6.93064	4.90298	ENSG00000229425
chr1	61452783	61453739	Peak_3189	1.56619	2.65e-06	0.00149965	6.91339	4.94565	ENSG00000162599	NFIA
chr16	47481618	47482259	Peak_58848	1.48929	2.65e-06	0.00149965	6.91333	4.93269	ENSG00000129636	ITFG1
chr9	109416013	109417928	Peak_181113	1.25651	2.71e-06	0.00152268	6.90175	4.92907	ENSG00000070159	PTPN3
chr13	40517495	40518108	Peak_42691	1.4019	2.75e-06	0.00152935	6.89451	4.8812	ENSG00000215483	LINC00598
chr9	69168766	69169228	Peak_179143	1.3985	2.79e-06	0.00153778	6.88511	4.87122	ENSG00000119139	TJP2
chr10	96960132	96960466	Peak_21113	2.00357	2.87e-06	0.00156072	6.87072	4.59839	ENSG00000196233	LCOR
chr9	136882450	136882888	Peak_182499	1.32674	3.03e-06	0.00162689	6.84036	4.81692	ENSG00000127191	TRAF2
chr2	84817170	84817732	Peak_79262	1.62192	3.06e-06	0.00163293	6.83631	4.75748	ENSG00000186854	TRABD2A
chr12	92064783	92066023	Peak_37514	1.37756	3.21e-06	0.00169181	6.80997	4.76694	ENSG00000257242	LINC01619
chr7	131031290	131031905	Peak_162312	1.59044	3.26e-06	0.00170408	6.80152	4.70396	ENSG00000231721	LINC-PINT
chr17	77188929	77189589	Peak_65223	1.33812	3.32e-06	0.00171141	6.79174	4.73272	ENSG00000129657	SEC14L1
chr2	200239260	200239758	Peak_87986	-1.40588	3.44e-06	0.00175148	-6.77188	4.67661	ENSG00000196141	SPATS2L
chr1	221726259	221726948	Peak_13126	1.56955	3.69e-06	0.00182647	6.73477	4.61057	ENSG00000143507	DUSP10
chr2	201126878	201127131	Peak_88056	1.74882	3.74e-06	0.00183064	6.72803	4.43567	ENSG00000003402	CFLAR
chr3	16370975	16371685	Peak_101703	1.41422	3.84e-06	0.00186398	6.71328	4.57658	ENSG00000131378	RFTN1
chr6	422880	423220	Peak_140092	1.70215	3.9e-06	0.00186625	6.70548	4.47267	ENSG00000137265	IRF4
chrX	30713127	30713714	Peak_184695	1.54395	3.89e-06	0.00186625	6.70559	4.5361	ENSG00000198814	GK
chr2	87499802	87500358	Peak_79531	1.35626	3.87e-06	0.00186625	6.70872	4.58481	ENSG00000222041	CYTOR
chr4	112288532	112288925	Peak_122971	1.81846	3.91e-06	0.00186918	6.703	4.54052	ENSG00000145365	TIFA
chr13	83876616	83876975	Peak_45558	1.96321	4e-06	0.00189899	6.69177	4.29209	ENSG00000178235	SLITRK1
chr7	128938963	128939820	Peak_162176	1.26254	4.01e-06	0.00189899	6.69043	4.55425	ENSG00000128604	IRF5
chr11	12192813	12193217	Peak_23877	-1.40397	4.03e-06	0.00190745	-6.6867	4.54047	ENSG00000133816	MICAL2
chr18	51186472	51187087	Peak_68909	1.38833	4.09e-06	0.00192298	6.67975	4.51301	ENSG00000176624	MEX3C
chr3	183349291	183350822	Peak_113363	1.08681	4.17e-06	0.00192459	6.66859	4.51114	ENSG00000053524	MCF2L2
chr3	45861061	45861672	Peak_103150	1.44069	4.23e-06	0.0019411	6.66106	4.49335	ENSG00000163818	LZTFL1
chr10	33248521	33249041	Peak_16624	-1.45731	4.25e-06	0.0019411	-6.65921	4.48904	ENSG00000099250	NRP1
chrX	130886137	130886472	Peak_187216	2.07501	4.3e-06	0.00195354	6.65278	4.29014	ENSG00000165675	ENOX2
chr10	126041552	126042670	Peak_22589	1.31221	4.52e-06	0.00202487	6.62613	4.43392	ENSG00000148848	ADAM12
chrX	55465127	55465505	Peak_185295	1.92798	4.73e-06	0.00207353	6.60192	4.11978	ENSG00000187601	MAGEH1
chr3	56758592	56759101	Peak_103705	1.62385	4.78e-06	0.00208503	6.59577	4.35384	ENSG00000163947	ARHGEF3
chr1	89865670	89866143	Peak_4757	1.4503	4.83e-06	0.00208503	6.59034	4.32652	ENSG00000171492	LRRC8D
chr12	3492968	3493674	Peak_30895	-1.21875	4.91e-06	0.00211091	-6.58133	4.35865	ENSG00000111218	PRMT8
chr2	111450549	111451017	Peak_81811	1.39693	5.23e-06	0.00219866	6.54767	4.28228	ENSG00000172965	MIR4435-2HG
chr6	143441484	143442290	Peak_150424	1.52824	5.28e-06	0.00221081	6.54356	4.2812	ENSG00000189007	ADAT2
chr22	44661503	44662579	Peak_100322	1.23013	5.32e-06	0.00221853	6.53934	4.28311	ENSG00000186654	PRR5
chr10	17655371	17656176	Peak_15794	1.2548	5.54e-06	0.00227456	6.51768	4.24366	ENSG00000136738	STAM
chr3	39327644	39328455	Peak_102817	1.25479	5.57e-06	0.00227888	6.51463	4.23671	ENSG00000179934	CCR8
chr4	117965679	117966072	Peak_123344	-1.55922	5.96e-06	0.00238778	-6.47854	4.1325	ENSG00000164100	NDST3
chr1	148948773	148949091	Peak_9148	1.61891	6.06e-06	0.00239959	6.46986	4.12687	ENSG00000178104	PDE4DIP
chr11	110152275	110152787	Peak_29393	1.79974	6.15e-06	0.00241181	6.4627	4.0711	ENSG00000149289	ZC3H12C
chr8	37881647	37882308	Peak_166791	1.20184	6.15e-06	0.00241181	6.46213	4.1433	ENSG00000156675	RAB11FIP1
chr6	38938282	38939079	Peak_142476	1.59711	6.46e-06	0.00248571	6.43642	4.07418	ENSG00000231150	DNAH8-AS1
chr18	51191173	51191527	Peak_68911	1.33956	6.79e-06	0.00256437	6.41042	4.02751	ENSG00000176624	MEX3C
chr4	121227270	121227833	Peak_123580	1.61663	7.3e-06	0.00267614	6.37189	3.97224	ENSG00000050730	TNIP3
chr22	41939972	41941627	Peak_100178	1.02849	7.39e-06	0.00269473	6.36573	3.94625	ENSG00000100162	CENPM
chr2	200454866	200455467	Peak_87999	1.42931	7.72e-06	0.00276054	6.34266	3.90056	ENSG00000196141	SPATS2L
chr1	12198814	12199414	Peak_818	1.25358	7.76e-06	0.00276415	6.34037	3.92157	ENSG00000028137	TNFRSF1B
chr1	24191934	24192392	Peak_1428	1.41817	8.04e-06	0.00281683	6.32125	3.88514	ENSG00000185436	IFNLR1
chr20	31717247	31717757	Peak_93817	1.37774	8.12e-06	0.00282166	6.31622	3.86655	ENSG00000171552	BCL2L1
chr6	148833651	148834098	Peak_150801	1.54757	8.66e-06	0.00291029	6.28254	3.75508	ENSG00000111962	UST
chr10	110503929	110504612	Peak_21837	1.13646	8.66e-06	0.00291029	6.28255	3.81628	ENSG00000138166	DUSP5
chr1	221708888	221709417	Peak_13121	1.07731	8.65e-06	0.00291029	6.28369	3.80946	ENSG00000143507	DUSP10
chr13	40373604	40374076	Peak_42677	1.51319	8.85e-06	0.00293583	6.27171	3.77307	ENSG00000215483	LINC00598
chr16	88456730	88457235	Peak_60451	1.28763	9.2e-06	0.00300404	6.25156	3.75752	ENSG00000179588	ZFPM1
chr3	114290823	114291899	Peak_108734	1.03936	9.4e-06	0.00305989	6.24018	3.72822	ENSG00000181847	TIGIT
chr20	48827640	48828514	Peak_94651	1.15773	9.56e-06	0.00308504	6.23145	3.71947	ENSG00000124126	PREX1
chr3	56783649	56784263	Peak_103706	1.17494	9.67e-06	0.00311447	6.22563	3.71172	ENSG00000163947	ARHGEF3
chr16	27378710	27379526	Peak_57718	1.18156	1.07e-05	0.00334815	6.17521	3.6165	ENSG00000103522	IL21R
chr1	184866814	184867546	Peak_10985	1.28483	1.1e-05	0.00341055	6.15689	3.58581	ENSG00000135842	NIBAN1
chr12	56031891	56032599	Peak_35218	1.21238	1.11e-05	0.00341823	6.15488	3.58078	ENSG00000123411	IKZF4
chr5	111337035	111337955	Peak_135761	1.39903	1.14e-05	0.00347776	6.14108	3.55559	ENSG00000152495	CAMK4
chr2	87511457	87511613	Peak_79534	1.63445	1.17e-05	0.00356594	6.12716	3.43813	ENSG00000222041	CYTOR
chr1	100413110	100413662	Peak_5366	-1.43607	1.24e-05	0.00373357	-6.09689	3.4647	ENSG00000079335	CDC14A
chr11	62555386	62555979	Peak_26537	1.09176	1.24e-05	0.00373474	6.09507	3.45402	ENSG00000124942	AHNAK
chr2	87513921	87514142	Peak_79536	1.83205	1.26e-05	0.003754	6.08897	3.28494	ENSG00000222041	CYTOR
chr11	110156595	110157382	Peak_29394	1.15538	1.31e-05	0.00384458	6.06882	3.42308	ENSG00000149289	ZC3H12C
chr1	156835982	156836615	Peak_9720	1.34142	1.34e-05	0.00391939	6.05573	3.39728	ENSG00000198400	NTRK1
chr1	12132938	12133379	Peak_804	1.41175	1.39e-05	0.00398825	6.0397	3.32898	ENSG00000120949	TNFRSF8
chr4	121256233	121257300	Peak_123582	1.36552	1.46e-05	0.00410536	6.01327	3.30527	ENSG00000050730	TNIP3
chr2	218896355	218897326	Peak_89336	0.965128	1.52e-05	0.00420576	5.99409	3.25602	ENSG00000135925	WNT10A
chr16	68756247	68757202	Peak_59648	1.22926	1.56e-05	0.00426939	5.98043	3.25495	ENSG00000039068	CDH1
chr1	184973566	184974675	Peak_10990	0.99475	1.59e-05	0.00433247	5.96998	3.2176	ENSG00000135842	NIBAN1
chr1	14599064	14600332	Peak_896	1.15655	1.59e-05	0.00433868	5.96835	3.23467	ENSG00000189337	KAZN
chr21	15422746	15423249	Peak_96351	1.39784	1.65e-05	0.00439257	5.95081	3.20178	ENSG00000229425
chr2	26519459	26520126	Peak_76195	-1.14691	1.7e-05	0.00448231	-5.93667	3.16965	ENSG00000115155	OTOF
chr3	33060552	33061132	Peak_102514	1.21458	1.72e-05	0.00452457	5.92833	3.16106	ENSG00000170266	GLB1
chr13	74230855	74231584	Peak_44846	1.25676	1.77e-05	0.00459923	5.91367	3.13324	ENSG00000235532	LINC00402
chr17	2836939	2837639	Peak_61011	1.16908	1.8e-05	0.0046405	5.90704	3.11994	ENSG00000132359
chr1	184890380	184890926	Peak_10986	1.49531	1.81e-05	0.00465331	5.90474	3.11001	ENSG00000135842	NIBAN1
chr4	121147688	121148530	Peak_123562	1.28511	1.83e-05	0.00470443	5.89731	3.10417	ENSG00000050730	TNIP3
chr17	39791290	39791871	Peak_63101	1.10988	1.95e-05	0.00492421	5.86486	3.04207	ENSG00000161405	IKZF3
chr6	149484738	149485574	Peak_150859	1.03734	2e-05	0.00498907	5.8539	2.99245	ENSG00000178199	ZC3H12D
chr10	4885068	4885591	Peak_15025	1.22689	2.03e-05	0.00505494	5.84458	3.0015	ENSG00000151631	AKR1C6P
chrX	30659473	30659957	Peak_184694	1.38537	2.04e-05	0.0050647	5.84294	2.99061	ENSG00000198814	GK
chr10	70613941	70614415	Peak_19720	1.38206	2.05e-05	0.00507426	5.84083	2.98922	ENSG00000180644	PRF1
chr3	172142198	172142542	Peak_112602	1.68169	2.06e-05	0.00509804	5.83723	2.89701	ENSG00000075420	FNDC3B
chr9	69834501	69835143	Peak_179175	1.12518	2.33e-05	0.00553068	5.77511	2.87292	ENSG00000204711	C9orf135
chr11	95152991	95153651	Peak_28397	1.14368	2.55e-05	0.00587057	5.73044	2.7738	ENSG00000245552
chr11	77018456	77019077	Peak_27476	-1.24972	2.57e-05	0.00589366	-5.72712	2.78424	ENSG00000078124	ACER3
chr1	7940518	7941397	Peak_524	1.19682	2.62e-05	0.00598643	5.7179	2.76428	ENSG00000049249	TNFRSF9
chr7	6255602	6256023	Peak_153108	1.3957	2.71e-05	0.00616317	5.70088	2.72574	ENSG00000008256	CYTH3
chr13	30396452	30396813	Peak_42256	1.54637	2.73e-05	0.0062007	5.69723	2.72873	ENSG00000238121	LINC00426
chr4	83349920	83350680	Peak_120950	1.27544	2.78e-05	0.0062646	5.68668	2.70407	ENSG00000173083	HPSE
chr3	183318769	183319280	Peak_113361	-1.24908	2.84e-05	0.00631032	-5.67591	2.68741	ENSG00000053524	MCF2L2
chr16	11783132	11784083	Peak_57147	1.00462	2.86e-05	0.00634053	5.6728	2.63222	ENSG00000122299	ZC3H7A
chr12	12512046	12512676	Peak_31492	1.13578	2.98e-05	0.00647976	5.65297	2.63109	ENSG00000111266	DUSP16
chr1	89041195	89041519	Peak_4683	1.57685	3.13e-05	0.00669406	5.62735	2.53378	ENSG00000117228	GBP1
chr2	213119068	213120039	Peak_88925	1.03047	3.27e-05	0.00685027	5.60644	2.53098	ENSG00000030419	IKZF2
chr3	52983557	52983990	Peak_103589	-1.26893	3.27e-05	0.00685027	-5.60693	2.55787	ENSG00000163935	SFMBT1
chr21	15425102	15425674	Peak_96352	1.10752	3.29e-05	0.00687365	5.60382	2.54973	ENSG00000229425
chr5	141973972	141974430	Peak_137772	1.3119	3.32e-05	0.00689206	5.59862	2.53782	ENSG00000113555	PCDH12
chr4	6180841	6181292	Peak_114968	1.39982	3.36e-05	0.00693585	5.59245	2.52523	ENSG00000152969	JAKMIP1
chr1	61318840	61319064	Peak_3187	1.61161	3.38e-05	0.00694907	5.58987	2.42327	ENSG00000162599	NFIA
chr5	126961806	126962120	Peak_136793	1.52175	3.47e-05	0.00705494	5.57651	2.46996	ENSG00000173926	MARCHF3
chr3	101518282	101519063	Peak_107596	1.13357	3.51e-05	0.00709791	5.57071	2.46457	ENSG00000175841	FAM172BP
chr2	213147570	213147882	Peak_88929	1.26745	3.62e-05	0.00724056	5.55605	2.46127	ENSG00000030419	IKZF2
chr3	56753213	56753485	Peak_103704	1.56285	3.69e-05	0.00733707	5.54632	2.40906	ENSG00000163947	ARHGEF3
chr4	80182023	80182945	Peak_120715	0.98695	3.83e-05	0.0075144	5.52751	2.36395	ENSG00000152784	PRDM8
chr11	110077787	110078165	Peak_29382	1.46283	4e-05	0.00773747	5.50604	2.32722	ENSG00000149289	ZC3H12C
chr6	389615	390047	Peak_140087	1.21457	4.01e-05	0.00773747	5.50553	2.3557	ENSG00000137265	IRF4
chr5	132020010	132021043	Peak_137125	1.03726	4.01e-05	0.0077384	5.50497	2.3281	ENSG00000164398	ACSL6
chr5	56155066	56155400	Peak_132143	-1.25959	4.06e-05	0.00781011	-5.49838	2.35153	ENSG00000164512	ANKRD55
chr7	70006253	70006830	Peak_158103	-1.17843	4.13e-05	0.00786571	-5.48984	2.33064	ENSG00000158321	AUTS2
chr19	10412310	10412619	Peak_71693	1.37157	4.25e-05	0.00800812	5.4765	2.30836	ENSG00000065989	PDE4A
chr7	80136458	80136961	Peak_158687	1.23163	4.39e-05	0.00821	5.45977	2.27868	ENSG00000127955	GNAI1
chr10	17227440	17227974	Peak_15755	1.05002	4.51e-05	0.00834201	5.44702	2.22176	ENSG00000026025	VIM
chr2	111424117	111425362	Peak_81804	0.909241	4.55e-05	0.0083769	5.44207	2.19634	ENSG00000172965	MIR4435-2HG
chr2	111440367	111441055	Peak_81809	1.06198	4.62e-05	0.00846232	5.43457	2.17734	ENSG00000172965	MIR4435-2HG
chr21	14630566	14630976	Peak_96303	1.61027	4.69e-05	0.00851178	5.4275	2.19685	ENSG00000155307	SAMSN1
chr12	52645190	52645974	Peak_34975	-1.07769	4.71e-05	0.00852841	-5.42559	2.17191	ENSG00000172867	KRT2
chr7	38413584	38414173	Peak_155180	-1.067	4.94e-05	0.00884501	-5.40199	2.15367	ENSG00000078053	AMPH
chr1	67683918	67684475	Peak_3521	1.19717	5.05e-05	0.00896147	5.39091	2.11248	ENSG00000116717	GADD45A
chr3	183285691	183286451	Peak_113358	0.971275	5.1e-05	0.0090254	5.38602	2.07576	ENSG00000176597	B3GNT5
chr11	111538774	111539980	Peak_29474	1.1051	5.21e-05	0.00916631	5.37565	2.06083	ENSG00000204381	LAYN
chr7	48637467	48637903	Peak_155734	1.31134	5.32e-05	0.00928779	5.36599	2.09743	ENSG00000228173
chr10	470239	471039	Peak_14748	-1.17348	5.36e-05	0.00930173	-5.36162	2.06081	ENSG00000151240	DIP2C
chr2	87496069	87496525	Peak_79528	1.04383	5.58e-05	0.00950399	5.34212	2.03405	ENSG00000222041	CYTOR
chr6	399811	400287	Peak_140090	1.02234	5.6e-05	0.00952722	5.34048	2.01254	ENSG00000137265	IRF4
chr1	202567336	202567710	Peak_12075	1.28867	5.67e-05	0.00958968	5.33462	2.03913	ENSG00000077157	PPP1R12B
chr11	65426171	65426689	Peak_26759	0.975931	5.75e-05	0.00968784	5.32788	1.98131	ENSG00000245532	NEAT1
chr21	35442188	35442778	Peak_97285	-1.16491	5.78e-05	0.00972911	-5.32536	2.01371	ENSG00000159216	RUNX1
chr2	88751813	88752070	Peak_79620	-1.35837	5.9e-05	0.00989202	-5.31504	1.99944	ENSG00000230006	ANKRD36BP2
chr3	130896083	130896344	Peak_109809	1.27272	6.07e-05	0.0101098	5.30135	1.97622	ENSG00000017260	ATP2C1
chr11	110158289	110158883	Peak_29395	1.03923	6.13e-05	0.0101721	5.29621	1.95783	ENSG00000149289	ZC3H12C
chr13	40494399	40495555	Peak_42688	0.984022	6.14e-05	0.0101721	5.29525	1.90629	ENSG00000215483	LINC00598
chr5	151749721	151750139	Peak_138377	1.26774	6.21e-05	0.0102471	5.28959	1.95273	ENSG00000177556	ATOX1
chr5	160458981	160459451	Peak_138846	1.25779	6.24e-05	0.0102626	5.2879	1.95016	ENSG00000253522	MIR3142HG
chr19	34269863	34270767	Peak_72754	-0.960548	6.29e-05	0.0103141	-5.28384	1.8911	ENSG00000166398	KIAA0355
chr16	27407886	27408528	Peak_57723	1.10103	6.53e-05	0.0105982	5.2655	1.87847	ENSG00000103522	IL21R
chr17	68356561	68357097	Peak_64848	-1.02465	6.61e-05	0.010708	-5.25921	1.87313	ENSG00000141337	ARSG
chr8	29350275	29351497	Peak_166331	0.906495	6.63e-05	0.0107206	5.25822	1.81031	ENSG00000120875	DUSP4
chr9	109411404	109412115	Peak_181112	1.20371	6.64e-05	0.0107421	5.25682	1.87285	ENSG00000070159	PTPN3
chr20	49699293	49699560	Peak_94694	1.96978	6.83e-05	0.0109031	5.24374	1.71991	ENSG00000158470	B4GALT5
chr1	202565822	202566566	Peak_12074	1.05978	6.88e-05	0.0109429	5.2399	1.83107	ENSG00000077157	PPP1R12B
chr19	4229238	4229971	Peak_71237	1.01791	6.87e-05	0.0109429	5.24063	1.83175	ENSG00000105246	EBI3
chr1	7920457	7920904	Peak_522	1.26018	7.19e-05	0.0112224	5.21865	1.81778	ENSG00000049249	TNFRSF9
chr5	141651128	141651680	Peak_137748	0.930898	7.81e-05	0.0119452	5.17793	1.70574	ENSG00000197948	FCHSD1
chr11	110092408	110093781	Peak_29386	0.84124	7.93e-05	0.0120442	5.17077	1.64946	ENSG00000149289	ZC3H12C
chr6	144149895	144151820	Peak_150471	0.816141	8.1e-05	0.012159	5.16073	1.61485	ENSG00000135604	STX11
chr11	82989793	82990303	Peak_27671	1.25001	8.37e-05	0.0124849	5.14443	1.67288	ENSG00000137502	RAB30
chr3	101848894	101850176	Peak_107642	0.837952	8.71e-05	0.0128187	5.12555	1.54135	ENSG00000144802	NFKBIZ
chr15	60582434	60582796	Peak_54651	1.12062	8.73e-05	0.01285	5.12399	1.62528	ENSG00000069667	RORA
chr6	20403308	20403880	Peak_141290	0.85671	8.76e-05	0.0128578	5.12256	1.5593	ENSG00000112242	E2F3
chr16	57434058	57434374	Peak_59214	-1.34133	8.75e-05	0.0128578	-5.12311	1.62642	ENSG00000005194	CIAPIN1
chr12	47884840	47885474	Peak_34660	0.992413	8.78e-05	0.0128708	5.1217	1.59454	ENSG00000111424	VDR
chr12	11980935	11981793	Peak_31455	1.02366	9.05e-05	0.0131801	5.10661	1.53256	ENSG00000121380	BCL2L14
chr1	67314462	67315049	Peak_3490	1.13304	9.43e-05	0.0135937	5.08705	1.54965	ENSG00000081985	IL12RB2
chr2	112630896	112631730	Peak_81914	-0.938125	9.42e-05	0.0135937	-5.08722	1.49886	ENSG00000231747
chr3	16462448	16463151	Peak_101715	0.943711	9.5e-05	0.013672	5.08317	1.50865	ENSG00000131378	RFTN1
chr1	202577952	202578377	Peak_12077	1.37028	9.7e-05	0.0138328	5.07307	1.536	ENSG00000077157	PPP1R12B
chr3	14431757	14433026	Peak_101589	0.841556	9.71e-05	0.0138328	5.07289	1.42462	ENSG00000131389	SLC6A6
chr3	130934572	130935030	Peak_109813	1.34854	9.97e-05	0.0141027	5.06	1.51214	ENSG00000017260	ATP2C1
chr1	89855635	89856251	Peak_4753	1.07365	0.000102007	0.0143457	5.04901	1.4529	ENSG00000171492	LRRC8D
chr10	4902489	4903441	Peak_15027	1.18714	0.000102408	0.0143914	5.04712	1.46281	ENSG00000151631	AKR1C6P
chr14	32702512	32702974	Peak_48551	1.12201	0.000102701	0.014411	5.04574	1.48213	ENSG00000151320	AKAP6
chr2	213014013	213014447	Peak_88906	1.21405	0.000104237	0.014529	5.03859	1.47114	ENSG00000030419	IKZF2
chr7	2519188	2519945	Peak_152877	0.840018	0.000105139	0.014633	5.03444	1.37947	ENSG00000106003	LFNG
chr2	196260250	196261181	Peak_87667	1.09376	0.000106984	0.0148241	5.02605	1.38982	ENSG00000229056	HECW2-AS1
chr19	41535095	41535467	Peak_73231	1.27584	0.000108091	0.0149205	5.0211	1.43744	ENSG00000270164	LINC01480
chr3	29283212	29283447	Peak_102304	1.65503	0.000110641	0.0151633	5.00988	1.35542	ENSG00000144642	RBMS3
chr17	45307207	45307891	Peak_63556	1.10422	0.000111901	0.0153137	5.00443	1.33793	ENSG00000006062	MAP3K14
chr7	36260511	36260869	Peak_155034	1.35357	0.000112874	0.0154132	5.00026	1.39728	ENSG00000122547	EEPD1
chr5	6483863	6484197	Peak_129223	1.25664	0.000113638	0.0154747	4.99702	1.391	ENSG00000215218	UBE2QL1
chr5	151087000	151087456	Peak_138323	0.996441	0.000114387	0.0155112	4.99386	1.35413	ENSG00000145901	TNIP1
chr5	10579727	10579980	Peak_129427	1.66091	0.000115654	0.015634	4.98857	1.2985	ENSG00000164236	ANKRD33B
chr3	66480819	66481209	Peak_104080	1.10242	0.000122554	0.016263	4.96073	1.31907	ENSG00000144749	LRIG1
chr16	27318050	27318924	Peak_57711	0.907829	0.000122674	0.0162673	4.96027	1.24882	ENSG00000077238	IL4R
chr18	62771103	62771948	Peak_69501	1.0175	0.000123932	0.0163996	4.95537	1.27165	ENSG00000081913	PHLPP1
chr18	13374868	13375832	Peak_66634	0.938304	0.000124181	0.0164094	4.95441	1.21023	ENSG00000168675	LDLRAD4
chr3	35624856	35625066	Peak_102610	-1.45947	0.000126296	0.016561	-4.94631	1.27309	ENSG00000172995	ARPP21
chr2	108958027	108958341	Peak_81581	-1.06858	0.000127158	0.0165873	-4.94304	1.24649	ENSG00000135960	EDAR
chr8	60913779	60914001	Peak_168947	-1.30423	0.000126874	0.0165873	-4.94412	1.2875	ENSG00000254777
chr2	75563477	75564134	Peak_78868	-0.967287	0.000129316	0.0167585	-4.93497	1.22674	ENSG00000115363	EVA1A
chr7	55533179	55534029	Peak_156207	0.898661	0.000132912	0.0171066	4.92183	1.14706	ENSG00000154978	VOPP1
chr19	46618716	46619067	Peak_73606	0.946555	0.00013397	0.0171957	4.91804	1.18553	ENSG00000160013	PTGIR
chr2	101173660	101174510	Peak_81101	0.959941	0.000134515	0.0172422	4.91609	1.15472	ENSG00000272902	TBC1D8-AS1
chr13	75308106	75308547	Peak_44935	1.43906	0.000135096	0.0172987	4.91403	1.23058	ENSG00000136111	TBC1D4
chr3	133475339	133475926	Peak_109913	1.04478	0.000135221	0.0172987	4.91359	1.20719	ENSG00000170819	BFSP2
chr14	90677619	90677996	Peak_50993	1.13868	0.00013643	0.0173812	4.90932	1.21959	ENSG00000165914	TTC7B
chr11	129247180	129247436	Peak_30393	-1.37927	0.000137284	0.017478	-4.90634	1.18961	ENSG00000134909	ARHGAP32
chrX	130857283	130857505	Peak_187215	2.59447	0.000143305	0.0180011	4.8858	0.741916	ENSG00000165675	ENOX2
chr7	70316825	70317058	Peak_158113	-1.17438	0.000143403	0.0180013	-4.88547	1.17543	ENSG00000158321	AUTS2
chr6	132495777	132496159	Peak_149542	1.30441	0.000145267	0.0181385	4.8793	1.16335	ENSG00000079950	STX7
chr2	111341583	111342786	Peak_81786	0.864521	0.000149167	0.0184741	4.86664	1.07187	ENSG00000172965	MIR4435-2HG
chr10	127293312	127294048	Peak_22633	-0.899579	0.00014914	0.0184741	-4.86673	1.05298	ENSG00000150760	DOCK1
chr9	89740797	89741104	Peak_180114	1.06104	0.000150015	0.0185161	4.86393	1.11159	ENSG00000237372
chr3	32996323	32996687	Peak_102503	1.31387	0.000152012	0.018671	4.85762	1.12141	ENSG00000170266	GLB1
chr19	47145688	47146386	Peak_73655	-0.912411	0.000153577	0.0187987	-4.85273	1.03386	ENSG00000142230	SAE1
chr6	137904509	137905495	Peak_149949	0.973001	0.000155043	0.0189075	4.84819	1.06647	ENSG00000118503	TNFAIP3
chr19	44747268	44748954	Peak_73445	0.802491	0.0001555	0.0189264	4.84679	0.970897	ENSG00000069399	BCL3
chr2	231106430	231106762	Peak_90185	-1.37052	0.000162702	0.0195003	-4.82519	1.0587	ENSG00000135914	HTR2B
chr16	88456166	88456603	Peak_60450	0.941661	0.000163408	0.01956	4.82312	0.974432	ENSG00000179588	ZFPM1
chr1	235876549	235876936	Peak_13946	1.28688	0.000163721	0.019585	4.82221	1.04979	ENSG00000143669	LYST
chr9	129490162	129490756	Peak_181998	-0.878083	0.000164484	0.0196388	-4.82	0.944116	ENSG00000204054	LINC00963
chr1	31770821	31771370	Peak_1979	-0.931219	0.000170901	0.0202126	-4.80176	0.932212	ENSG00000121753	ADGRB2
chr6	16731369	16732101	Peak_141128	0.969177	0.000172258	0.0203027	4.79799	0.969641	ENSG00000124788	ATXN1
chr6	14094963	14095803	Peak_140921	1.00732	0.000172664	0.0203316	4.79687	0.953797	ENSG00000112149	CD83
chr21	5548483	5549246	Peak_95368	1.03886	0.000173627	0.0204068	4.79422	0.945028	ENSG00000274333
chr1	23591478	23592044	Peak_1372	1.00739	0.000175348	0.0205705	4.78953	0.929517	ENSG00000197880	MDS2
chr2	178530740	178531146	Peak_86137	1.11201	0.000176195	0.020657	4.78724	0.981362	ENSG00000237298	TTN-AS1
chr12	121802707	121803557	Peak_39103	0.839349	0.000177803	0.0207966	4.78291	0.86082	ENSG00000212694	LINC01089
chr18	3458469	3459423	Peak_66109	1.02104	0.000178875	0.0208579	4.78005	0.920642	ENSG00000177426	TGIF1
chr2	37376186	37377404	Peak_76804	0.84937	0.000180333	0.0209843	4.77619	0.860638	ENSG00000115828	QPCT
chr16	68720124	68720539	Peak_59645	1.33092	0.000181758	0.0210825	4.77245	0.953313	ENSG00000039068	CDH1
chr10	3776872	3777403	Peak_14977	0.853003	0.000185733	0.0213855	4.76216	0.857488	ENSG00000067082	KLF6
chr12	52610381	52610940	Peak_34971	-0.945227	0.000185818	0.0213855	-4.76194	0.874838	ENSG00000257495	KRT73-AS1
chrX	154343291	154343500	Peak_187686	1.24233	0.000188324	0.0216077	4.75557	0.923355	ENSG00000196924	FLNA
chr1	7931048	7931431	Peak_523	1.23925	0.000188449	0.0216089	4.75526	0.91916	ENSG00000049249	TNFRSF9
chr5	79736351	79737324	Peak_133526	-0.976345	0.000189259	0.0216168	-4.75322	0.852363	ENSG00000164309	CMYA5
chr21	7043716	7044602	Peak_95424	1.00278	0.000190883	0.0217477	4.74916	0.849874	ENSG00000277067
chr10	18203480	18204807	Peak_15820	1.07241	0.000191799	0.0218202	4.74689	0.812175	ENSG00000165995	CACNB2
chr7	44980706	44980827	Peak_155518	1.31855	0.000192624	0.021866	4.74485	0.896638	ENSG00000136286	MYO1G
chr21	14548068	14548405	Peak_96300	1.253	0.000197949	0.0222641	4.7319	0.876573	ENSG00000155307	SAMSN1
chr12	3907242	3907826	Peak_30921	-1.09102	0.000206517	0.0228724	-4.71179	0.8077	ENSG00000256862
chr18	13381988	13383309	Peak_66636	0.808328	0.000208816	0.0230186	4.70654	0.706415	ENSG00000168675	LDLRAD4
chr2	87513326	87513535	Peak_79535	1.45471	0.000210983	0.0231624	4.70164	0.816991	ENSG00000222041	CYTOR
chr1	181088303	181089163	Peak_10768	0.779825	0.00021411	0.0234374	4.69467	0.668795	ENSG00000162783	IER5
chr6	16691276	16691833	Peak_141121	1.20975	0.000214896	0.0234825	4.69293	0.788376	ENSG00000124788	ATXN1
chr1	23577215	23577760	Peak_1369	0.959724	0.000215908	0.0235657	4.69071	0.754171	ENSG00000197880	MDS2
chr2	87509778	87510469	Peak_79533	0.909662	0.000216072	0.0235699	4.69035	0.669583	ENSG00000222041	CYTOR
chr1	156114176	156114966	Peak_9641	0.814708	0.000220164	0.0238867	4.68146	0.680103	ENSG00000160789	LMNA
chr3	32106175	32107083	Peak_102423	0.785431	0.00022085	0.0239384	4.67998	0.655101	ENSG00000152642	GPD1L
chr2	84693722	84694547	Peak_79257	-1.02067	0.000221434	0.023941	-4.67873	0.706029	ENSG00000115423	DNAH6
chr1	151848429	151849127	Peak_9353	1.14194	0.000224023	0.0241426	4.67323	0.735391	ENSG00000196407	THEM5
chr16	11792644	11792964	Peak_57148	1.01881	0.000228924	0.0244752	4.66298	0.703123	ENSG00000122299	ZC3H7A
chr6	24936654	24937039	Peak_141471	0.974235	0.000232344	0.0247005	4.65596	0.690061	ENSG00000111913	RIPOR2
chr16	53534946	53535323	Peak_59038	0.997999	0.000236854	0.0251248	4.64687	0.681381	ENSG00000166971	AKTIP
chr12	3571446	3571811	Peak_30902	-1.10162	0.00023949	0.0252945	-4.64163	0.69958	ENSG00000111218	PRMT8
chr8	22531675	22532231	Peak_165915	-1.09011	0.000240586	0.0253014	-4.63947	0.646247	ENSG00000120896	SORBS3
chr2	111439200	111439476	Peak_81808	1.21103	0.000244189	0.0256125	4.63245	0.665051	ENSG00000172965	MIR4435-2HG
chr3	45105855	45106133	Peak_103099	-1.10917	0.000247539	0.0258045	-4.62601	0.668638	ENSG00000163814	CDCP1
chr2	111453543	111454795	Peak_81812	0.903539	0.000248242	0.0258217	4.62467	0.563371	ENSG00000172965	MIR4435-2HG
chr10	74056031	74056623	Peak_19902	1.00818	0.000249425	0.0258875	4.62242	0.624254	ENSG00000035403	VCL
chr10	17648275	17648879	Peak_15792	0.876835	0.000250997	0.026022	4.61945	0.567339	ENSG00000136738	STAM
chr1	223726389	223727256	Peak_13240	0.945811	0.000255434	0.0263609	4.61117	0.528739	ENSG00000162909	CAPN2
chr12	123119957	123121048	Peak_39234	0.762561	0.000264612	0.0270965	4.59451	0.490853	ENSG00000090975	PITPNM2
chr5	160467493	160468491	Peak_138848	0.79613	0.000267087	0.0272546	4.59011	0.468227	ENSG00000253522	MIR3142HG
chr20	48626613	48627123	Peak_94630	-1.01765	0.00026871	0.027387	-4.58725	0.538539	ENSG00000124126	PREX1
chr17	68349247	68349470	Peak_64847	1.31419	0.000269209	0.0273969	4.58638	0.595479	ENSG00000141337	ARSG
chr1	245648995	245649648	Peak_14461	0.942606	0.000272288	0.0276355	4.58101	0.505713	ENSG00000162849	KIF26B
chr1	245645822	245646322	Peak_14460	1.21717	0.000276251	0.0278573	4.5742	0.55177	ENSG00000162849	KIF26B
chr4	108211864	108212416	Peak_122712	1.12219	0.000285999	0.0285043	4.55785	0.517928	ENSG00000232021	LEF1-AS1
chr1	12177644	12178800	Peak_816	0.743018	0.000292071	0.0289256	4.54795	0.347912	ENSG00000028137	TNFRSF1B
chr7	48647588	48648109	Peak_155735	1.18175	0.000292879	0.0289752	4.54665	0.477361	ENSG00000228173
chr11	65418645	65419401	Peak_26756	0.765597	0.000302368	0.0296644	4.53163	0.362957	ENSG00000245532	NEAT1
chr7	104943530	104943901	Peak_160350	0.854542	0.00030375	0.02973	4.52948	0.387614	ENSG00000237513
chr4	108251338	108251686	Peak_122716	1.2923	0.00030992	0.0301849	4.52002	0.464311	ENSG00000232021	LEF1-AS1
chr20	49669519	49670138	Peak_94693	1.16293	0.000312219	0.0303617	4.51654	0.440379	ENSG00000158470	B4GALT5
chr7	117108169	117108319	Peak_161397	1.9467	0.000318296	0.0307146	4.50747	0.272826	ENSG00000004866	ST7
chr4	98486033	98486252	Peak_122019	1.32667	0.000323724	0.0311107	4.49952	0.424927	ENSG00000168785	TSPAN5
chr17	43655979	43656260	Peak_63415	1.88969	0.000324863	0.0311883	4.49787	0.29069	ENSG00000005102	MEOX1
chr7	48251875	48252148	Peak_155706	1.70712	0.000325801	0.0312422	4.49651	0.408099	ENSG00000179869	ABCA13
chr6	38847615	38847967	Peak_142471	1.19859	0.000325922	0.0312422	4.49634	0.420604	ENSG00000124721	DNAH8
chr3	101850640	101851337	Peak_107643	0.93694	0.000332908	0.0316859	4.48636	0.301521	ENSG00000144802	NFKBIZ
chr1	157700513	157701019	Peak_9756	1.14652	0.000343775	0.0323925	4.47127	0.362097	ENSG00000160856	FCRL3
chr21	35438600	35439227	Peak_97284	-0.928022	0.000346281	0.0325471	-4.46786	0.292729	ENSG00000159216	RUNX1
chr14	63701444	63702197	Peak_49922	0.991616	0.000352148	0.0329504	4.45997	0.308676	ENSG00000126821	SGPP1
chr11	102316920	102318010	Peak_28889	0.749903	0.000352947	0.0330088	4.4589	0.16396	ENSG00000023445	BIRC3
chr12	123115445	123116083	Peak_39233	0.909999	0.000354314	0.0330873	4.45709	0.214713	ENSG00000090975	PITPNM2
chr7	69664458	69664880	Peak_158076	1.0568	0.000362435	0.0335956	4.44645	0.308179	ENSG00000158321	AUTS2
chr10	3775201	3776395	Peak_14976	0.862022	0.000363344	0.0336633	4.44527	0.171087	ENSG00000067082	KLF6
chr1	192575306	192575992	Peak_11490	0.788312	0.000370135	0.0340411	4.43658	0.143605	ENSG00000090104	RGS1
chr3	194687395	194688167	Peak_114104	0.826854	0.000370752	0.0340478	4.4358	0.196235	ENSG00000185112	FAM43A
chr11	134270342	134270738	Peak_30605	-0.948238	0.00038313	0.034727	-4.4204	0.191517	ENSG00000166105	GLB1L3
chr22	37088098	37089025	Peak_99748	0.822675	0.000383368	0.0347318	4.42011	0.171304	ENSG00000187045	TMPRSS6
chr15	79966000	79966169	Peak_55633	1.68075	0.000398113	0.0356218	4.40242	0.132169	ENSG00000140379	BCL2A1
chr10	127333432	127333949	Peak_22635	-0.96192	0.000399484	0.0356766	-4.4008	0.197597	ENSG00000150760	DOCK1
chr10	97069710	97070318	Peak_21125	-0.816647	0.000403169	0.0358497	-4.3965	0.111184	ENSG00000187122	SLIT1
chr1	18900450	18900670	Peak_1164	1.05675	0.000419867	0.0367983	4.37749	0.157759	ENSG00000159423	ALDH4A1
chr3	172046473	172046871	Peak_112589	1.25209	0.000431944	0.0376813	4.36422	0.158839	ENSG00000075420	FNDC3B
chr20	32203928	32204362	Peak_93847	1.08707	0.000436974	0.0380143	4.3588	0.102086	ENSG00000126003	PLAGL2
chr9	109447521	109448185	Peak_181118	-0.832674	0.000437998	0.0380375	-4.3577	0.0640036	ENSG00000070159	PTPN3
chr3	32432853	32433603	Peak_102460	0.863493	0.00044306	0.0383664	4.35232	0.0256494	ENSG00000153551	CMTM7
chr1	109501813	109502871	Peak_5930	-0.754395	0.000451315	0.0389022	-4.34369	-0.0274406	ENSG00000181754	AMIGO1
chr6	137877677	137877914	Peak_149940	1.06022	0.000458818	0.0393686	4.33598	0.051262	ENSG00000118503	TNFAIP3
chr5	95075054	95075313	Peak_134487	1.11096	0.000464087	0.0397148	4.33064	0.0921714	ENSG00000175471	MCTP1
chr3	61111692	61112443	Peak_103917	0.879836	0.000477094	0.0403661	4.31772	-0.0327202	ENSG00000189283	FHIT
chr16	27377463	27378195	Peak_57717	0.854607	0.000478356	0.0404184	4.31648	-0.059601	ENSG00000077238	IL4R
chr20	48367822	48368265	Peak_94614	-1.01901	0.000492702	0.0412414	-4.30267	-0.0101302	ENSG00000235621	LINC00494
chr6	106098555	106099151	Peak_147619	0.782867	0.000494371	0.0413079	4.30109	-0.0864	ENSG00000057657	PRDM1
chr2	222424965	222425377	Peak_89560	0.920806	0.000500164	0.0416993	4.29565	-0.0136486	ENSG00000163082	SGPP2
chrX	23732808	23733003	Peak_184565	1.85475	0.000500893	0.0417416	4.29497	-0.0405154	ENSG00000123130	ACOT9
chr11	48055378	48056184	Peak_25614	-0.800749	0.000514938	0.0426476	-4.28206	-0.13547	ENSG00000149177	PTPRJ
chr4	154361536	154361983	Peak_125944	-1.11719	0.000516348	0.042708	-4.28078	-0.0447777	ENSG00000197410	DCHS2
chr9	109399196	109399710	Peak_181109	0.996505	0.000517306	0.0427506	4.27992	-0.0357051	ENSG00000070159	PTPN3
chr7	55556240	55556821	Peak_156212	0.986865	0.000519133	0.0428272	4.27827	-0.0593249	ENSG00000154978	VOPP1
chr1	12068042	12068955	Peak_797	0.86368	0.000520059	0.0428454	4.27744	-0.106091	ENSG00000120949	TNFRSF8
chr8	23173025	23173422	Peak_165991	-0.906184	0.000523388	0.0430255	-4.27446	-0.0616211	ENSG00000173530	TNFRSF10D
chr8	17734198	17734798	Peak_165670	0.915503	0.000525595	0.0431316	4.2725	-0.0865144	ENSG00000129422	MTUS1
chr8	27500086	27500867	Peak_166206	0.767222	0.000526104	0.0431357	4.27204	-0.177502	ENSG00000120915	EPHX2
chr1	192579367	192579727	Peak_11491	0.964185	0.000532812	0.0434635	4.26613	-0.11975	ENSG00000090104	RGS1
chr3	39315536	39315796	Peak_102814	1.29517	0.000534614	0.0435488	4.26456	-0.0339185	ENSG00000179934	CCR8
chr7	111137806	111138544	Peak_160899	0.763078	0.000543385	0.0439513	4.25696	-0.174	ENSG00000173114	LRRN3
chr2	47023228	47023844	Peak_77300	-0.802309	0.000546149	0.0440688	-4.2546	-0.184563	ENSG00000068724	TTC7A
chr2	64207406	64207874	Peak_78230	0.858594	0.000547556	0.0441444	4.2534	-0.11943	ENSG00000225889
chr6	150599004	150601086	Peak_150967	0.701817	0.000553739	0.0444904	4.24816	-0.280712	ENSG00000120278	PLEKHG1
chr1	1201275	1202692	Peak_131	0.706241	0.000570167	0.0454375	4.23452	-0.306659	ENSG00000186891	TNFRSF18
chr6	403466	405206	Peak_140091	0.701167	0.000571633	0.0455006	4.23333	-0.288944	ENSG00000137265	IRF4
chr4	185142717	185143920	Peak_128371	0.732201	0.000575587	0.0457187	4.23011	-0.268803	ENSG00000151729	SLC25A4
chr1	111217234	111217439	Peak_6035	1.22789	0.000580797	0.046016	4.22591	-0.111176	ENSG00000064886	CHI3L2
chr7	70299424	70299658	Peak_158110	-1.2432	0.000585647	0.0462639	-4.22203	-0.114811	ENSG00000158321	AUTS2
chr1	72282760	72283069	Peak_3727	0.913831	0.000586515	0.0462936	4.22134	-0.226052	ENSG00000172260	NEGR1
chr3	15320425	15320578	Peak_101642	-1.48552	0.000597569	0.0469691	-4.21264	-0.144414	ENSG00000131370	SH3BP5
chr1	221732154	221732284	Peak_13127	1.30854	0.000602986	0.0471781	4.20844	-0.144294	ENSG00000143507	DUSP10
chr19	8343046	8343641	Peak_71565	0.821045	0.000604504	0.0472183	4.20727	-0.27283	ENSG00000186994	KANK3
chr14	75514115	75515444	Peak_50524	0.730881	0.000605829	0.0472629	4.20625	-0.287334	ENSG00000156127	BATF
chr22	25069685	25070291	Peak_99324	-0.788803	0.000610486	0.0475278	-4.20268	-0.300611	ENSG00000197077	KIAA1671
chr3	114308074	114309025	Peak_108736	0.844614	0.000610819	0.047534	4.20242	-0.251945	ENSG00000181847	TIGIT
chr2	87525500	87526887	Peak_79539	1.23205	0.000616326	0.0478044	4.19824	-0.313585	ENSG00000222041	CYTOR
chr6	56593781	56594244	Peak_143427	0.981143	0.000616165	0.0478044	4.19836	-0.207437	ENSG00000151914	DST
chr10	125995843	125996229	Peak_22587	1.02275	0.000624165	0.0482137	4.19236	-0.197917	ENSG00000203780	FANK1
chr19	54463380	54465092	Peak_74185	0.681731	0.000626255	0.0482958	4.1908	-0.408877	ENSG00000275183	LENG9
chr4	121153793	121154469	Peak_123565	-0.816224	0.000628022	0.0483462	-4.18949	-0.318543	ENSG00000050730	TNIP3
chr1	158071349	158071654	Peak_9766	-0.99917	0.0006284	0.0483462	-4.18921	-0.214166	ENSG00000183853	KIRREL1
chr2	87524504	87525134	Peak_79538	1.92169	0.000635598	0.0487168	4.1839	-0.232422	ENSG00000222041	CYTOR
chr2	112166594	112167346	Peak_81873	0.822077	0.000644883	0.0490687	4.17715	-0.31473	ENSG00000144152	FBLN7
chr8	124640684	124641221	Peak_173197	0.766045	0.000648131	0.0491695	4.17481	-0.353384	ENSG00000170873	MTSS1
chr21	35428540	35429077	Peak_97283	-0.816302	0.000646663	0.0491695	-4.17587	-0.294928	ENSG00000159216	RUNX1
chr2	212998967	212999487	Peak_88904	1.03062	0.000650964	0.0492674	4.17278	-0.276535	ENSG00000030419	IKZF2
chr2	23436215	23436802	Peak_76024	-0.874011	0.000672192	0.0502725	-4.15784	-0.328617	ENSG00000119771	KLHL29
chr22	25280101	25280499	Peak_99334	0.999944	0.000675285	0.050429	4.15571	-0.276762	ENSG00000233577
chr1	89854303	89854640	Peak_4752	1.04466	0.000680291	0.0506969	4.15227	-0.284883	ENSG00000171492	LRRC8D
chr17	35210904	35211081	Peak_62818	1.10763	0.000680925	0.0507241	4.15184	-0.263197	ENSG00000164729	SLC35G3
chr7	137920945	137921459	Peak_162696	1.01989	0.000682216	0.0508002	4.15096	-0.319321	ENSG00000182158	CREB3L2
chr5	111232748	111233351	Peak_135746	0.811319	0.0006844	0.0509426	4.14947	-0.391323	ENSG00000152495	CAMK4
chr3	32114145	32115423	Peak_102424	-0.73107	0.000691744	0.0512864	-4.1445	-0.463598	ENSG00000152642	GPD1L
chr6	136510193	136511091	Peak_149829	0.807871	0.000693077	0.0513043	4.14361	-0.388848	ENSG00000135525	MAP7
chr17	39777915	39778466	Peak_63100	0.827409	0.000700254	0.0515921	4.13882	-0.39527	ENSG00000161405	IKZF3
chr16	47493812	47494317	Peak_58850	1.19151	0.000716578	0.0524577	4.1281	-0.31681	ENSG00000102893	PHKB
chr18	2605439	2605968	Peak_66040	0.879057	0.000737449	0.0533712	4.11475	-0.405637	ENSG00000080986	NDC80
chr6	39255151	39255509	Peak_142494	1.00485	0.000745609	0.0538375	4.10963	-0.34594	ENSG00000164626	KCNK5
chr1	156126918	156127573	Peak_9645	-0.725252	0.000751738	0.0542384	-4.10583	-0.532754	ENSG00000160789	LMNA
chr1	1208062	1208632	Peak_132	0.825149	0.000756882	0.0544218	4.10266	-0.516464	ENSG00000186891	TNFRSF18
chr12	8894523	8894784	Peak_31261	1.20979	0.000762388	0.0546732	4.09929	-0.350783	ENSG00000111752	PHC1
chr20	48818572	48818865	Peak_94648	1.01522	0.000762489	0.0546732	4.09923	-0.378955	ENSG00000124126	PREX1
chr10	5975956	5976609	Peak_15105	0.782906	0.000763552	0.0546732	4.09858	-0.507553	ENSG00000134470	IL15RA
chr10	33215206	33215470	Peak_16623	-1.08389	0.000769916	0.0550017	-4.09472	-0.422702	ENSG00000099250	NRP1
chr10	99994139	99994797	Peak_21283	0.80547	0.000779994	0.0553434	4.08868	-0.499621	ENSG00000107554	DNMBP
chr3	29486083	29486219	Peak_102309	1.68332	0.000800252	0.056398	4.07677	-0.443237	ENSG00000144642	RBMS3
chr5	102762185	102762455	Peak_135143	1.29814	0.000810253	0.056911	4.071	-0.403083	ENSG00000145730	PAM
chr3	59935054	59935391	Peak_103889	1.2523	0.000815805	0.0571729	4.06783	-0.414551	ENSG00000189283	FHIT
chr6	119653287	119653646	Peak_148606	-0.974921	0.000821107	0.0574889	-4.06482	-0.457324	ENSG00000111885	MAN1A1
chr21	35021997	35022512	Peak_97265	-0.939628	0.000834493	0.0581361	-4.05731	-0.528668	ENSG00000159216	RUNX1
chr1	23624341	23624677	Peak_1384	1.00312	0.000857759	0.0592089	4.04454	-0.559091	ENSG00000197880	MDS2
chr7	69603869	69604543	Peak_158072	0.728496	0.000859407	0.0592825	4.04365	-0.615036	ENSG00000158321	AUTS2
chr17	28371234	28372262	Peak_62496	0.688075	0.000875484	0.0600798	4.03505	-0.691394	ENSG00000004139	SARM1
chr1	205285829	205286164	Peak_12261	0.7764	0.000890311	0.0607268	4.02725	-0.662928	ENSG00000133069	TMCC2
chr17	20155347	20156210	Peak_61890	0.715113	0.000896815	0.0610318	4.02387	-0.712772	ENSG00000128487	SPECC1
chr6	53544542	53545390	Peak_143262	0.711041	0.000903039	0.0612442	4.02066	-0.710887	ENSG00000001084	GCLC
chr1	14968908	14969451	Peak_904	-0.865692	0.000906573	0.0613409	-4.01885	-0.630887	ENSG00000189337	KAZN
chr16	57358391	57358833	Peak_59209	1.14143	0.000923246	0.0620936	4.0104	-0.575375	ENSG00000102962	CCL22
chr4	121243516	121244007	Peak_123581	0.878242	0.000930692	0.062427	4.00667	-0.589468	ENSG00000050730	TNIP3
chr7	69668449	69668761	Peak_158077	1.24797	0.000933019	0.062503	4.00551	-0.545126	ENSG00000158321	AUTS2
chr14	65704822	65705147	Peak_50042	1.13612	0.000968959	0.0643359	3.98798	-0.568179	ENSG00000033170	FUT8
chr3	28667634	28668538	Peak_102284	0.813441	0.000972884	0.0645024	3.9861	-0.745368	ENSG00000144642	RBMS3
chr7	70595638	70596204	Peak_158125	-0.901176	0.000989992	0.0653176	-3.97802	-0.711401	ENSG00000158321	AUTS2
chr14	32606417	32606646	Peak_48550	1.4565	0.000998996	0.0657043	3.97382	-0.600309	ENSG00000151320	AKAP6
chr3	45826360	45827119	Peak_103147	0.883417	0.00101545	0.0664847	3.96624	-0.725312	ENSG00000163818	LZTFL1
chr5	91381821	91381901	Peak_134218	0.890522	0.0010165	0.0665144	3.96577	-0.691627	ENSG00000113369	ARRDC3
chr10	102420714	102421693	Peak_21458	0.65268	0.00101737	0.0665144	3.96537	-0.831052	ENSG00000059915	PSD
chr10	18400110	18401169	Peak_15828	0.822537	0.00101809	0.0665181	3.96504	-0.802152	ENSG00000165995	CACNB2
chr2	191617480	191618182	Peak_87254	0.841328	0.00102114	0.0666948	3.96365	-0.791358	ENSG00000173559	NABP1
chr7	137935241	137935632	Peak_162697	0.967369	0.00102598	0.0669353	3.96146	-0.685145	ENSG00000182158	CREB3L2
chr20	45347622	45348777	Peak_94492	0.722485	0.00106104	0.0683546	3.94589	-0.836768	ENSG00000124145	SDC4
chr1	12166884	12167086	Peak_812	0.86996	0.00106592	0.068619	3.94376	-0.719994	ENSG00000028137	TNFRSF1B
chrX	130097890	130098193	Peak_187195	1.011	0.00107956	0.0692434	3.93787	-0.708278	ENSG00000102034	ELF4
chr17	68256056	68256631	Peak_64837	0.745146	0.00109809	0.0703051	3.92998	-0.815335	ENSG00000141337	ARSG
chr1	92784561	92785786	Peak_4895	0.697246	0.00111008	0.0709279	3.92495	-0.913289	ENSG00000067208	EVI5
chr21	5019129	5019711	Peak_95304	0.798463	0.0011169	0.0711462	3.92211	-0.892168	ENSG00000277117
chr7	104940758	104940976	Peak_160349	0.874988	0.00111731	0.0711484	3.92194	-0.808956	ENSG00000237513
chr2	88754106	88754889	Peak_79621	-0.768078	0.00112399	0.0714288	-3.91918	-0.887222	ENSG00000230006	ANKRD36BP2
chr2	87471088	87471314	Peak_79523	0.981571	0.00112599	0.0714591	3.91835	-0.734512	ENSG00000222041	CYTOR
chr20	48827209	48827578	Peak_94650	0.838723	0.00113867	0.0719484	3.91317	-0.787908	ENSG00000124126	PREX1
chrX	30652557	30653586	Peak_184693	0.684142	0.0011462	0.0722063	3.91011	-0.947945	ENSG00000198814	GK
chr16	85888765	85889026	Peak_60315	1.26893	0.00115243	0.0724048	3.9076	-0.717508	ENSG00000140968	IRF8
chr15	48592291	48592718	Peak_54228	1.04561	0.0011684	0.0731639	3.90122	-0.764114	ENSG00000166147	FBN1
chr5	170312529	170313772	Peak_139349	-0.704764	0.00117534	0.0733295	-3.89848	-0.972841	ENSG00000250274
chr18	3451096	3451623	Peak_66108	0.731341	0.00118964	0.073928	3.89288	-0.971155	ENSG00000177426	TGIF1
chr22	41780954	41781884	Peak_100159	0.728716	0.00119433	0.0741677	3.89106	-0.987227	ENSG00000167077	MEI1
chr19	12331156	12331949	Peak_71838	0.785171	0.00119671	0.0742201	3.89014	-0.959993	ENSG00000188868	ZNF563
chr2	230262277	230262766	Peak_90104	1.0019	0.00120284	0.0745268	3.88777	-0.839006	ENSG00000079263	SP140
chr11	78226786	78227670	Peak_27517	0.776543	0.00122675	0.0755351	3.87865	-0.979881	ENSG00000033327	GAB2
chr2	69648278	69648769	Peak_78524	0.851923	0.00123437	0.0757566	3.87579	-0.922585	ENSG00000196975	ANXA4
chr5	149294933	149295282	Peak_138191	-0.880984	0.00124278	0.076124	-3.87264	-0.860987	ENSG00000157510	AFAP1L1
chr3	168061448	168061873	Peak_112354	0.906505	0.00127563	0.0776807	3.86056	-0.885241	ENSG00000173905	GOLIM4
chr4	139657808	139658407	Peak_125022	0.677522	0.00129442	0.078571	3.85379	-1.01115	ENSG00000085871	MGST2
chr11	118883382	118884024	Peak_29862	0.875432	0.00130922	0.0790865	3.84852	-0.973518	ENSG00000160683	CXCR5
chr3	172130016	172130484	Peak_112599	0.950349	0.00132612	0.0797235	3.84259	-0.931446	ENSG00000075420	FNDC3B
chr11	112297325	112297667	Peak_29518	-0.836062	0.00133434	0.0801155	-3.83972	-0.94175	ENSG00000250303	LINC02762
chr1	23601034	23601636	Peak_1377	-0.813571	0.00133773	0.0801264	-3.83855	-1.02852	ENSG00000197880	MDS2
chr12	66196884	66197054	Peak_35842	1.41309	0.0013416	0.0802186	3.83721	-0.8518	ENSG00000090376	IRAK3
chr21	33234955	33235079	Peak_97138	1.49012	0.00134361	0.0802399	3.83652	-0.853321	ENSG00000159110	IFNAR2
chr16	8675141	8675442	Peak_56985	0.819687	0.00134366	0.0802399	3.8365	-1.00171	ENSG00000183044	ABAT
chr9	137327726	137328460	Peak_182553	0.92147	0.00135941	0.0808975	3.83111	-1.12139	ENSG00000187609	EXD3
chrX	49257852	49258341	Peak_185118	0.921874	0.00136374	0.081023	3.82964	-0.966898	ENSG00000049768	FOXP3
chr7	117010280	117010899	Peak_161392	0.836983	0.00136582	0.081023	3.82893	-1.00555	ENSG00000004866	ST7
chrX	39328742	39328983	Peak_184802	1.48067	0.00137523	0.0814273	3.82575	-0.873468	ENSG00000235304	LINC01281
chr18	51211501	51212091	Peak_68913	0.799135	0.00142457	0.0834555	3.80944	-1.02791	ENSG00000176624	MEX3C
chr4	154489365	154489616	Peak_125951	-0.96083	0.00142696	0.0835699	-3.80866	-0.940634	ENSG00000197410	DCHS2
chr3	66479530	66479804	Peak_104079	1.17745	0.00143653	0.083817	3.80557	-0.931572	ENSG00000144749	LRIG1
chr17	16954435	16954786	Peak_61624	-0.999005	0.00143914	0.0839173	-3.80473	-0.943298	ENSG00000240505	TNFRSF13B
chr5	81018429	81019106	Peak_133604	0.884632	0.00145717	0.0846016	3.79896	-1.06337	ENSG00000113319	RASGRF2
chr8	101984589	101985112	Peak_171784	0.826024	0.00148233	0.0855523	3.79104	-1.0401	ENSG00000104490	NCALD
chr7	69906316	69906633	Peak_158092	-0.912308	0.00148654	0.0856813	-3.78973	-1.01173	ENSG00000158321	AUTS2
chr2	70656518	70657010	Peak_78598	-0.794586	0.00149195	0.0858529	-3.78805	-1.09188	ENSG00000075340	ADD2
chr3	33061732	33062211	Peak_102515	0.747282	0.00149566	0.0859613	3.7869	-1.08485	ENSG00000170266	GLB1
chr1	61099031	61099391	Peak_3180	0.962968	0.00150908	0.0864846	3.78276	-1.03071	ENSG00000162599	NFIA
chr4	108171426	108171992	Peak_122710	-0.635834	0.00152058	0.0868362	-3.77925	-1.21206	ENSG00000232021	LEF1-AS1
chr9	120925927	120926675	Peak_181492	0.681823	0.00154227	0.0877555	3.77269	-1.17179	ENSG00000056558	TRAF1
chr16	68764845	68765240	Peak_59651	0.93478	0.00156921	0.0888583	3.76468	-1.08764	ENSG00000039068	CDH1
chr4	69760493	69761023	Peak_120002	-0.676597	0.00158195	0.0893915	-3.76094	-1.21277	ENSG00000173597	SULT1B1
chr8	124637366	124638064	Peak_173195	0.679799	0.00160253	0.0900677	3.75496	-1.27642	ENSG00000170873	MTSS1
chr10	7479002	7479551	Peak_15226	0.873088	0.00162076	0.0906593	3.74972	-1.13126	ENSG00000232591	LINC02642
chr7	138001338	138002529	Peak_162707	0.634393	0.00162045	0.0906593	3.74981	-1.31706	ENSG00000182158	CREB3L2
chr10	7570126	7570503	Peak_15238	1.0409	0.00165704	0.0919615	3.73948	-1.07742	ENSG00000123243	ITIH5
chr11	61834533	61835049	Peak_26497	0.720622	0.00165663	0.0919615	3.7396	-1.20697	ENSG00000149485	FADS1
chr1	91523488	91523942	Peak_4821	-0.820255	0.00166757	0.0923713	-3.73655	-1.19072	ENSG00000097046	CDC7
chr21	33231310	33231878	Peak_97137	0.710187	0.00166994	0.0924171	3.73589	-1.21358	ENSG00000159110	IFNAR2
chr6	125444582	125445635	Peak_149047	-0.657707	0.00167036	0.0924171	-3.73577	-1.27253	ENSG00000226409
chr7	70695698	70695869	Peak_158137	-1.127	0.00167157	0.092447	-3.73544	-1.051	ENSG00000158321	AUTS2
chr2	206542972	206543489	Peak_88414	-0.872117	0.0016765	0.0926215	-3.73408	-1.20489	ENSG00000114948	ADAM23
chr10	102384782	102385042	Peak_21449	0.900416	0.00169865	0.0931605	3.728	-1.12194	ENSG00000077150	NFKB2
chr19	29667823	29668227	Peak_72610	-0.740696	0.00170069	0.0932453	-3.72745	-1.25131	ENSG00000166289	PLEKHF1
chr20	57619161	57619874	Peak_94937	0.668756	0.00170165	0.0932703	3.72719	-1.31458	ENSG00000124256	ZBP1
chr1	40316288	40317023	Peak_2409	0.681131	0.00171005	0.0936114	3.72491	-1.29687	ENSG00000049089	COL9A2
chr2	218879894	218880942	Peak_89334	0.603399	0.00171169	0.0936114	3.72446	-1.35216	ENSG00000135925	WNT10A
chr2	26772683	26772860	Peak_76214	-1.0509	0.00171356	0.0936149	-3.72396	-1.07912	ENSG00000213699	SLC35F6
chr12	104720204	104721340	Peak_38318	0.628218	0.00172306	0.0938429	3.7214	-1.35538	ENSG00000136052	SLC41A2
chr12	121801809	121802240	Peak_39102	0.801545	0.00173563	0.0943767	3.71804	-1.29967	ENSG00000212694	LINC01089
chr11	82995965	82996262	Peak_27672	1.0243	0.00173947	0.0944902	3.71702	-1.10191	ENSG00000137502	RAB30
chr12	104930377	104931155	Peak_38323	0.861317	0.00177368	0.0955763	3.708	-1.21878	ENSG00000136052	SLC41A2
chr12	24919466	24919936	Peak_32282	1.04301	0.0017944	0.0963341	3.70263	-1.18087	ENSG00000060982	BCAT1
chr14	54776419	54777006	Peak_49511	0.704525	0.00181689	0.0971811	3.69687	-1.32513	ENSG00000020577	SAMD4A
chr7	6146628	6146833	Peak_153099	-0.945697	0.00182814	0.0975755	-3.69401	-1.16745	ENSG00000008256	CYTH3
chr9	69829442	69829848	Peak_179174	0.840253	0.00186159	0.0987298	3.68562	-1.29906	ENSG00000204711	C9orf135
chr14	98223576	98224312	Peak_51386	-0.697738	0.00187848	0.0992679	-3.68144	-1.40228	ENSG00000259097
chr1	235865997	235868422	Peak_13945	0.610642	0.00188139	0.09936	3.68073	-1.4871	ENSG00000143669	LYST
chr2	98648765	98649766	Peak_80975	-0.732355	0.00189157	0.0997574	-3.67823	-1.41298	ENSG00000071073	MGAT4A
chr16	68396551	68397070	Peak_59624	-0.796915	0.00189374	0.0998438	-3.6777	-1.27761	ENSG00000103056	SMPD3
chr7	149869907	149870356	Peak_163585	-0.712175	0.00190368	0.100192	-3.67528	-1.37001	ENSG00000171130	ATP6V0E2
chr12	56034615	56034763	Peak_35219	1.08828	0.00192239	0.10079	3.67075	-1.22345	ENSG00000123411	IKZF4
chr11	111540405	111541179	Peak_29476	0.668274	0.00192603	0.100924	3.66988	-1.41248	ENSG00000204381	LAYN
chr3	66500088	66501646	Peak_104081	0.623286	0.00192556	0.100924	3.66999	-1.48014	ENSG00000144749	LRIG1
chr8	22532277	22532404	Peak_165916	-1.53454	0.0019348	0.101215	-3.66777	-1.20356	ENSG00000120896	SORBS3
chr9	89700979	89701913	Peak_180111	0.755104	0.00194577	0.101423	3.66516	-1.45832	ENSG00000237372
chr7	2512360	2512483	Peak_152876	1.0529	0.00195293	0.101514	3.66346	-1.22925	ENSG00000106003	LFNG
chr10	70602436	70603068	Peak_19718	0.679395	0.00196598	0.1019	3.66038	-1.41193	ENSG00000180644	PRF1
chr20	48342696	48343068	Peak_94610	-0.844805	0.0020028	0.103137	-3.65179	-1.31291	ENSG00000235621	LINC00494
chr3	59985927	59986250	Peak_103894	-0.984819	0.00208666	0.106091	-3.63281	-1.30174	ENSG00000189283	FHIT
chr15	83164974	83165530	Peak_55771	-0.990942	0.00209442	0.106342	-3.63109	-1.3481	ENSG00000166503	HDGFL3
chr9	73132103	73132809	Peak_179337	0.70321	0.00212449	0.107377	3.62449	-1.50687	ENSG00000135046	ANXA1
chr1	245322909	245323523	Peak_14431	0.991818	0.00219565	0.109416	3.60925	-1.41075	ENSG00000162849	KIF26B
chr11	287304	288177	Peak_23103	-0.664974	0.00220355	0.109722	-3.60759	-1.58931	ENSG00000255026
chr19	10460941	10461741	Peak_71703	0.670666	0.00221623	0.109971	3.60493	-1.58859	ENSG00000065989	PDE4A
chr5	111225935	111226206	Peak_135743	0.854156	0.00222018	0.110113	3.60411	-1.44247	ENSG00000152495	CAMK4
chr1	245153009	245153660	Peak_14418	0.65387	0.00224501	0.110935	3.59896	-1.57441	ENSG00000162849	KIF26B
chr21	35045606	35046222	Peak_97270	-0.672167	0.00230241	0.112882	-3.58727	-1.5986	ENSG00000159216	RUNX1
chr6	16685051	16685636	Peak_141120	0.69366	0.00230786	0.113004	3.58618	-1.56929	ENSG00000124788	ATXN1
chr5	180901405	180901864	Peak_139966	0.822633	0.00231232	0.113074	3.58528	-1.43461	ENSG00000113303	BTNL8
chr2	96142252	96142433	Peak_80801	0.864163	0.00232898	0.113593	3.58196	-1.46197	ENSG00000158050	DUSP2
chr3	112973248	112974412	Peak_108607	0.62437	0.00233141	0.113653	3.58148	-1.61834	ENSG00000163606	CD200R1
chr8	80055078	80055406	Peak_170171	-0.733204	0.00233647	0.113811	-3.58047	-1.47928	ENSG00000076554	TPD52
chr12	76030930	76032742	Peak_36473	0.589097	0.00234121	0.113983	3.57954	-1.66187	ENSG00000139289	PHLDA1
chr8	60765008	60765223	Peak_168932	-1.07603	0.00234639	0.114088	-3.57851	-1.36966	ENSG00000171316	CHD7
chr1	24742393	24742647	Peak_1475	0.866113	0.00235094	0.11419	3.57762	-1.49476	ENSG00000169504	CLIC4
chr12	123024763	123025362	Peak_39215	0.692744	0.00236427	0.114642	3.575	-1.56851	ENSG00000090975	PITPNM2
chr10	60728001	60728362	Peak_19102	-0.914474	0.00237568	0.114869	-3.57277	-1.46135	ENSG00000151150	ANK3
chr15	52261873	52262073	Peak_54361	0.911171	0.00243601	0.116166	3.56116	-1.45512	ENSG00000128833	MYO5C
chr19	17526730	17527422	Peak_72242	0.650149	0.00244748	0.116474	3.55899	-1.61973	ENSG00000167483	NIBAN3
chr8	97775316	97776731	Peak_171532	0.636075	0.00244721	0.116474	3.55904	-1.68046	ENSG00000104341	LAPTM4B
chr21	34935614	34936571	Peak_97251	0.681228	0.00246428	0.117085	3.55582	-1.63067	ENSG00000159216	RUNX1
chr15	60511472	60512057	Peak_54642	-0.756432	0.00251577	0.118883	-3.54624	-1.54205	ENSG00000069667	RORA
chr4	108219954	108220488	Peak_122714	0.861247	0.00253874	0.119697	3.54204	-1.54062	ENSG00000232021	LEF1-AS1
chr1	67332803	67333713	Peak_3492	0.723458	0.00254031	0.119741	3.54175	-1.69819	ENSG00000081985	IL12RB2
chr3	29282548	29282719	Peak_102303	1.04216	0.00257122	0.120576	3.53615	-1.43783	ENSG00000144642	RBMS3
chr15	52256283	52257347	Peak_54360	0.656921	0.00257521	0.120644	3.53543	-1.70542	ENSG00000128833	MYO5C
chr10	5977249	5978246	Peak_15107	0.593077	0.00257644	0.120658	3.53521	-1.71979	ENSG00000134470	IL15RA
chr19	38506968	38507472	Peak_73003	0.703329	0.00265142	0.122734	3.52192	-1.6864	ENSG00000196218	RYR1
chr11	65421328	65421654	Peak_26757	0.702985	0.00267266	0.123354	3.51823	-1.72171	ENSG00000245532	NEAT1
chr19	2474634	2477084	Peak_71057	0.579165	0.0026874	0.123609	3.51568	-1.83513	ENSG00000099860	GADD45B
chr1	23626993	23627570	Peak_1385	-0.702289	0.0027057	0.124208	-3.51254	-1.68871	ENSG00000197880	MDS2
chr12	92096428	92097075	Peak_37517	0.820976	0.0027083	0.124227	3.51209	-1.63092	ENSG00000257242	LINC01619
chrX	154368748	154369260	Peak_187689	0.876498	0.00274806	0.125357	3.50534	-1.72434	ENSG00000196924	FLNA
chr22	39612991	39613386	Peak_99981	-0.7839	0.00274367	0.125357	-3.50608	-1.61832	ENSG00000100346	CACNA1I
chr22	17996420	17997085	Peak_98723	0.681534	0.00277343	0.126026	3.50108	-1.71161	ENSG00000243156	MICAL3
chr2	99974416	99974618	Peak_81030	1.09843	0.00283678	0.127794	3.49062	-1.53291	ENSG00000144218	AFF3
chr10	102409081	102409804	Peak_21454	0.597185	0.00285721	0.128376	3.4873	-1.82661	ENSG00000059915	PSD
chr11	85742944	85743243	Peak_27792	-0.810193	0.00287592	0.128909	-3.48427	-1.64551	ENSG00000137501	SYTL2
chr20	59006981	59007447	Peak_95000	0.688318	0.00289068	0.129307	3.4819	-1.73683	ENSG00000101160	CTSZ
chr4	98658025	98659009	Peak_122049	0.594848	0.00293127	0.130427	3.47544	-1.85558	ENSG00000168785	TSPAN5
chr17	1473673	1474306	Peak_60892	-0.610528	0.00295	0.130796	-3.47249	-1.82505	ENSG00000197879	MYO1C
chr3	29440505	29440825	Peak_102307	0.970778	0.00295227	0.130816	3.47213	-1.6348	ENSG00000144642	RBMS3
chr6	129598200	129598539	Peak_149342	0.853425	0.00295594	0.130844	3.47155	-1.64083	ENSG00000146376	ARHGAP18
chr2	46940833	46941797	Peak_77292	0.602274	0.00296551	0.131052	3.47006	-1.86543	ENSG00000068724	TTC7A
chr12	6780404	6780875	Peak_31109	0.660544	0.00300491	0.132246	3.46394	-1.78731	ENSG00000089692	LAG3
chr1	192580402	192581245	Peak_11492	0.72757	0.00303111	0.132887	3.45991	-1.83457	ENSG00000090104	RGS1
chr6	24928202	24928545	Peak_141468	0.990594	0.00304211	0.133	3.45824	-1.62613	ENSG00000111913	RIPOR2
chr17	74478849	74478971	Peak_64981	-1.21034	0.00304086	0.133	-3.45843	-1.56832	ENSG00000167851	CD300A
chr2	201130507	201131150	Peak_88058	0.673783	0.00304797	0.133225	3.45734	-1.79441	ENSG00000003402	CFLAR
chr14	91867060	91867808	Peak_51074	-0.672793	0.0030585	0.133561	-3.45575	-1.81059	ENSG00000165929	TC2N
chr10	338778	339010	Peak_14732	-0.805087	0.00307228	0.133961	-3.45366	-1.69228	ENSG00000151240	DIP2C
chr3	14413782	14414059	Peak_101587	0.919193	0.00311272	0.13513	3.4476	-1.65637	ENSG00000131389	SLC6A6
chr7	70647492	70648732	Peak_158128	-0.71	0.00312368	0.135509	-3.44597	-1.92945	ENSG00000158321	AUTS2
chr21	15064011	15066551	Peak_96334	0.536621	0.00314802	0.136237	3.44237	-1.9716	ENSG00000180530	NRIP1
chr3	16404693	16405219	Peak_101708	-0.736464	0.0031983	0.137748	-3.43502	-1.78043	ENSG00000131378	RFTN1
chr7	104944223	104945540	Peak_160351	0.588459	0.00320351	0.137905	3.43427	-1.97867	ENSG00000237513
chr1	111221679	111222039	Peak_6037	-0.698246	0.00327655	0.139901	-3.42381	-1.85356	ENSG00000064886	CHI3L2
chr8	124604628	124605540	Peak_173192	-0.642955	0.00332019	0.141061	-3.41767	-1.91693	ENSG00000170873	MTSS1
chr22	42070353	42071270	Peak_100185	0.584873	0.00332779	0.141147	3.41661	-1.98734	ENSG00000198951	NAGA
chr2	98766217	98766573	Peak_80985	-1.1354	0.00332748	0.141147	-3.41666	-1.80654	ENSG00000226791	LINC02611
chr6	110296464	110296899	Peak_147893	0.868647	0.00334009	0.141331	3.4149	-1.76872	ENSG00000053328	METTL24
chr4	4386232	4387122	Peak_114889	-0.72143	0.00334936	0.141648	-3.41362	-1.95649	ENSG00000168824	NSG1
chr13	45847476	45848137	Peak_43000	-0.682462	0.00337517	0.142232	-3.41006	-1.92482	ENSG00000215475	SIAH3
chr1	150010213	150011028	Peak_9232	0.623209	0.0033906	0.142527	3.40794	-1.92284	ENSG00000264522	OTUD7B
chr2	151637057	151637691	Peak_84190	0.639989	0.00344817	0.14409	3.40013	-1.93425	ENSG00000183091	NEB
chr2	6881175	6881347	Peak_75125	-1.01369	0.00346588	0.144428	-3.39775	-1.69366	ENSG00000134321	RSAD2
chr2	62200234	62200815	Peak_78121	0.735671	0.00347465	0.144557	3.39658	-1.97198	ENSG00000170340	B3GNT2
chr15	67520625	67522245	Peak_55022	0.553752	0.00347471	0.144557	3.39657	-2.02719	ENSG00000259673	IQCH-AS1
chr9	107033851	107034624	Peak_181016	-0.660206	0.00347398	0.144557	-3.39667	-1.90847	ENSG00000148143	ZNF462
chr16	27426521	27426897	Peak_57727	0.827828	0.00349482	0.145073	3.39389	-1.83004	ENSG00000103522	IL21R
chr10	79445338	79446297	Peak_20156	0.621315	0.00349985	0.145218	3.39322	-2.05897	ENSG00000165424	ZCCHC24
chr16	68763917	68764169	Peak_59649	1.02704	0.00359178	0.147439	3.38119	-1.75005	ENSG00000039068	CDH1
chr19	10425331	10425632	Peak_71697	0.798393	0.00360403	0.147749	3.37961	-1.86687	ENSG00000065989	PDE4A
chr12	92055932	92056209	Peak_37512	0.695852	0.00361528	0.147984	3.37816	-1.90792	ENSG00000257242	LINC01619
chr11	118216697	118217741	Peak_29803	0.64979	0.00362427	0.148223	3.37701	-1.98252	ENSG00000160593	JAML
chr2	201185084	201185350	Peak_88067	-0.786009	0.00364913	0.148861	-3.37384	-1.85463	ENSG00000003400	CASP10
chr6	14108483	14110456	Peak_140922	0.561894	0.00365365	0.148926	3.37326	-2.05602	ENSG00000112149	CD83
chr11	65416286	65416782	Peak_26754	0.621203	0.00366562	0.149225	3.37174	-2.01928	ENSG00000245532	NEAT1
chr4	56158633	56158850	Peak_118930	-0.851281	0.0036704	0.149299	-3.37114	-1.81673	ENSG00000109265	CRACD
chr6	16602139	16602487	Peak_141113	0.905351	0.00369739	0.15004	3.36773	-1.81573	ENSG00000124788	ATXN1
chrX	130179693	130179815	Peak_187204	1.65978	0.00369934	0.150086	3.36749	-1.74327	ENSG00000134594	RAB33A
chr2	100070056	100070592	Peak_81034	0.907808	0.00370804	0.150312	3.3664	-1.91006	ENSG00000144218	AFF3
chr17	65523445	65523693	Peak_64684	-0.888227	0.00371923	0.150634	-3.365	-1.88606	ENSG00000168646	AXIN2
chr12	92134757	92135110	Peak_37526	0.746644	0.00374018	0.151319	3.36239	-1.90405	ENSG00000257242	LINC01619
chr12	44847799	44848693	Peak_34481	-0.657276	0.00377887	0.152206	-3.35761	-2.04472	ENSG00000184613	NELL2
chr20	48374281	48374780	Peak_94615	-0.823671	0.00380882	0.152717	-3.35395	-1.89999	ENSG00000235621	LINC00494
chr1	116628348	116628921	Peak_6327	0.721283	0.00381974	0.15283	3.35261	-1.92865	ENSG00000143061	IGSF3
chr15	64044586	64044903	Peak_54791	-0.832036	0.00384767	0.153523	-3.34923	-1.88422	ENSG00000035664	DAPK2
chr9	132240792	132241676	Peak_182203	0.625267	0.00391783	0.155294	3.34084	-2.18214	ENSG00000196358	NTNG2
chr6	169568545	169569084	Peak_152511	-0.948492	0.0039841	0.156772	-3.33304	-1.97645	ENSG00000184465	WDR27
chr10	375809	376184	Peak_14737	-0.858565	0.00405131	0.158588	-3.32527	-2.0284	ENSG00000151240	DIP2C
chr22	37149418	37150464	Peak_99755	0.559581	0.00407615	0.159143	3.32243	-2.18279	ENSG00000100385	IL2RB
chr6	20401390	20402168	Peak_141289	0.5787	0.00408394	0.159236	3.32154	-2.20722	ENSG00000112242	E2F3
chr1	89064355	89064485	Peak_4685	-1.16507	0.00408924	0.159409	-3.32093	-1.81965	ENSG00000117228	GBP1
chr1	67700705	67701404	Peak_3523	0.764035	0.00412242	0.160124	3.31718	-2.03413	ENSG00000116717	GADD45A
chr2	222423684	222424176	Peak_89559	0.766495	0.00412869	0.160184	3.31647	-2.01626	ENSG00000163082	SGPP2
chr19	46619774	46620361	Peak_73607	0.596024	0.00414651	0.160686	3.31447	-2.18819	ENSG00000160013	PTGIR
chr9	137271469	137271632	Peak_182545	-0.891151	0.00415593	0.160942	-3.31341	-1.9434	ENSG00000198113	TOR4A
chr22	44683353	44683510	Peak_100325	0.887209	0.00415885	0.160956	3.31309	-1.9325	ENSG00000186654	PRR5
chr8	124688734	124688844	Peak_173206	1.33294	0.0041807	0.16137	3.31065	-1.83629	ENSG00000170873	MTSS1
chrX	21940594	21941802	Peak_184535	0.643604	0.00418494	0.16142	3.31018	-2.16373	ENSG00000102172	SMS
chr22	50531053	50531775	Peak_100605	0.580189	0.00420479	0.161851	3.30798	-2.15909	ENSG00000177989	ODF3B
chr17	39776215	39776485	Peak_63099	0.785435	0.00421521	0.162052	3.30683	-1.98857	ENSG00000161405	IKZF3
chr17	68258988	68259801	Peak_64838	0.595156	0.00423966	0.162777	3.30414	-2.18661	ENSG00000141337	ARSG
chr17	74738085	74738823	Peak_64994	0.610449	0.00425048	0.16306	3.30295	-2.16855	ENSG00000172794	RAB37
chr6	119076429	119076976	Peak_148562	-0.689921	0.00428283	0.163833	-3.29943	-2.15838	ENSG00000111879	FAM184A
chr1	109162148	109162679	Peak_5910	-0.886295	0.00429752	0.163965	-3.29783	-1.98998	ENSG00000116299	KIAA1324
chr19	49554183	49554344	Peak_73902	-1.03037	0.00429499	0.163965	-3.29811	-1.93779	ENSG00000142546	NOSIP
chr7	70334953	70335237	Peak_158115	-0.863987	0.00432396	0.164504	-3.29498	-1.97304	ENSG00000158321	AUTS2
chr2	98736323	98737049	Peak_80982	0.620572	0.0043427	0.16495	3.29297	-2.15301	ENSG00000071073	MGAT4A
chrX	23742762	23743442	Peak_184566	0.821026	0.00434658	0.165031	3.29255	-2.12771	ENSG00000123130	ACOT9
chr11	76672491	76673061	Peak_27456	0.650545	0.00435382	0.165172	3.29178	-2.11404	ENSG00000137507	LRRC32
chr7	108016864	108017242	Peak_160621	0.736949	0.00435642	0.165204	3.2915	-2.08079	ENSG00000091136	LAMB1
chr3	45088605	45089322	Peak_103098	-0.641163	0.00439906	0.166218	-3.28697	-2.17232	ENSG00000163814	CDCP1
chr16	27367193	27368341	Peak_57715	0.577464	0.00441189	0.166469	3.28561	-2.27938	ENSG00000077238	IL4R
chr1	7912312	7912681	Peak_521	1.00418	0.00442998	0.166917	3.28371	-1.9909	ENSG00000049249	TNFRSF9
chr20	34708766	34710175	Peak_94044	0.53602	0.00442976	0.166917	3.28373	-2.28342	ENSG00000078804	TP53INP2
chr16	27446789	27447053	Peak_57728	0.681767	0.00444091	0.167162	3.28256	-2.1102	ENSG00000103522	IL21R
chr10	126166639	126167281	Peak_22596	1.09504	0.00444667	0.167245	3.28196	-2.09082	ENSG00000148848	ADAM12
chr17	1484960	1485311	Peak_60893	0.635483	0.00448546	0.167964	3.27792	-2.16321	ENSG00000197879	MYO1C
chr2	213151302	213152446	Peak_88930	0.544373	0.00450393	0.168422	3.276	-2.29519	ENSG00000030419	IKZF2
chr7	70659320	70659585	Peak_158131	-0.869414	0.00453966	0.16922	-3.27233	-2.01285	ENSG00000158321	AUTS2
chr4	16916666	16917410	Peak_115664	0.625636	0.00457103	0.169952	3.26912	-2.21391	ENSG00000169744	LDB2
chr6	41732577	41733468	Peak_142596	0.552922	0.00457555	0.170086	3.26866	-2.28513	ENSG00000112561	TFEB
chr6	32685581	32686038	Peak_142074	0.751917	0.00458036	0.170126	3.26817	-2.18417	ENSG00000179344	HLA-DQB1
chr14	98229869	98230084	Peak_51388	-0.923531	0.00458024	0.170126	-3.26818	-1.96378	ENSG00000259097
chr7	81769553	81769760	Peak_158786	0.936878	0.00461342	0.170786	3.26482	-1.96891	ENSG00000019991	HGF
chr5	139648320	139648722	Peak_137608	0.624828	0.00465965	0.171997	3.26018	-2.2266	ENSG00000171604	CXXC5
chr7	2402901	2403825	Peak_152866	0.553993	0.00467084	0.172183	3.25906	-2.30178	ENSG00000136213	CHST12
chr5	95241800	95242011	Peak_134492	0.911844	0.00468222	0.172484	3.25793	-2.01187	ENSG00000175471	MCTP1
chr9	129485682	129486214	Peak_181996	0.667242	0.00469365	0.172635	3.2568	-2.25571	ENSG00000204054	LINC00963
chr11	62546516	62546958	Peak_26535	0.622121	0.00469336	0.172635	3.25682	-2.23237	ENSG00000124942	AHNAK
chr9	129488102	129489100	Peak_181997	0.597906	0.00470461	0.172802	3.25571	-2.31476	ENSG00000204054	LINC00963
chr7	2521917	2522259	Peak_152878	0.596944	0.00474256	0.173721	3.25197	-2.2318	ENSG00000106003	LFNG
chrX	30577406	30577954	Peak_184688	0.857664	0.00477508	0.174462	3.24878	-2.15306	ENSG00000120280	CXorf21
chr17	66076446	66077062	Peak_64707	-0.632433	0.00477823	0.174462	-3.24848	-2.21175	ENSG00000154240	CEP112
chr5	113090774	113091172	Peak_135874	-0.792393	0.00477454	0.174462	-3.24884	-2.10566	ENSG00000171444	MCC
chr4	80183576	80184889	Peak_120716	0.522163	0.00479841	0.17487	3.24651	-2.34653	ENSG00000152784	PRDM8
chr14	68970194	68970676	Peak_50196	-0.609758	0.00481066	0.175067	-3.24532	-2.25546	ENSG00000072110	ACTN1
chr13	66915472	66915882	Peak_44342	-0.664786	0.00482694	0.175343	-3.24375	-2.16902	ENSG00000184226	PCDH9
chr5	127029625	127031190	Peak_136799	0.515874	0.0048432	0.175616	3.24218	-2.367	ENSG00000173926	MARCHF3
chr17	65538229	65538517	Peak_64688	-0.877561	0.00485191	0.175728	-3.24135	-2.08283	ENSG00000168646	AXIN2
chr21	34933762	34934498	Peak_97250	0.57489	0.00485716	0.175826	3.24084	-2.29313	ENSG00000159216	RUNX1
chr8	125429510	125430536	Peak_173265	0.535669	0.00485798	0.175826	3.24076	-2.37599	ENSG00000173334	TRIB1
chr12	103494396	103494849	Peak_38208	0.793238	0.00486698	0.176075	3.2399	-2.19998	ENSG00000179088	C12orf42
chr16	18768408	18768720	Peak_57404	-0.887926	0.00490923	0.177068	-3.23587	-2.11332	ENSG00000134419	RPS15A
chr3	4980050	4980516	Peak_101104	0.642612	0.0049159	0.177241	3.23524	-2.25279	ENSG00000134107	BHLHE40
chr20	48359135	48359592	Peak_94611	-0.790337	0.00491585	0.177241	-3.23525	-2.14386	ENSG00000235621	LINC00494
chr15	85316275	85316807	Peak_55883	0.623448	0.00493042	0.17756	3.23387	-2.24261	ENSG00000218052	ADAMTS7P4
chr10	17685335	17685639	Peak_15799	0.865031	0.00494049	0.177845	3.23292	-2.06729	ENSG00000136738	STAM
chr19	10428141	10428321	Peak_71698	0.772731	0.00495492	0.17817	3.23156	-2.11803	ENSG00000065989	PDE4A
chr3	172101134	172101372	Peak_112595	0.889788	0.00496656	0.17835	3.23046	-2.05667	ENSG00000075420	FNDC3B
chr3	172107130	172107783	Peak_112597	0.64647	0.00499923	0.178991	3.22741	-2.29073	ENSG00000075420	FNDC3B
chr18	62714631	62717548	Peak_69498	0.496148	0.00503808	0.179738	3.2238	-2.42333	ENSG00000081913	PHLPP1
chr2	60890941	60891485	Peak_78044	0.661773	0.00505297	0.17997	3.22242	-2.24954	ENSG00000162924	REL
chr7	50812119	50812323	Peak_155885	-0.929559	0.00505376	0.17997	-3.22235	-2.06575	ENSG00000106070	GRB10
chr4	145566349	145566691	Peak_125380	-0.754237	0.00510102	0.181071	-3.21801	-2.15956	ENSG00000170365	SMAD1
chr4	152100081	152101019	Peak_125801	-0.580679	0.00516868	0.18226	-3.21186	-2.37807	ENSG00000245954	LINC02273
chr10	99869661	99870806	Peak_21277	0.587468	0.00517083	0.182276	3.21167	-2.39055	ENSG00000107554	DNMBP
chr1	59893197	59893602	Peak_3149	-0.849789	0.00518117	0.182572	-3.21074	-2.13594	ENSG00000134716	CYP2J2
chr21	14559239	14559392	Peak_96301	1.11714	0.0051879	0.182741	3.21013	-2.03219	ENSG00000155307	SAMSN1
chr12	123033586	123033788	Peak_39217	-0.937594	0.00520544	0.182914	-3.20856	-2.09071	ENSG00000090975	PITPNM2
chr11	76670715	76670882	Peak_27455	0.819026	0.00525088	0.183881	3.2045	-2.12749	ENSG00000137507	LRRC32
chr14	35403240	35405127	Peak_48648	0.51391	0.00526484	0.184148	3.20327	-2.48419	ENSG00000100906	NFKBIA
chr14	90821168	90821257	Peak_50998	1.07053	0.00528443	0.184381	3.20153	-2.04482	ENSG00000165914	TTC7B
chr5	151059850	151060227	Peak_138317	0.662838	0.00529288	0.184591	3.20079	-2.32623	ENSG00000145901	TNIP1
chr6	39263656	39263921	Peak_142496	0.893613	0.00531136	0.184875	3.19916	-2.10108	ENSG00000164626	KCNK5
chr7	8190309	8190623	Peak_153253	0.841587	0.00531637	0.184946	3.19872	-2.16677	ENSG00000003147	ICA1
chr14	102948968	102949730	Peak_51681	-0.654586	0.00533147	0.185267	-3.1974	-2.36436	ENSG00000198752	CDC42BPB
chr12	3897394	3897849	Peak_30920	-0.704478	0.00534733	0.185536	-3.19601	-2.23515	ENSG00000256862
chrX	136658161	136658523	Peak_187360	-0.924409	0.00534624	0.185536	-3.19611	-2.21439	ENSG00000102245	CD40LG
chr8	25384007	25384271	Peak_166085	-0.796153	0.00537065	0.185975	-3.19398	-2.1704	ENSG00000147459	DOCK5
chr1	169623236	169624080	Peak_10318	0.616331	0.00538504	0.18623	3.19273	-2.34228	ENSG00000174175	SELP
chr20	57620288	57620929	Peak_94938	0.585286	0.00539649	0.186331	3.19174	-2.37207	ENSG00000124256	ZBP1
chr2	84651254	84651539	Peak_79255	-0.869084	0.00539914	0.186344	-3.19151	-2.13101	ENSG00000115423	DNAH6
chr17	1627850	1629485	Peak_60906	0.539958	0.00540222	0.186382	3.19124	-2.47324	ENSG00000167703	SLC43A2
chr11	82927325	82927546	Peak_27659	0.781885	0.00540526	0.186407	3.19098	-2.19556	ENSG00000165490	DDIAS
chr12	3913362	3913482	Peak_30922	1.35569	0.00543029	0.186951	3.18883	-2.05675	ENSG00000256862
chr20	36472675	36472805	Peak_94137	-1.25981	0.0054379	0.187099	-3.18817	-2.05745	ENSG00000080845	DLGAP4
chr4	145487737	145487964	Peak_125376	0.833511	0.00549152	0.188514	3.18359	-2.24177	ENSG00000170365	SMAD1
chr11	12195801	12196387	Peak_23878	-0.578181	0.00552468	0.18922	-3.18078	-2.42571	ENSG00000133816	MICAL2
chr3	37907786	37908215	Peak_102707	0.70134	0.00555239	0.189748	3.17844	-2.29491	ENSG00000144677	CTDSPL
chr3	8504270	8504577	Peak_101251	0.997067	0.00558118	0.190392	3.17603	-2.15797	ENSG00000071282	LMCD1
chrX	78980235	78980334	Peak_186128	1.79432	0.005675	0.192407	3.16824	-2.17819	ENSG00000078589	P2RY10
chr12	103495113	103496333	Peak_38209	0.554305	0.00567898	0.192507	3.16791	-2.47711	ENSG00000179088	C12orf42
chr2	23452369	23453409	Peak_76025	-0.68146	0.00571232	0.193274	-3.16518	-2.47631	ENSG00000119771	KLHL29
chr5	160458683	160458861	Peak_138845	1.13879	0.00575772	0.194023	3.16148	-2.13712	ENSG00000253522	MIR3142HG
chr9	89743352	89744277	Peak_180116	0.569405	0.00576676	0.194223	3.16075	-2.51111	ENSG00000237372
chr10	73991943	73992359	Peak_19899	-0.651834	0.00577203	0.194246	-3.16032	-2.39965	ENSG00000035403	VCL
chr8	17651762	17651886	Peak_165665	-0.901729	0.00577467	0.194246	-3.16011	-2.17644	ENSG00000129422	MTUS1
chr17	58379214	58379587	Peak_64305	-0.837431	0.00578227	0.194369	-3.15949	-2.24905	ENSG00000108375	RNF43
chr17	7193836	7194006	Peak_61260	-0.889055	0.00578375	0.194378	-3.15937	-2.1998	ENSG00000132535	DLG4
chr11	45146553	45147738	Peak_25435	0.552333	0.00583338	0.195322	3.15538	-2.51135	ENSG00000019485	PRDM11
chr7	48734675	48735190	Peak_155738	0.799306	0.00585652	0.195557	3.15353	-2.29642	ENSG00000228173
chr11	12150766	12151448	Peak_23871	-0.65084	0.00585312	0.195557	-3.1538	-2.3944	ENSG00000133816	MICAL2
chr3	56865114	56865583	Peak_103717	0.723343	0.00587441	0.195786	3.1521	-2.33692	ENSG00000163947	ARHGEF3
chr5	91384825	91385046	Peak_134220	0.655261	0.00589523	0.196071	3.15045	-2.37757	ENSG00000113369	ARRDC3
chr11	9613309	9614691	Peak_23702	0.5144	0.0059326	0.196671	3.1475	-2.57184	ENSG00000243964	RPL23AP65
chr4	40579100	40579297	Peak_117127	-0.848973	0.00593639	0.196671	-3.1472	-2.21416	ENSG00000163694	RBM47
chr2	99682712	99682994	Peak_81023	-1.28278	0.00598164	0.197311	-3.14365	-2.14778	ENSG00000144218	AFF3
chr3	32420247	32420927	Peak_102454	0.614263	0.00604081	0.198376	3.13904	-2.44715	ENSG00000153551	CMTM7
chr2	23532222	23533424	Peak_76029	-0.584068	0.00606035	0.198705	-3.13753	-2.53939	ENSG00000119771	KLHL29
chr7	50724930	50725150	Peak_155873	-1.00638	0.00608565	0.199015	-3.13559	-2.22077	ENSG00000106070	GRB10
chr14	98195722	98195839	Peak_51380	-1.06943	0.00609983	0.199379	-3.1345	-2.17706	ENSG00000259097
chr2	101157217	101157742	Peak_81100	0.711528	0.00611131	0.199472	3.13362	-2.40354	ENSG00000272902	TBC1D8-AS1
chr3	15271639	15272284	Peak_101639	-0.580599	0.00615884	0.200468	-3.12999	-2.55122	ENSG00000131370	SH3BP5
chr10	128126059	128127024	Peak_22677	0.53825	0.00619196	0.200906	3.12748	-2.58581	ENSG00000148773	MKI67
chr17	68296480	68297000	Peak_64842	-0.650688	0.00618375	0.200906	-3.1281	-2.48029	ENSG00000141337	ARSG
chr3	112075095	112075384	Peak_108532	-0.613426	0.00622352	0.20125	-3.1251	-2.4512	ENSG00000114529	C3orf52
chrX	46611845	46612071	Peak_184999	-1.13277	0.00622462	0.201251	-3.12502	-2.2357	ENSG00000065923	SLC9A7
chr12	123106788	123107472	Peak_39232	0.563839	0.00624696	0.201592	3.12335	-2.51035	ENSG00000090975	PITPNM2
chr1	156104095	156104394	Peak_9639	0.627173	0.00624923	0.201618	3.12318	-2.48558	ENSG00000160789	LMNA
chr11	112315334	112315625	Peak_29521	-0.822679	0.00626585	0.201888	-3.12193	-2.30524	ENSG00000250303	LINC02762
chr16	88452557	88453415	Peak_60449	0.572972	0.00630959	0.20264	3.11868	-2.63823	ENSG00000179588	ZFPM1
chr1	182604168	182604769	Peak_10856	0.631486	0.00635531	0.203491	3.1153	-2.57223	ENSG00000143333	RGS16
chr18	62702684	62702883	Peak_69497	-0.914171	0.00635069	0.203491	-3.11564	-2.24844	ENSG00000081913	PHLPP1
chr13	40484996	40485096	Peak_42685	0.941695	0.00647566	0.205796	3.10651	-2.27579	ENSG00000215483	LINC00598
chr21	14546056	14546488	Peak_96299	0.642063	0.00649284	0.205985	3.10527	-2.48279	ENSG00000155307	SAMSN1
chr11	45180572	45181064	Peak_25436	0.62203	0.00649155	0.205985	3.10536	-2.45931	ENSG00000019485	PRDM11
chr3	105490547	105490725	Peak_107983	-1.03901	0.00649209	0.205985	-3.10533	-2.24417	ENSG00000170017	ALCAM
chr8	27517544	27517901	Peak_166208	0.759093	0.00652507	0.206494	3.10295	-2.40756	ENSG00000120915	EPHX2
chr19	17405298	17405922	Peak_72229	0.586452	0.00654216	0.206831	3.10173	-2.52441	ENSG00000130303	BST2
chr13	40485231	40485361	Peak_42686	0.860898	0.00654621	0.206878	3.10144	-2.33701	ENSG00000215483	LINC00598
chr10	133357472	133358146	Peak_23022	0.584028	0.00659968	0.207772	3.09763	-2.61294	ENSG00000148803	FUOM
chr17	75338862	75339223	Peak_65054	-0.713558	0.00661618	0.208013	-3.09646	-2.40432	ENSG00000228007
chr10	73958781	73959249	Peak_19898	-0.664803	0.00662748	0.208106	-3.09566	-2.46819	ENSG00000035403	VCL
chr2	206529810	206530029	Peak_88411	-0.917089	0.00665648	0.208377	-3.09361	-2.3911	ENSG00000114948	ADAM23
chr21	35014629	35014833	Peak_97262	-0.922521	0.0066743	0.208655	-3.09236	-2.28306	ENSG00000159216	RUNX1
chr16	27401861	27402672	Peak_57721	0.53082	0.00670521	0.209066	3.09019	-2.65661	ENSG00000103522	IL21R
chr16	68370715	68371277	Peak_59618	0.567985	0.00675127	0.20985	3.08698	-2.57906	ENSG00000103056	SMPD3
chr2	206536945	206537460	Peak_88413	-0.631196	0.00674569	0.20985	-3.08737	-2.52316	ENSG00000114948	ADAM23
chr7	131107879	131108359	Peak_162323	0.543009	0.00679873	0.210517	3.0837	-2.60932	ENSG00000231721	LINC-PINT
chr13	42577403	42577914	Peak_42850	-0.636153	0.00684353	0.21114	-3.08062	-2.58734	ENSG00000120659	TNFSF11
chr6	158686660	158687456	Peak_151532	-0.590402	0.00692079	0.212339	-3.07536	-2.65097	ENSG00000164674	SYTL3
chr11	107857876	107859221	Peak_29272	0.57681	0.00692535	0.21241	3.07505	-2.64076	ENSG00000110660	SLC35F2
chr3	59938958	59939356	Peak_103890	0.738994	0.00693764	0.212579	3.07422	-2.45588	ENSG00000189283	FHIT
chr11	82919884	82920080	Peak_27655	0.867964	0.0069923	0.213635	3.07053	-2.36598	ENSG00000165490	DDIAS
chr11	110098594	110098878	Peak_29388	0.809799	0.00699482	0.213635	3.07037	-2.41463	ENSG00000149289	ZC3H12C
chr10	30433678	30434692	Peak_16448	0.503266	0.00701272	0.213731	3.06917	-2.67617	ENSG00000107968	MAP3K8
chr6	16603599	16603768	Peak_141114	-1.01918	0.00701768	0.213809	-3.06883	-2.3256	ENSG00000124788	ATXN1
chr19	46617615	46617985	Peak_73605	0.608342	0.00705254	0.214375	3.06651	-2.6416	ENSG00000160013	PTGIR
chr18	3450686	3450792	Peak_66107	0.687312	0.00705683	0.214407	3.06622	-2.49172	ENSG00000177426	TGIF1
chr10	100014050	100014597	Peak_21286	0.694563	0.00707027	0.214645	3.06533	-2.54269	ENSG00000107554	DNMBP
chr10	30437047	30437517	Peak_16449	-0.590435	0.00708119	0.214809	-3.06461	-2.60388	ENSG00000107968	MAP3K8
chr3	45110039	45110709	Peak_103100	-0.63349	0.00714227	0.215966	-3.06058	-2.57492	ENSG00000163814	CDCP1
chr10	80416321	80416602	Peak_20240	-0.671495	0.00716342	0.216327	-3.05919	-2.52492	ENSG00000122378	PRXL2A
chr7	36570703	36570833	Peak_155061	-1.43026	0.00718437	0.216577	-3.05782	-2.29276	ENSG00000136250	AOAH
chr9	96522383	96522686	Peak_180456	-0.845494	0.00719471	0.216807	-3.05714	-2.43145	ENSG00000081377	CDC14B
chr11	66701566	66702214	Peak_26892	0.667297	0.00723993	0.217551	3.0542	-2.59522	ENSG00000173898	SPTBN2
chr4	89288663	89288860	Peak_121312	0.945543	0.00724969	0.21764	3.05357	-2.35185	ENSG00000185477	GPRIN3
chr7	1028158	1028560	Peak_152737	0.702427	0.00728676	0.218174	3.05118	-2.56982	ENSG00000146540	C7orf50
chr7	55473104	55473370	Peak_156199	0.709323	0.0072974	0.218376	3.05049	-2.48144	ENSG00000154978	VOPP1
chr2	111437251	111437438	Peak_81807	0.97614	0.00730248	0.218493	3.05016	-2.42055	ENSG00000172965	MIR4435-2HG
chr20	57634173	57634324	Peak_94942	-1.05098	0.00731861	0.218814	-3.04913	-2.33689	ENSG00000124256	ZBP1
chr2	237458598	237459066	Peak_90581	-0.774569	0.00736951	0.219685	-3.04587	-2.51994	ENSG00000222032
chr1	54277289	54277622	Peak_2980	0.685524	0.007408	0.220249	3.04343	-2.50002	ENSG00000225632
chr19	44748959	44749092	Peak_73446	0.729681	0.00749049	0.221442	3.03822	-2.50781	ENSG00000069399	BCL3
chr10	117004804	117005577	Peak_22142	-0.57436	0.0075115	0.221889	-3.03691	-2.67139	ENSG00000187164	SHTN1
chr2	218892446	218893278	Peak_89335	0.500781	0.00755219	0.222349	3.03437	-2.77049	ENSG00000135925	WNT10A
chr16	85947669	85948144	Peak_60319	0.786933	0.0075665	0.22264	3.03348	-2.6188	ENSG00000268804	LINC02132
chr22	37095247	37095339	Peak_99749	1.04781	0.0076009	0.223031	3.03135	-2.35929	ENSG00000187045	TMPRSS6
chr2	101150770	101151707	Peak_81099	0.544288	0.00763118	0.223311	3.02948	-2.73911	ENSG00000204634	TBC1D8
chr6	158649371	158650045	Peak_151526	0.515337	0.00764443	0.223402	3.02866	-2.73762	ENSG00000164674	SYTL3
chr17	65615313	65615618	Peak_64697	-0.809494	0.00771487	0.224513	-3.02435	-2.45914	ENSG00000154240	CEP112
chr17	47720955	47721713	Peak_63797	0.59487	0.00775225	0.225252	3.02208	-2.71341	ENSG00000073861	TBX21
chrX	136687406	136688061	Peak_187363	0.623369	0.00777358	0.225575	3.02079	-2.72485	ENSG00000102245	CD40LG
chr14	100306195	100306843	Peak_51517	0.561501	0.00780678	0.22589	3.01878	-2.74247	ENSG00000197119	SLC25A29
chr20	31722695	31724146	Peak_93818	0.492373	0.00782508	0.226077	3.01768	-2.84195	ENSG00000171552	BCL2L1
chr2	201194055	201194521	Peak_88069	0.747196	0.00784234	0.226263	3.01665	-2.61199	ENSG00000003400	CASP10
chr13	83669145	83669577	Peak_45544	-0.678393	0.00788625	0.226961	-3.01402	-2.60519	ENSG00000178235	SLITRK1
chr16	11688893	11689337	Peak_57138	0.806731	0.00789371	0.226998	3.01357	-2.53789	ENSG00000153066	TXNDC11
chr17	45312112	45312319	Peak_63557	0.681565	0.00790181	0.227105	3.01309	-2.60777	ENSG00000006062	MAP3K14
chr7	38630714	38630994	Peak_155188	-0.757858	0.00799255	0.228113	-3.00772	-2.53994	ENSG00000078053	AMPH
chr13	83882016	83882241	Peak_45561	0.820883	0.00800349	0.228252	3.00708	-2.5049	ENSG00000178235	SLITRK1
chr22	36921508	36921957	Peak_99734	0.734926	0.00800591	0.228252	3.00693	-2.59679	ENSG00000100368	CSF2RB
chr7	48097704	48098163	Peak_155695	-0.707408	0.00802082	0.228435	-3.00606	-2.63334	ENSG00000183696	UPP1
chr2	46917689	46917873	Peak_77290	0.709981	0.00802638	0.228524	3.00573	-2.60122	ENSG00000068724	TTC7A
chr12	22334830	22336016	Peak_32150	0.534214	0.0080716	0.229084	3.00309	-2.79996	ENSG00000111728	ST8SIA1
chr4	98601794	98601964	Peak_122034	1.20736	0.00814281	0.230272	2.99895	-2.4161	ENSG00000168785	TSPAN5
chr1	245156214	245157194	Peak_14421	0.528578	0.00814955	0.230318	2.99856	-2.83688	ENSG00000162849	KIF26B
chr1	221708158	221708483	Peak_13120	0.638255	0.00815242	0.230335	2.9984	-2.70831	ENSG00000143507	DUSP10
chrX	78376045	78376265	Peak_186119	1.12453	0.00817554	0.230711	2.99706	-2.4722	ENSG00000173198	CYSLTR1
chr10	7470037	7470214	Peak_15223	-0.898222	0.00819059	0.230963	-2.9962	-2.48722	ENSG00000232591	LINC02642
chr6	24932300	24932913	Peak_141469	-0.628533	0.00822939	0.231546	-2.99397	-2.77861	ENSG00000111913	RIPOR2
chr14	75548941	75549513	Peak_50528	0.678535	0.00827859	0.2324	2.99117	-2.64109	ENSG00000156127	BATF
chr12	3950475	3951897	Peak_30926	-0.571358	0.00830854	0.232893	-2.98946	-2.8168	ENSG00000256862
chr6	53547772	53548431	Peak_143263	0.531883	0.00831295	0.232953	2.98921	-2.83726	ENSG00000001084	GCLC
chr18	13611918	13612690	Peak_66691	0.525105	0.0083263	0.233182	2.98846	-2.82788	ENSG00000168675	LDLRAD4
chr13	75353986	75354164	Peak_44945	0.941312	0.00833912	0.23343	2.98773	-2.50223	ENSG00000136111	TBC1D4
chr19	6891564	6892077	Peak_71430	-0.689232	0.0083752	0.23395	-2.9857	-2.72898	ENSG00000174837	ADGRE1
chr1	113308263	113308681	Peak_6149	-0.665009	0.00845362	0.235304	-2.98131	-2.71797	ENSG00000081026	MAGI3
chr6	107711436	107711644	Peak_147725	-0.764695	0.00844927	0.235304	-2.98155	-2.58251	ENSG00000280135
chr2	165054781	165055334	Peak_85273	-0.649379	0.00845861	0.235329	-2.98103	-2.72287	ENSG00000153253	SCN3A
chr7	97871787	97872745	Peak_159864	0.510857	0.00850245	0.235626	2.97859	-2.8598	ENSG00000070669	ASNS
chrX	78329597	78329708	Peak_186116	1.12027	0.00853343	0.236132	2.97688	-2.453	ENSG00000173198	CYSLTR1
chr2	105546638	105547020	Peak_81334	-0.76528	0.0085692	0.236445	-2.97491	-2.64859	ENSG00000115641	FHL2
chr10	114337455	114337924	Peak_22031	0.661023	0.00859895	0.236939	2.97327	-2.66988	ENSG00000169129	AFAP1L2
chr3	17741987	17743411	Peak_101777	0.494356	0.00863368	0.237193	2.97137	-2.90545	ENSG00000131374	TBC1D5
chr5	35853697	35854746	Peak_130898	0.569977	0.00864364	0.237287	2.97083	-2.90511	ENSG00000168685	IL7R
chr5	91379998	91381325	Peak_134217	0.503653	0.00866276	0.23748	2.96979	-2.94242	ENSG00000113369	ARRDC3
chr21	42627828	42628076	Peak_97616	-0.741764	0.00875854	0.238747	-2.9646	-2.6031	ENSG00000225431	LINC01671
chr3	101861925	101862403	Peak_107645	0.642475	0.00877351	0.238846	2.9638	-2.70485	ENSG00000144802	NFKBIZ
chr17	47733018	47733556	Peak_63798	0.617414	0.00876875	0.238846	2.96405	-2.81693	ENSG00000073861	TBX21
chr8	37898989	37899964	Peak_166793	0.504513	0.00877217	0.238846	2.96387	-2.90791	ENSG00000156675	RAB11FIP1
chr7	18178233	18178521	Peak_153945	-0.784511	0.00877232	0.238846	-2.96386	-2.61614	ENSG00000048052	HDAC9
chr4	167108228	167108462	Peak_126915	-0.872066	0.00877097	0.238846	-2.96393	-2.58416	ENSG00000196104	SPOCK3
chr8	5028306	5028644	Peak_164731	-0.880353	0.00877742	0.238918	-2.96359	-2.59313	ENSG00000183117	CSMD1
chr5	157718577	157718976	Peak_138681	-0.753202	0.00881425	0.239611	-2.96161	-2.6981	ENSG00000113272	THG1L
chr4	10671183	10672246	Peak_115314	0.517454	0.00886446	0.240244	2.95893	-2.92767	ENSG00000109684	CLNK
chr7	131105625	131107077	Peak_162322	0.469676	0.00889674	0.240807	2.95722	-2.94681	ENSG00000231721	LINC-PINT
chr5	151080398	151081482	Peak_138321	0.490061	0.00891544	0.24114	2.95623	-2.93375	ENSG00000145901	TNIP1
chrX	48918819	48919641	Peak_185089	0.514973	0.00892738	0.24126	2.95559	-2.92837	ENSG00000102096	PIM2
chr10	3784957	3785999	Peak_14981	0.521306	0.00897463	0.241798	2.9531	-2.96923	ENSG00000067082	KLF6
chr1	184808020	184808182	Peak_10976	-0.878708	0.00897213	0.241798	-2.95323	-2.5492	ENSG00000135842	NIBAN1
chr1	158290260	158290443	Peak_9785	-1.11227	0.00897448	0.241798	-2.95311	-2.5011	ENSG00000158481	CD1C
chr2	203894069	203894853	Peak_88262	0.569278	0.00903183	0.24256	2.9501	-2.81987	ENSG00000163599	CTLA4
chr12	54412419	54412586	Peak_35136	-0.813626	0.00903239	0.24256	-2.95007	-2.61951	ENSG00000161638	ITGA5
chr3	143119173	143121885	Peak_110505	0.466634	0.00904549	0.242647	2.94939	-2.98478	ENSG00000175040	CHST2
chr6	25137949	25138728	Peak_141500	0.565219	0.00913655	0.243652	2.94466	-2.83658	ENSG00000168405	CMAHP
chr7	139956965	139957120	Peak_162841	-1.00623	0.00913782	0.243652	-2.9446	-2.53706	ENSG00000059377	TBXAS1
chr3	125110627	125110986	Peak_109408	0.7266	0.00914584	0.243763	2.94418	-2.70053	ENSG00000221955	SLC12A8
chr3	168094820	168096640	Peak_112358	0.477446	0.00917411	0.244199	2.94272	-2.9635	ENSG00000173905	GOLIM4
chr5	52725045	52725991	Peak_131951	-0.556924	0.00917468	0.244199	-2.94269	-2.9227	ENSG00000213949	ITGA1
chr6	52394161	52394682	Peak_143159	0.604765	0.00920273	0.244406	2.94125	-2.89118	ENSG00000096093	EFHC1
chr5	149297921	149298600	Peak_138192	-0.554476	0.00921312	0.244517	-2.94072	-2.87579	ENSG00000157510	AFAP1L1
chr1	148975680	148976289	Peak_9152	0.753926	0.00922155	0.244568	2.94029	-2.75812	ENSG00000178104	PDE4DIP
chr9	76023602	76024559	Peak_179487	-0.526018	0.00923201	0.244708	-2.93975	-2.90176	ENSG00000099139	PCSK5
chr20	44576661	44577103	Peak_94445	-0.763433	0.00925895	0.245283	-2.93838	-2.71329	ENSG00000168734	PKIG
chr3	172138902	172139084	Peak_112601	0.867683	0.00926535	0.245315	2.93805	-2.58179	ENSG00000075420	FNDC3B
chr5	139651701	139652380	Peak_137609	0.595432	0.00928727	0.245688	2.93693	-2.93456	ENSG00000171604	CXXC5
chr6	119417938	119418194	Peak_148594	-0.793316	0.00930532	0.245958	-2.93602	-2.63792	ENSG00000111885	MAN1A1
chr3	112132981	112133613	Peak_108538	0.563708	0.00937488	0.247145	2.9325	-2.90985	ENSG00000174500	GCSAM
chr3	114307481	114307874	Peak_108735	0.825977	0.00939877	0.247282	2.93129	-2.69494	ENSG00000181847	TIGIT
chr6	107817912	107818094	Peak_147742	0.844221	0.00945079	0.247858	2.92868	-2.60616	ENSG00000146285	SCML4
chr8	124669518	124669839	Peak_173202	0.719235	0.00944766	0.247858	2.92884	-2.71835	ENSG00000170873	MTSS1
chr19	41875246	41875918	Peak_73267	0.521812	0.00945834	0.247858	2.92831	-2.9805	ENSG00000105369	CD79A
chr10	60803303	60803663	Peak_19107	-0.704427	0.00946372	0.247858	-2.92804	-2.7418	ENSG00000170312	CDK1
chr5	113064928	113065181	Peak_135871	-0.697862	0.00950292	0.248144	-2.92608	-2.73415	ENSG00000171444	MCC
chr11	45205428	45205534	Peak_25437	-0.975475	0.00953254	0.248198	-2.92461	-2.57685	ENSG00000019485	PRDM11
chr10	97255514	97255790	Peak_21144	0.899996	0.00954591	0.248443	2.92395	-2.6535	ENSG00000213390	ARHGAP19
chr11	110100423	110100571	Peak_29389	1.31732	0.00958461	0.248831	2.92204	-2.52523	ENSG00000149289	ZC3H12C
chr3	4978130	4979283	Peak_101102	0.492826	0.00960998	0.24918	2.92079	-2.97025	ENSG00000134107	BHLHE40
chr9	121650331	121650519	Peak_181540	0.707862	0.00963928	0.249562	2.91935	-2.77511	ENSG00000136848	DAB2IP
chr9	89726819	89726930	Peak_180112	1.07845	0.00966763	0.249952	2.91796	-2.55373	ENSG00000237372
chr10	28887863	28888380	Peak_16373	-0.585634	0.00967805	0.250067	-2.91745	-2.82458	ENSG00000229605	RPL21P93
chr8	3777813	3778133	Peak_164665	-0.736986	0.00967873	0.250067	-2.91742	-2.70566	ENSG00000183117	CSMD1
chr17	63931863	63932631	Peak_64540	0.549577	0.009772	0.251331	2.91288	-2.94192	ENSG00000007312	CD79B
chr8	80085169	80085634	Peak_170174	0.556529	0.00982726	0.252055	2.91021	-2.91071	ENSG00000076554	TPD52
chr3	108874534	108874760	Peak_108259	-1.01704	0.00982864	0.252055	-2.91014	-2.58537	ENSG00000163519	TRAT1
chr9	89657835	89658030	Peak_180106	0.789448	0.00995771	0.253928	2.90397	-2.69395	ENSG00000237372
chr2	87476922	87477265	Peak_79526	0.700947	0.00998492	0.254363	2.90268	-2.81935	ENSG00000273445
chr4	83153248	83153580	Peak_120926	0.727183	0.0100137	0.254674	2.90131	-2.73941	ENSG00000145287	PLAC8
chr15	60649790	60650376	Peak_54654	-0.598686	0.0100066	0.254674	-2.90165	-2.90399	ENSG00000069667	RORA
chr10	117131456	117131657	Peak_22147	-0.771336	0.0100079	0.254674	-2.90159	-2.72591	ENSG00000187164	SHTN1
chr1	12167528	12167727	Peak_813	0.850518	0.0100342	0.255013	2.90035	-2.73059	ENSG00000028137	TNFRSF1B
chr3	101862686	101863066	Peak_107646	0.688514	0.0100435	0.255103	2.89991	-2.76987	ENSG00000144802	NFKBIZ
chr4	1090401	1091351	Peak_114624	0.57807	0.0100852	0.255552	2.89794	-2.91875	ENSG00000178222	RNF212
chr8	96726637	96726831	Peak_171482	-0.949463	0.0101044	0.255712	-2.89704	-2.66591	ENSG00000104324	CPQ
chr13	75325867	75327439	Peak_44938	0.495675	0.0101551	0.256145	2.89467	-3.0378	ENSG00000136111	TBC1D4
chr9	136885934	136886968	Peak_182500	0.473465	0.0101567	0.256145	2.8946	-3.07446	ENSG00000127191	TRAF2
chr14	98189151	98190112	Peak_51379	-0.523097	0.0101562	0.256145	-2.89462	-3.00894	ENSG00000259097
chr2	98829089	98829506	Peak_80992	-0.65863	0.0101864	0.256476	-2.89321	-2.83088	ENSG00000196872	KIAA1211L
chr11	85780903	85781538	Peak_27796	0.575262	0.0102965	0.257677	2.88812	-2.91207	ENSG00000137501	SYTL2
chr8	3962528	3962677	Peak_164678	-0.962496	0.010309	0.257716	-2.88755	-2.64426	ENSG00000183117	CSMD1
chr3	72247127	72247416	Peak_104376	0.690818	0.010463	0.259538	2.88052	-2.78521	ENSG00000241163	LINC00877
chr1	184981983	184982488	Peak_10992	0.613959	0.0104873	0.259614	2.87942	-2.90704	ENSG00000135842	NIBAN1
chr6	125445906	125446323	Peak_149048	-0.702849	0.0104817	0.259614	-2.87967	-2.87955	ENSG00000226409
chr14	98120988	98121343	Peak_51368	0.76579	0.010496	0.259648	2.87902	-2.77331	ENSG00000258511	LINC02295
chr6	144063357	144064999	Peak_150464	0.493606	0.0104966	0.259648	2.879	-3.0942	ENSG00000118495	PLAGL1
chr2	74198211	74199563	Peak_78789	0.514381	0.0105067	0.259759	2.87854	-3.08205	ENSG00000065911	MTHFD2
chr6	136791967	136793655	Peak_149858	0.453444	0.0105468	0.260243	2.87674	-3.11783	ENSG00000197442	MAP3K5
chr13	40564726	40565109	Peak_42695	0.64259	0.0106923	0.262038	2.87024	-2.87675	ENSG00000150907	FOXO1
chr6	107726634	107727100	Peak_147729	0.626986	0.0107137	0.262157	2.86929	-2.87265	ENSG00000146285	SCML4
chr11	112321509	112321659	Peak_29522	-1.02759	0.0107153	0.262162	-2.86922	-2.66654	ENSG00000250303	LINC02762
chr8	60843577	60844136	Peak_168939	-0.58113	0.0107286	0.262351	-2.86863	-2.92765	ENSG00000171316	CHD7
chr11	102318503	102318627	Peak_28890	0.689037	0.0108058	0.263247	2.86523	-2.85317	ENSG00000023445	BIRC3
chr14	54757460	54757660	Peak_49509	-0.930613	0.010904	0.264323	-2.86093	-2.76677	ENSG00000020577	SAMD4A
chr18	69935345	69936090	Peak_70005	-0.522237	0.0109125	0.264378	-2.86056	-3.07506	ENSG00000150637	CD226
chr7	6297969	6298125	Peak_153118	-0.947402	0.0109216	0.264459	-2.86017	-2.69473	ENSG00000008256	CYTH3
chr3	35809321	35809451	Peak_102620	-1.16249	0.0109457	0.264769	-2.85912	-2.63951	ENSG00000172995	ARPP21
chr3	194395979	194397603	Peak_114084	-0.501165	0.0110297	0.265981	-2.85549	-3.1196	ENSG00000178732	GP5
chr6	148770513	148770709	Peak_150795	-0.805349	0.0110638	0.266326	-2.85402	-2.76574	ENSG00000111962	UST
chr9	76091392	76091785	Peak_179492	-0.70775	0.0110826	0.266633	-2.85322	-2.85506	ENSG00000099139	PCSK5
chr7	50739599	50740418	Peak_155875	-0.598864	0.0110929	0.266651	-2.85278	-3.09851	ENSG00000106070	GRB10
chr7	69928277	69928829	Peak_158094	-0.582576	0.0111264	0.267148	-2.85135	-2.94984	ENSG00000158321	AUTS2
chr11	12224422	12224970	Peak_23882	0.561322	0.0111708	0.267669	2.84945	-3.00229	ENSG00000133816	MICAL2
chr2	200199882	200200001	Peak_87981	-0.985341	0.0111911	0.26795	-2.84859	-2.69326	ENSG00000196141	SPATS2L
chr5	116480290	116480671	Peak_136091	-0.705449	0.0112428	0.268507	-2.8464	-2.90229	ENSG00000092421	SEMA6A
chr6	125533179	125533799	Peak_149056	-0.571422	0.0112472	0.268508	-2.84621	-3.01298	ENSG00000226409
chr14	55271006	55272324	Peak_49540	0.460565	0.0112693	0.268897	2.84528	-3.15915	ENSG00000178974	FBXO34
chr6	138107031	138107941	Peak_149970	0.516957	0.0112979	0.269068	2.84408	-3.10444	ENSG00000112378	PERP
chr7	1049016	1049338	Peak_152741	0.686561	0.0113054	0.269135	2.84376	-2.96396	ENSG00000164849	GPR146
chr6	158662993	158663337	Peak_151529	-0.5929	0.0113881	0.270226	-2.84029	-2.95297	ENSG00000164674	SYTL3
chr6	137908876	137909201	Peak_149950	0.695054	0.0114054	0.270432	2.83957	-2.86141	ENSG00000118503	TNFAIP3
chr17	76179376	76179563	Peak_65133	-0.740057	0.0114521	0.270976	-2.83763	-2.8136	ENSG00000141576	RNF157
chr4	30711066	30711408	Peak_116449	-0.764225	0.0114601	0.271011	-2.8373	-2.84805	ENSG00000169851	PCDH7
chr11	12152435	12152585	Peak_23872	-0.77254	0.0114666	0.271025	-2.83703	-2.80592	ENSG00000133816	MICAL2
chr20	59004750	59005413	Peak_94999	0.505587	0.0115418	0.272	2.83392	-3.08607	ENSG00000101160	CTSZ
chr7	117003253	117003501	Peak_161389	-0.727692	0.0116161	0.272746	-2.83087	-2.8523	ENSG00000004866	ST7
chr11	9739261	9739569	Peak_23715	0.733128	0.0116269	0.272837	2.83043	-2.87044	ENSG00000133789	SWAP70
chr8	125432082	125432300	Peak_173266	0.565083	0.0116719	0.273273	2.82859	-3.04422	ENSG00000173334	TRIB1
chr4	145557609	145557915	Peak_125379	-0.675101	0.011698	0.273604	-2.82753	-2.94113	ENSG00000170365	SMAD1
chr16	53545464	53545718	Peak_59040	-0.616454	0.011794	0.274661	-2.82364	-3.02378	ENSG00000166971	AKTIP
chr22	37121960	37122815	Peak_99753	0.485004	0.0118204	0.274797	2.82257	-3.21167	ENSG00000187045	TMPRSS6
chr9	137329858	137330028	Peak_182555	0.896144	0.0118646	0.275182	2.8208	-2.83271	ENSG00000187609	EXD3
chr1	23619217	23620318	Peak_1383	0.49649	0.0118786	0.275406	2.82023	-3.21684	ENSG00000197880	MDS2
chr21	35048204	35049482	Peak_97272	0.459332	0.011924	0.276073	2.81842	-3.21934	ENSG00000159216	RUNX1
chr6	45920847	45921301	Peak_142915	0.649207	0.0119565	0.276478	2.81712	-2.94414	ENSG00000112782	CLIC5
chr4	80173273	80173912	Peak_120714	0.580631	0.011993	0.276766	2.81567	-3.09877	ENSG00000152784	PRDM8
chr6	46013808	46014744	Peak_142920	0.556613	0.0120621	0.277428	2.81294	-3.12489	ENSG00000112782	CLIC5
chr19	46636216	46636563	Peak_73609	0.527926	0.0120832	0.27762	2.8121	-3.13804	ENSG00000167414	GNG8
chr3	8501452	8501954	Peak_101250	0.946962	0.0121505	0.278347	2.80946	-3.12949	ENSG00000071282	LMCD1
chr4	16890619	16890846	Peak_115660	-0.746009	0.0122767	0.27957	-2.80453	-2.89523	ENSG00000169744	LDB2
chr7	24877686	24878286	Peak_154369	0.545971	0.0123058	0.279861	2.8034	-3.0786	ENSG00000070882	OSBPL3
chr5	160464408	160464797	Peak_138847	0.684123	0.0123939	0.280715	2.8	-3.01058	ENSG00000253522	MIR3142HG
chr18	51188243	51188486	Peak_68910	0.653751	0.0124201	0.281033	2.799	-2.99521	ENSG00000176624	MEX3C
chr14	75559832	75560045	Peak_50529	0.839442	0.0125084	0.281912	2.79562	-2.91877	ENSG00000119686	FLVCR2
chr3	29686711	29687423	Peak_102312	0.589447	0.0125178	0.282024	2.79526	-3.18198	ENSG00000144642	RBMS3
chr10	126043106	126043257	Peak_22590	0.725966	0.0125551	0.282162	2.79384	-2.95138	ENSG00000148848	ADAM12
chr6	107787005	107787736	Peak_147739	-0.555573	0.0125895	0.28269	-2.79254	-3.1866	ENSG00000146285	SCML4
chr14	98173336	98174055	Peak_51376	-0.575718	0.0126031	0.282795	-2.79202	-3.15115	ENSG00000259097
chr9	94622075	94622352	Peak_180368	-0.684123	0.0126509	0.283393	-2.79021	-2.97015	ENSG00000165140	FBP1
chr10	381876	382058	Peak_14740	-0.808302	0.0126503	0.283393	-2.79024	-2.89712	ENSG00000151240	DIP2C
chr22	44049756	44049900	Peak_100295	-0.923064	0.0127035	0.283661	-2.78823	-2.82027	ENSG00000188677	PARVB
chr3	187745377	187745957	Peak_113672	0.511576	0.0127226	0.283953	2.78752	-3.23993	ENSG00000113916	BCL6
chr14	98177342	98177992	Peak_51377	0.541334	0.0127307	0.284083	2.78721	-3.14761	ENSG00000259097
chr17	68396958	68397118	Peak_64849	-0.812057	0.0127818	0.284655	-2.7853	-2.86855	ENSG00000141337	ARSG
chrX	130110515	130111196	Peak_187197	0.527738	0.0127939	0.284685	2.78485	-3.18181	ENSG00000102034	ELF4
chr22	37176642	37176972	Peak_99760	0.681715	0.0128066	0.284713	2.78437	-3.00846	ENSG00000100385	IL2RB
chr2	231128678	231128844	Peak_90187	-0.763278	0.0128407	0.285099	-2.78311	-2.95755	ENSG00000135914	HTR2B
chr17	65941934	65942041	Peak_64705	-1.20882	0.012852	0.285217	-2.78269	-2.75998	ENSG00000154240	CEP112
chr4	154491999	154492462	Peak_125954	-0.605997	0.0128641	0.285316	-2.78224	-3.0985	ENSG00000197410	DCHS2
chr6	25136990	25137221	Peak_141498	-0.703387	0.0128842	0.285527	-2.78149	-2.95928	ENSG00000168405	CMAHP
chr12	55996079	55996532	Peak_35211	0.559691	0.0129056	0.285825	2.7807	-3.09841	ENSG00000139531	SUOX
chr7	111090812	111091040	Peak_160892	-0.780439	0.0129328	0.286098	-2.77969	-2.92252	ENSG00000173114	LRRN3
chrX	154343639	154343928	Peak_187687	0.718306	0.0129471	0.286213	2.77917	-3.11464	ENSG00000196924	FLNA
chr2	201117396	201117824	Peak_88051	0.566278	0.0129427	0.286213	2.77933	-3.14986	ENSG00000003402	CFLAR
chrX	43882145	43882685	Peak_184951	0.77724	0.0129699	0.286313	2.77833	-3.05559	ENSG00000069535	MAOB
chr2	111493670	111494151	Peak_81823	0.63736	0.0129715	0.286316	2.77827	-3.08651	ENSG00000172965	MIR4435-2HG
chr9	503235	503426	Peak_174444	-0.839058	0.0130443	0.286966	-2.77559	-2.87652	ENSG00000107104	KANK1
chr3	111859130	111860369	Peak_108514	0.500534	0.0130781	0.287273	2.77436	-3.25025	ENSG00000144824	PHLDB2
chr17	77127811	77128316	Peak_65221	-0.513795	0.0131694	0.288152	-2.77104	-3.18251	ENSG00000129657	SEC14L1
chr11	12117427	12117608	Peak_23867	-0.858945	0.0132187	0.288592	-2.76925	-2.88754	ENSG00000133816	MICAL2
chr3	16456888	16457440	Peak_101713	0.537651	0.0132302	0.288739	2.76883	-3.19281	ENSG00000131378	RFTN1
chr19	2478434	2479004	Peak_71058	0.571857	0.0132647	0.289023	2.76759	-3.26932	ENSG00000099860	GADD45B
chr5	177497242	177498117	Peak_139744	0.481736	0.0133697	0.289935	2.76382	-3.30969	ENSG00000196923	PDLIM7
chr9	129495912	129496838	Peak_181999	0.466139	0.0133671	0.289935	2.76391	-3.27889	ENSG00000204054	LINC00963
chr6	149066035	149066433	Peak_150818	-0.584844	0.0134206	0.290568	-2.762	-3.17942	ENSG00000111962	UST
chr17	76179617	76180179	Peak_65134	-0.563455	0.0134543	0.290731	-2.7608	-3.18258	ENSG00000141576	RNF157
chr15	92097567	92098020	Peak_56149	-0.713197	0.0134783	0.290815	-2.75995	-3.11856	ENSG00000176463	SLCO3A1
chr10	17645819	17646247	Peak_15791	0.565135	0.0134881	0.29086	2.7596	-3.18687	ENSG00000136738	STAM
chr12	12542898	12543208	Peak_31493	0.746123	0.0135021	0.291026	2.75911	-3.027	ENSG00000111266	DUSP16
chr2	203869381	203870264	Peak_88258	0.552019	0.0135176	0.291039	2.75856	-3.28582	ENSG00000163599	CTLA4
chr1	200710288	200710424	Peak_11969	-0.996692	0.0135229	0.291043	-2.75837	-2.85348	ENSG00000118200	CAMSAP2
chr12	3497137	3497415	Peak_30897	-0.581173	0.0135527	0.291284	-2.75732	-3.12622	ENSG00000111218	PRMT8
chr3	66393813	66394470	Peak_104074	0.590203	0.0136092	0.292043	2.75533	-3.21983	ENSG00000144749	LRIG1
chr11	83002027	83002178	Peak_27674	0.817996	0.013638	0.292217	2.75432	-2.91814	ENSG00000137502	RAB30
chr9	5449994	5451054	Peak_174691	0.485724	0.01368	0.292491	2.75285	-3.26994	ENSG00000120217	CD274
chr1	151836570	151836655	Peak_9348	0.769144	0.0136993	0.292664	2.75217	-3.00301	ENSG00000225556	C2CD4D
chr21	5021972	5022107	Peak_95305	0.821927	0.0137044	0.292706	2.75199	-2.94703	ENSG00000277117
chr2	200466669	200467310	Peak_88002	0.526874	0.0137629	0.292919	2.74995	-3.22413	ENSG00000196141	SPATS2L
chr11	130068854	130070785	Peak_30431	0.475988	0.0137624	0.292919	2.74997	-3.37455	ENSG00000084234	APLP2
chr1	245332367	245332821	Peak_14433	0.621784	0.0138535	0.293793	2.74681	-3.14018	ENSG00000162849	KIF26B
chr1	172394100	172394680	Peak_10418	0.56015	0.0138682	0.293883	2.74631	-3.2227	ENSG00000197959	DNM3
chr1	223161553	223161842	Peak_13195	-0.769622	0.0138667	0.293883	-2.74636	-3.02043	ENSG00000236846
chr5	10563692	10564561	Peak_129425	0.472184	0.0139066	0.293938	2.74498	-3.32688	ENSG00000164236	ANKRD33B
chr5	95054744	95054917	Peak_134481	-1.08386	0.0138875	0.293938	-2.74564	-2.88173	ENSG00000175471	MCTP1
chr7	69886705	69887157	Peak_158090	-0.647871	0.0139209	0.294126	-2.74449	-3.09561	ENSG00000158321	AUTS2
chr3	112364296	112364709	Peak_108560	0.736246	0.0139699	0.294752	2.74281	-3.04588	ENSG00000091972	CD200
chr3	56799386	56799665	Peak_103709	0.596351	0.0139818	0.294849	2.7424	-3.15346	ENSG00000163947	ARHGEF3
chr11	36352655	36353431	Peak_25015	-0.485349	0.0140005	0.29503	-2.74176	-3.32218	ENSG00000135362	PRR5L
chr7	87729962	87730153	Peak_159220	-0.813617	0.0140577	0.295357	-2.73981	-2.96647	ENSG00000085563	ABCB1
chr6	150745451	150745557	Peak_150991	-0.899015	0.0141181	0.296098	-2.73775	-2.90619	ENSG00000120278	PLEKHG1
chrX	46573344	46574510	Peak_184997	0.515407	0.014135	0.296228	2.73718	-3.31406	ENSG00000147119	CHST7
chr9	89607012	89607132	Peak_180102	0.731938	0.0141546	0.296401	2.73652	-3.0846	ENSG00000130222	GADD45G
chr6	33075446	33076298	Peak_142108	0.52486	0.0141899	0.296652	2.73532	-3.29097	ENSG00000223865	HLA-DPB1
chr8	94440499	94441120	Peak_171318	-0.49352	0.0142456	0.297019	-2.73344	-3.28342	ENSG00000265817	FSBP
chr7	107890602	107891904	Peak_160604	0.45997	0.0142944	0.297277	2.73181	-3.38264	ENSG00000091140	DLD
chr4	48269286	48270818	Peak_117561	0.479461	0.0142968	0.297294	2.73173	-3.37022	ENSG00000135605	TEC
chr6	70371614	70371727	Peak_144999	0.844277	0.0144521	0.298494	2.72655	-2.93514	ENSG00000237643
chr22	17876854	17877573	Peak_98721	0.642896	0.0144716	0.298658	2.7259	-3.27863	ENSG00000243156	MICAL3
chr1	23602121	23602456	Peak_1379	-0.665852	0.0144864	0.298726	-2.72541	-3.18556	ENSG00000197880	MDS2
chr3	14402135	14403488	Peak_101586	0.471533	0.0147062	0.300953	2.71818	-3.42924	ENSG00000131389	SLC6A6
chr19	47229519	47229670	Peak_73665	-0.580909	0.0147746	0.301685	-2.71596	-3.28385	ENSG00000105327	BBC3
chr3	190319725	190319934	Peak_113834	-0.612812	0.0147884	0.301685	-2.71551	-3.14372	ENSG00000163347	CLDN1
chr13	75296565	75296925	Peak_44933	-0.757028	0.0148111	0.301919	-2.71477	-3.12724	ENSG00000136111	TBC1D4
chr3	4983798	4984390	Peak_101105	0.506826	0.0148322	0.301943	2.71409	-3.33285	ENSG00000134107	BHLHE40
chr7	6256897	6257211	Peak_153109	0.713299	0.0148832	0.302286	2.71244	-3.08585	ENSG00000008256	CYTH3
chr10	3783998	3784185	Peak_14980	-0.517649	0.0148838	0.302286	-2.71242	-3.25911	ENSG00000067082	KLF6
chr3	172178221	172178340	Peak_112610	-0.977737	0.0149277	0.302781	-2.71101	-2.93665	ENSG00000075420	FNDC3B
chr2	200456008	200456540	Peak_88001	0.593845	0.0149831	0.303123	2.70923	-3.25374	ENSG00000196141	SPATS2L
chr17	10697085	10698122	Peak_61479	0.45565	0.0150091	0.30319	2.7084	-3.39012	ENSG00000170222	ADPRM
chr5	113119289	113119529	Peak_135876	-0.708895	0.0150254	0.30319	-2.70788	-3.07397	ENSG00000171444	MCC
chr3	4796172	4796418	Peak_101086	0.854638	0.0150637	0.303499	2.70665	-3.01824	ENSG00000150995	ITPR1
chr13	80340896	80341758	Peak_45270	-0.509394	0.0150835	0.303622	-2.70602	-3.37265	ENSG00000136158	SPRY2
chr1	23595701	23595964	Peak_1375	0.616687	0.0150868	0.303623	2.70592	-3.21797	ENSG00000197880	MDS2
chr10	127100607	127100999	Peak_22625	-0.571552	0.0151015	0.303661	-2.70545	-3.20608	ENSG00000150760	DOCK1
chr5	56102364	56102638	Peak_132139	0.704232	0.0151374	0.304023	2.70431	-3.06588	ENSG00000164512	ANKRD55
chr2	98771615	98772398	Peak_80987	-0.458008	0.015145	0.304048	-2.70407	-3.39266	ENSG00000226791	LINC02611
chr3	61249908	61250577	Peak_103919	0.486179	0.0151519	0.304086	2.70385	-3.3817	ENSG00000189283	FHIT
chr8	37880938	37881053	Peak_166790	0.801945	0.015187	0.304532	2.70274	-3.01352	ENSG00000156675	RAB11FIP1
chr3	172385418	172385586	Peak_112630	-0.856827	0.0152148	0.304767	-2.70186	-2.99856	ENSG00000075420	FNDC3B
chr2	87853017	87853255	Peak_79575	0.947944	0.0153353	0.30594	2.69807	-3.04507	ENSG00000185304	RGPD2
chr5	95102507	95102713	Peak_134490	-1.10593	0.0153699	0.306332	-2.69699	-2.96896	ENSG00000175471	MCTP1
chr6	56756159	56756393	Peak_143436	-0.789745	0.0154227	0.306902	-2.69534	-3.08047	ENSG00000151914	DST
chr14	63727611	63728561	Peak_49924	0.46373	0.015477	0.307463	2.69365	-3.42902	ENSG00000126821	SGPP1
chr2	87446088	87446206	Peak_79518	1.20452	0.0154932	0.30772	2.69314	-2.90803	ENSG00000222041	CYTOR
chr10	125990957	125991095	Peak_22586	0.906723	0.0154929	0.30772	2.69315	-2.98454	ENSG00000203780	FANK1
chr10	17651049	17651233	Peak_15793	0.702638	0.0155254	0.307969	2.69215	-3.1027	ENSG00000136738	STAM
chr3	59886047	59886158	Peak_103887	-1.03982	0.0155345	0.308087	-2.69187	-2.94437	ENSG00000189283	FHIT
chr13	83879472	83879916	Peak_45559	0.582667	0.0155614	0.308324	2.69103	-3.23209	ENSG00000178235	SLITRK1
chr6	107721638	107721807	Peak_147728	-0.722267	0.0155702	0.308324	-2.69076	-3.0783	ENSG00000146285	SCML4
chr12	15506400	15506570	Peak_31681	-1.03825	0.0155832	0.308368	-2.69036	-2.98002	ENSG00000151490	PTPRO
chr8	101805327	101805523	Peak_171776	-0.921358	0.015589	0.308387	-2.69018	-3.00855	ENSG00000104490	NCALD
chr22	20495491	20496163	Peak_98921	0.449257	0.015622	0.308746	2.68916	-3.44419	ENSG00000099910	KLHL22
chr7	70660374	70660819	Peak_158132	-0.557021	0.0156301	0.308809	-2.68891	-3.26037	ENSG00000158321	AUTS2
chr19	29665069	29665601	Peak_72608	0.508021	0.0157023	0.309455	2.6867	-3.38036	ENSG00000166289	PLEKHF1
chr1	192581752	192581971	Peak_11494	0.707216	0.0157132	0.309574	2.68636	-3.12246	ENSG00000090104	RGS1
chr8	132193124	132193366	Peak_173572	-0.817323	0.0157196	0.309635	-2.68617	-3.04683	ENSG00000184156	KCNQ3
chr10	6038180	6038658	Peak_15113	0.657529	0.0157604	0.31002	2.68492	-3.23885	ENSG00000134460	IL2RA
chr7	75617764	75618229	Peak_158429	-0.565828	0.0158287	0.310711	-2.68284	-3.32327	ENSG00000127946	HIP1
chr17	2765993	2766128	Peak_61003	-0.9342	0.0158511	0.310793	-2.68216	-2.98857	ENSG00000132359
chr2	70530916	70531049	Peak_78587	-0.993326	0.01585	0.310793	-2.68219	-2.97435	ENSG00000163235	TGFA
chrX	21974077	21974347	Peak_184538	0.667884	0.0158854	0.311015	2.68112	-3.16231	ENSG00000102172	SMS
chr5	79729855	79730192	Peak_133525	-0.875007	0.0159203	0.311248	-2.68006	-3.12023	ENSG00000164309	CMYA5
chr6	158653319	158654344	Peak_151527	-0.479359	0.0159583	0.311628	-2.67891	-3.48366	ENSG00000164674	SYTL3
chr1	61081696	61082625	Peak_3177	0.463463	0.015971	0.311779	2.67853	-3.42752	ENSG00000162599	NFIA
chr1	54285048	54285435	Peak_2981	-0.57367	0.0160202	0.312125	-2.67705	-3.36009	ENSG00000225632
chr18	3447952	3449505	Peak_66105	0.448226	0.0160735	0.312291	2.67545	-3.51945	ENSG00000177426	TGIF1
chr15	88897271	88897678	Peak_55971	-0.626491	0.016159	0.312946	-2.67289	-3.3807	ENSG00000140511	HAPLN3
chr17	65538041	65538148	Peak_64687	-0.752938	0.016188	0.313022	-2.67203	-3.09239	ENSG00000168646	AXIN2
chr5	168614562	168614719	Peak_139262	-0.895023	0.0162247	0.313288	-2.67094	-3.03639	ENSG00000233913	RPL10P9
chr7	107929517	107929728	Peak_160611	0.873436	0.0162534	0.31352	2.67009	-3.0495	ENSG00000091136	LAMB1
chr1	229557691	229559291	Peak_13619	0.454035	0.0162899	0.31387	2.66901	-3.4992	ENSG00000135776	ABCB10
chr20	1731295	1732115	Peak_91080	0.507439	0.016299	0.31395	2.66874	-3.39721	ENSG00000234282
chr2	112645319	112646542	Peak_81917	0.441386	0.0163175	0.314112	2.66819	-3.52439	ENSG00000144136	SLC20A1
chr10	80382981	80383503	Peak_20237	0.519229	0.016363	0.314372	2.66685	-3.39306	ENSG00000122378	PRXL2A
chr17	76166120	76166395	Peak_65132	-0.666466	0.0163637	0.314372	-2.66683	-3.19607	ENSG00000141576	RNF157
chr2	60957510	60957754	Peak_78049	-0.767515	0.0163744	0.314372	-2.66651	-3.12983	ENSG00000232713
chr7	8177264	8177396	Peak_153251	1.01208	0.0164039	0.314489	2.66564	-2.97652	ENSG00000003147	ICA1
chr1	18902260	18903092	Peak_1165	0.50656	0.0163934	0.314489	2.66595	-3.50853	ENSG00000159423	ALDH4A1
chr9	133552754	133552881	Peak_182285	-0.90507	0.0163824	0.314489	-2.66628	-3.0158	ENSG00000197859	ADAMTSL2
chr6	119533628	119534149	Peak_148601	0.645935	0.0164423	0.314849	2.66452	-3.30581	ENSG00000111885	MAN1A1
chr3	190306503	190307164	Peak_113833	-0.634759	0.0164797	0.315075	-2.66342	-3.46586	ENSG00000163347	CLDN1
chr6	39228960	39229717	Peak_142493	0.505061	0.01649	0.315144	2.66312	-3.47138	ENSG00000164626	KCNK5
chr12	19471313	19471681	Peak_31960	-0.775822	0.0164874	0.315144	-2.6632	-3.21808	ENSG00000245205	EEF1A1P4
chr1	172025024	172025319	Peak_10405	0.706461	0.0165112	0.315261	2.6625	-3.1937	ENSG00000197959	DNM3
chrX	130091875	130092806	Peak_187194	0.490536	0.0165186	0.315283	2.66229	-3.48149	ENSG00000102034	ELF4
chr17	65530388	65530519	Peak_64685	-0.898142	0.0165298	0.315423	-2.66196	-3.09778	ENSG00000168646	AXIN2
chr8	94948994	94950036	Peak_171359	0.463851	0.0165473	0.31549	2.66145	-3.5054	ENSG00000164938	TP53INP1
chr2	242045228	242045821	Peak_90968	0.607117	0.0166132	0.315945	2.65953	-3.32086	ENSG00000226423
chr2	100071454	100072482	Peak_81035	0.529535	0.0166286	0.316105	2.65909	-3.42161	ENSG00000144218	AFF3
chr6	136594015	136594240	Peak_149837	0.688114	0.0166369	0.316173	2.65885	-3.18083	ENSG00000197442	MAP3K5
chr3	50491054	50491391	Peak_103466	0.662513	0.0166843	0.316414	2.65747	-3.25187	ENSG00000007402	CACNA2D2
chr17	14302195	14302777	Peak_61522	0.460557	0.0166905	0.316414	2.65729	-3.47615	ENSG00000266709
chr1	12063837	12063983	Peak_794	0.792049	0.0168282	0.317739	2.65333	-3.1001	ENSG00000120949	TNFRSF8
chr2	242031240	242031400	Peak_90966	-0.80308	0.0168887	0.318079	-2.6516	-3.12505	ENSG00000226423
chr2	111482877	111483566	Peak_81820	0.479985	0.0170424	0.319089	2.64722	-3.47782	ENSG00000172965	MIR4435-2HG
chr18	3595729	3596021	Peak_66116	0.570567	0.0171003	0.319522	2.64559	-3.31757	ENSG00000177337	DLGAP1-AS1
chr22	39617363	39617682	Peak_99982	-0.55513	0.0171287	0.319739	-2.64478	-3.32249	ENSG00000100346	CACNA1I
chr10	88755724	88756006	Peak_20707	0.834629	0.0171632	0.320045	2.64381	-3.144	ENSG00000204020	LIPN
chr1	245154347	245154937	Peak_14420	0.462115	0.0171991	0.320413	2.6428	-3.4648	ENSG00000162849	KIF26B
chr12	104462896	104463512	Peak_38285	0.542466	0.0172205	0.320637	2.6422	-3.42628	ENSG00000171310	CHST11
chr6	14117259	14118214	Peak_140923	0.457496	0.0172584	0.321058	2.64114	-3.55622	ENSG00000112149	CD83
chr3	101863858	101863948	Peak_107648	1.12886	0.0172705	0.321128	2.6408	-3.01077	ENSG00000144802	NFKBIZ
chr6	41706034	41706418	Peak_142593	0.612909	0.0172773	0.321128	2.64061	-3.37855	ENSG00000112561	TFEB
chr19	50566392	50566514	Peak_74001	0.737319	0.0173719	0.321886	2.63797	-3.18321	ENSG00000131409	LRRC4B
chrX	48917138	48917684	Peak_185088	0.521445	0.0174007	0.322071	2.63717	-3.51856	ENSG00000102096	PIM2
chr2	87485965	87486788	Peak_79527	0.461692	0.0174101	0.322071	2.63691	-3.47826	ENSG00000273445
chr1	182601450	182601773	Peak_10854	0.548751	0.0175097	0.322987	2.63415	-3.39909	ENSG00000143333	RGS16
chr4	165432343	165432491	Peak_126778	-0.774339	0.0175117	0.322992	-2.6341	-3.14109	ENSG00000109472	CPE
chr6	138114211	138114365	Peak_149973	-0.728127	0.0175379	0.323177	-2.63338	-3.17834	ENSG00000112378	PERP
chr19	17403379	17403684	Peak_72228	0.54181	0.0175469	0.32323	2.63313	-3.38575	ENSG00000130303	BST2
chr7	135147430	135148756	Peak_162525	0.474847	0.0175614	0.323339	2.63273	-3.55383	ENSG00000146859	TMEM140
chr10	28336865	28337135	Peak_16340	-0.628512	0.0175881	0.323518	-2.632	-3.35224	ENSG00000150054	MPP7
chr8	98249183	98249313	Peak_171560	-1.2413	0.0176184	0.323849	-2.63116	-3.01577	ENSG00000104361	NIPAL2
chr17	74736500	74737151	Peak_64992	0.486215	0.0176541	0.324202	2.63018	-3.45784	ENSG00000172794	RAB37
chr10	96831855	96833339	Peak_21107	0.465078	0.0176561	0.324202	2.63013	-3.61309	ENSG00000196233	LCOR
chr1	221741549	221743269	Peak_13129	0.445778	0.0177964	0.325562	2.6263	-3.63178	ENSG00000143507	DUSP10
chr10	84205565	84205996	Peak_20465	-0.543568	0.0178434	0.325914	-2.62503	-3.42324	ENSG00000148600	CDHR1
chr1	156106012	156106832	Peak_9640	0.462388	0.0178768	0.326096	2.62412	-3.60923	ENSG00000160789	LMNA
chr6	29748954	29749351	Peak_141793	0.516841	0.0178971	0.326126	2.62357	-3.466	ENSG00000214922	HLA-F-AS1
chr1	160177240	160177702	Peak_9848	0.645984	0.0179187	0.326298	2.62299	-3.33719	ENSG00000132681	ATP1A4
chr7	134646164	134647258	Peak_162500	0.442894	0.0179233	0.326298	2.62286	-3.6134	ENSG00000172331	BPGM
chr5	56100283	56101011	Peak_132138	-0.535471	0.0179447	0.326483	-2.62229	-3.46286	ENSG00000164512	ANKRD55
chr5	56094712	56095195	Peak_132135	0.601526	0.0179721	0.326667	2.62155	-3.33183	ENSG00000164512	ANKRD55
chr5	74593249	74593609	Peak_133251	-0.692022	0.0179792	0.326667	-2.62136	-3.28761	ENSG00000171617	ENC1
chr10	7667034	7667169	Peak_15246	0.792554	0.0180143	0.326916	2.62041	-3.1604	ENSG00000123243	ITIH5
chr6	70412902	70414059	Peak_145003	0.439889	0.018104	0.327836	2.61801	-3.59321	ENSG00000082269	FAM135A
chr2	102082552	102083672	Peak_81171	-0.46937	0.0181862	0.328613	-2.61581	-3.55	ENSG00000115594	IL1R1
chr4	48138690	48139455	Peak_117556	0.468033	0.0182507	0.328842	2.6141	-3.5395	ENSG00000135605	TEC
chr17	65523001	65523352	Peak_64683	-0.573934	0.0182274	0.328842	-2.61472	-3.36149	ENSG00000168646	AXIN2
chr2	100059832	100060247	Peak_81032	-0.574645	0.0182507	0.328842	-2.6141	-3.38878	ENSG00000144218	AFF3
chr16	68434788	68435136	Peak_59627	-0.582749	0.018246	0.328842	-2.61423	-3.36512	ENSG00000103056	SMPD3
chr1	116039127	116039276	Peak_6281	-1.22683	0.0182517	0.328842	-2.61407	-3.04064	ENSG00000163393	SLC22A15
chr9	89604235	89606077	Peak_180101	0.423939	0.0182854	0.329109	2.61318	-3.65313	ENSG00000130222	GADD45G
chr7	48088712	48089773	Peak_155694	0.457822	0.0183251	0.329545	2.61213	-3.58398	ENSG00000183696	UPP1
chr16	11774203	11774293	Peak_57146	1.43615	0.0183578	0.329793	2.61127	-3.04125	ENSG00000122299	ZC3H7A
chr8	124751654	124752302	Peak_173211	0.708872	0.0183937	0.329977	2.61032	-3.43371	ENSG00000170873	MTSS1
chr8	19475185	19475965	Peak_165754	-0.499932	0.0184258	0.330081	-2.60947	-3.5866	ENSG00000147408	CSGALNACT1
chr7	70669981	70670094	Peak_158133	-0.806372	0.0184473	0.330245	-2.60891	-3.16564	ENSG00000158321	AUTS2
chr8	102097749	102098167	Peak_171789	0.574584	0.0184648	0.330382	2.60845	-3.3687	ENSG00000104490	NCALD
chr1	186085234	186085393	Peak_11043	-0.76925	0.0185581	0.331094	-2.60601	-3.17914	ENSG00000143341	HMCN1
chr15	74433490	74434205	Peak_55354	0.461365	0.0186337	0.331633	2.60404	-3.55981	ENSG00000138623	SEMA7A
chr1	169633192	169633411	Peak_10320	-0.764399	0.0187179	0.332373	-2.60185	-3.22525	ENSG00000174175	SELP
chr1	12063135	12063286	Peak_793	0.786998	0.0188305	0.333243	2.59894	-3.21935	ENSG00000120949	TNFRSF8
chr12	44836082	44836244	Peak_34479	-0.872891	0.0188308	0.333243	-2.59893	-3.1984	ENSG00000184613	NELL2
chr1	169105664	169106983	Peak_10297	0.428862	0.0188573	0.333492	2.59825	-3.64904	ENSG00000143153	ATP1B1
chr22	37188384	37188536	Peak_99762	0.826497	0.0188771	0.333561	2.59774	-3.19598	ENSG00000133466	C1QTNF6
chr17	35312788	35313966	Peak_62827	0.426186	0.0189125	0.333845	2.59684	-3.65883	ENSG00000267364
chr22	28882882	28883889	Peak_99422	0.576882	0.0189334	0.334116	2.5963	-3.6485	ENSG00000183579	ZNRF3
chr7	36571301	36571408	Peak_155062	-0.909772	0.0189669	0.334314	-2.59544	-3.12304	ENSG00000136250	AOAH
chr3	172145377	172145705	Peak_112604	0.69243	0.0190162	0.334523	2.59418	-3.30566	ENSG00000075420	FNDC3B
chr5	80270064	80270484	Peak_133579	-0.557812	0.0190344	0.334705	-2.59372	-3.44109	ENSG00000164300	SERINC5
chr7	117041114	117041233	Peak_161394	1.13113	0.0191294	0.335311	2.5913	-3.12955	ENSG00000004866	ST7
chr11	82997148	82997723	Peak_27673	0.614243	0.0191695	0.335483	2.59028	-3.43872	ENSG00000137502	RAB30
chr15	82298397	82299038	Peak_55695	-0.522653	0.019192	0.335528	-2.58971	-3.57444	ENSG00000274376	ADAMTS7P1
chr13	45851452	45851900	Peak_43002	-0.577145	0.0192261	0.335786	-2.58885	-3.45946	ENSG00000215475	SIAH3
chr18	62358464	62358582	Peak_69469	-1.26297	0.0192535	0.336065	-2.58816	-3.07403	ENSG00000141655	TNFRSF11A
chr6	31400436	31400962	Peak_141970	0.47093	0.0193664	0.336861	2.58532	-3.55595	ENSG00000206337	HCP5
chr2	100813526	100813899	Peak_81081	-0.666451	0.0194019	0.337042	-2.58443	-3.39884	ENSG00000170485	NPAS2
chr11	118200471	118200672	Peak_29801	-0.887501	0.0194369	0.337369	-2.58356	-3.216	ENSG00000160593	JAML
chr2	87466409	87467180	Peak_79521	0.463883	0.0194816	0.337678	2.58244	-3.63375	ENSG00000222041	CYTOR
chr1	94926468	94927672	Peak_5052	0.450299	0.0194847	0.337701	2.58236	-3.64267	ENSG00000117519	CNN3
chr18	3593500	3594912	Peak_66115	0.464498	0.019508	0.337916	2.58179	-3.69476	ENSG00000177337	DLGAP1-AS1
chr3	56960338	56960539	Peak_103725	0.857079	0.0195287	0.338027	2.58127	-3.22301	ENSG00000163947	ARHGEF3
chr8	3852462	3852690	Peak_164669	-0.786878	0.019551	0.338227	-2.58071	-3.26776	ENSG00000183117	CSMD1
chr17	43211434	43212573	Peak_63347	0.438832	0.0196461	0.339061	2.57836	-3.65108	ENSG00000184988	TMEM106A
chr11	12133603	12134022	Peak_23869	-0.566345	0.0197017	0.339566	-2.57698	-3.49181	ENSG00000133816	MICAL2
chr6	53483550	53484281	Peak_143253	0.519195	0.0197513	0.339878	2.57576	-3.50975	ENSG00000001084	GCLC
chr6	107737417	107737650	Peak_147733	-0.643971	0.019768	0.33995	-2.57535	-3.41335	ENSG00000146285	SCML4
chr10	97292232	97293031	Peak_21151	0.465939	0.0198407	0.340422	2.57356	-3.6912	ENSG00000213390	ARHGAP19
chr6	16818728	16819363	Peak_141139	0.684338	0.0199152	0.341046	2.57174	-3.49514	ENSG00000272341
chr1	11636909	11637067	Peak_761	0.951687	0.0199594	0.341417	2.57066	-3.19321	ENSG00000116661	FBXO2
chr6	118558679	118559385	Peak_148513	0.537762	0.0199575	0.341417	2.57071	-3.61096	ENSG00000198523	PLN
chr9	15310595	15310702	Peak_175260	-0.66472	0.0201129	0.342409	-2.56694	-3.34876	ENSG00000155158	TTC39B
chr11	95230927	95231883	Peak_28402	0.445785	0.0201854	0.342865	2.56519	-3.74091	ENSG00000149212	SESN3
chr12	12010119	12010949	Peak_31458	-0.542602	0.0202264	0.343132	-2.5642	-3.60198	ENSG00000121380	BCL2L14
chr12	44956670	44956751	Peak_34488	1.25092	0.0202572	0.343342	2.56346	-3.11775	ENSG00000184613	NELL2
chr11	133948078	133948439	Peak_30577	-0.543513	0.0202818	0.343446	-2.56287	-3.60007	ENSG00000080854	IGSF9B
chr17	1574373	1574529	Peak_60902	0.812985	0.0204179	0.344576	2.55961	-3.22591	ENSG00000167703	SLC43A2
chr7	48618240	48619189	Peak_155732	0.527345	0.0205524	0.345575	2.55641	-3.59386	ENSG00000228173
chr5	53512835	53513128	Peak_131997	-0.732696	0.0206178	0.346024	-2.55487	-3.35142	ENSG00000134363	FST
chr5	150800914	150801039	Peak_138299	-1.14659	0.0207013	0.346375	-2.5529	-3.1502	ENSG00000256235	SMIM3
chr22	25267686	25267864	Peak_99333	0.884967	0.0207329	0.346546	2.55215	-3.27455	ENSG00000233577
chr9	136843901	136844219	Peak_182495	0.475861	0.0207336	0.346546	2.55214	-3.58693	ENSG00000232434	AJM1
chr8	96934119	96934453	Peak_171489	-0.613324	0.0207846	0.346936	-2.55094	-3.41088	ENSG00000104324	CPQ
chr8	27774156	27774861	Peak_166223	0.545311	0.0208369	0.347071	2.54971	-3.7385	ENSG00000171320	ESCO2
chr1	92775386	92775507	Peak_4893	-1.04547	0.0208724	0.347264	-2.54888	-3.19558	ENSG00000067208	EVI5
chr22	50548554	50548892	Peak_100607	0.542945	0.0209467	0.34773	2.54715	-3.53037	ENSG00000130487	KLHDC7B
chr6	149450094	149450217	Peak_150854	0.858962	0.0209558	0.347769	2.54694	-3.24244	ENSG00000178199	ZC3H12D
chr1	54299048	54299336	Peak_2985	-0.82272	0.0209701	0.347849	-2.54661	-3.37354	ENSG00000225632
chr19	46633913	46634745	Peak_73608	0.475582	0.0209889	0.348001	2.54617	-3.7508	ENSG00000167414	GNG8
chr18	13614804	13615052	Peak_66692	0.552443	0.0210337	0.348493	2.54513	-3.52244	ENSG00000168675	LDLRAD4
chr3	50479299	50479491	Peak_103465	-0.878805	0.0210387	0.348493	-2.54502	-3.23705	ENSG00000007402	CACNA2D2
chr14	67391038	67391872	Peak_50086	-0.479804	0.0210535	0.348604	-2.54467	-3.64042	ENSG00000100558	PLEK2
chr14	32535671	32535825	Peak_48547	-1.07202	0.0211092	0.348836	-2.54339	-3.1799	ENSG00000151320	AKAP6
chr1	221777755	221778146	Peak_13130	0.59174	0.0211526	0.349006	2.54238	-3.4989	ENSG00000143507	DUSP10
chr22	50305169	50305283	Peak_100580	-0.752158	0.0213071	0.349828	-2.53883	-3.32579	ENSG00000196576	PLXNB2
chr1	67684919	67686743	Peak_3522	0.414483	0.0213431	0.350075	2.53801	-3.79154	ENSG00000116717	GADD45A
chr7	55557905	55558138	Peak_156213	0.73509	0.0214045	0.350438	2.53661	-3.39841	ENSG00000154978	VOPP1
chr1	63934204	63934360	Peak_3281	-0.872875	0.021454	0.350462	-2.53548	-3.27704	ENSG00000185483	ROR1
chr2	19865095	19865210	Peak_75863	0.749907	0.02152	0.350669	2.53398	-3.3332	ENSG00000228784	LINC00954
chr3	40477793	40477945	Peak_102869	-0.830626	0.0215184	0.350669	-2.53401	-3.27466	ENSG00000177873	ZNF619
chr2	75556355	75556583	Peak_78865	-0.818099	0.0215263	0.350699	-2.53384	-3.3136	ENSG00000115363	EVA1A
chr1	61455416	61455565	Peak_3190	0.89782	0.0215846	0.351055	2.53252	-3.23485	ENSG00000162599	NFIA
chr2	108987112	108987368	Peak_81584	-0.611884	0.0216338	0.351264	-2.53141	-3.49107	ENSG00000135960	EDAR
chr1	12057609	12057824	Peak_790	0.680386	0.0216378	0.351291	2.53131	-3.37636	ENSG00000120949	TNFRSF8
chr7	36258357	36258698	Peak_155032	0.614726	0.0217406	0.352091	2.529	-3.49103	ENSG00000122547	EEPD1
chr11	118263799	118264440	Peak_29812	-0.499025	0.0217432	0.352099	-2.52894	-3.6222	ENSG00000149573	MPZL2
chr7	128017436	128017645	Peak_162092	-0.725774	0.0217995	0.352535	-2.52768	-3.38642	ENSG00000128594	LRRC4
chr4	145553270	145553507	Peak_125378	-0.794284	0.0217881	0.352535	-2.52793	-3.31673	ENSG00000170365	SMAD1
chr8	98284120	98284246	Peak_171562	-0.920951	0.0218518	0.352916	-2.52651	-3.22535	ENSG00000104361	NIPAL2
chr5	175729673	175730223	Peak_139618	-0.576186	0.0219119	0.352966	-2.52516	-3.65709	ENSG00000113749	HRH2
chr7	70809491	70809602	Peak_158145	-1.15191	0.021875	0.352966	-2.52599	-3.1908	ENSG00000158321	AUTS2
chr9	133656597	133656900	Peak_182299	-0.602811	0.0219252	0.352967	-2.52487	-3.57225	ENSG00000225756	DBH-AS1
chr9	120931408	120932030	Peak_181494	0.583048	0.0219324	0.352972	2.52471	-3.70389	ENSG00000056558	TRAF1
chr5	35852407	35852655	Peak_130897	0.58055	0.0219541	0.353108	2.52422	-3.49621	ENSG00000168685	IL7R
chrX	49268866	49270113	Peak_185119	0.464094	0.0219575	0.353108	2.52415	-3.80536	ENSG00000049769	PPP1R3F
chr8	12753921	12756243	Peak_165427	0.400543	0.0220472	0.353584	2.52216	-3.81429	ENSG00000154359	LONRF1
chr10	97869346	97869999	Peak_21201	-0.516334	0.0220513	0.353599	-2.52206	-3.69445	ENSG00000155265	GOLGA7B
chr7	8176066	8177125	Peak_153250	0.465107	0.0221481	0.353975	2.51992	-3.75462	ENSG00000003147	ICA1
chr12	22445165	22445325	Peak_32161	-1.0024	0.0222627	0.354448	-2.5174	-3.24655	ENSG00000111728	ST8SIA1
chr8	4044884	4045070	Peak_164681	-0.760038	0.0223085	0.354688	-2.5164	-3.33099	ENSG00000183117	CSMD1
chr5	94736814	94736952	Peak_134463	-0.87787	0.022306	0.354688	-2.51645	-3.30681	ENSG00000175471	MCTP1
chr4	122732199	122733327	Peak_123700	0.431649	0.0223703	0.35497	2.51504	-3.8173	ENSG00000181004	BBS12
chr9	106972367	106972515	Peak_181011	-0.898317	0.0223754	0.35497	-2.51493	-3.26015	ENSG00000148143	ZNF462
chr2	98935155	98935339	Peak_80997	-0.900634	0.0223789	0.35497	-2.51485	-3.33689	ENSG00000196872	KIAA1211L
chr16	18767232	18767554	Peak_57403	-0.750374	0.0223888	0.355003	-2.51464	-3.54535	ENSG00000134419	RPS15A
chr5	95760353	95761268	Peak_134523	0.638138	0.0224158	0.355095	2.51405	-3.66709	ENSG00000164292	RHOBTB3
chr6	25441738	25442568	Peak_141518	-0.645954	0.0224193	0.355095	-2.51397	-3.68071	ENSG00000079691	CARMIL1
chr12	62113701	62113932	Peak_35631	-0.699636	0.022532	0.355623	-2.51152	-3.41562	ENSG00000198673	TAFA2
chr8	102107777	102108408	Peak_171791	0.5112	0.0225394	0.355657	2.51136	-3.63466	ENSG00000104490	NCALD
chr1	207459131	207459259	Peak_12450	-0.650926	0.0225624	0.355804	-2.51086	-3.48079	ENSG00000117322	CR2
chr8	3707920	3708079	Peak_164656	-0.888678	0.0225773	0.355868	-2.51053	-3.33491	ENSG00000183117	CSMD1
chr13	40666196	40667090	Peak_42713	0.424248	0.0225864	0.355921	2.51034	-3.80298	ENSG00000150907	FOXO1
chr22	25572737	25572956	Peak_99357	0.924177	0.0225923	0.355945	2.51021	-3.29124	ENSG00000100077	GRK3
chr4	143336755	143337392	Peak_125258	0.526448	0.0226346	0.356333	2.50929	-3.67776	ENSG00000109458	GAB1
chr2	88739788	88740459	Peak_79618	-0.490473	0.0226362	0.356333	-2.50926	-3.6758	ENSG00000230006	ANKRD36BP2
chr20	44532639	44533379	Peak_94442	-0.512601	0.0226439	0.356334	-2.50909	-3.72111	ENSG00000168734	PKIG
chr2	96145313	96145658	Peak_80802	0.522713	0.022725	0.356582	2.50734	-3.75159	ENSG00000158050	DUSP2
chr7	6272370	6273101	Peak_153112	0.470849	0.0227249	0.356582	2.50734	-3.73918	ENSG00000008256	CYTH3
chr1	76219180	76219432	Peak_3980	-0.692957	0.0227244	0.356582	-2.50736	-3.41252	ENSG00000184005	ST6GALNAC3
chr18	23136191	23136594	Peak_67469	0.51012	0.0227428	0.356714	2.50696	-3.60049	ENSG00000134508	CABLES1
chr1	232578700	232579041	Peak_13761	-0.764855	0.0227614	0.356826	-2.50656	-3.45382	ENSG00000116991	SIPA1L2
chr17	30378267	30379267	Peak_62628	0.434301	0.022913	0.357784	2.50331	-3.80679	ENSG00000108582	CPD
chr17	62627524	62628623	Peak_64473	-0.479055	0.0229182	0.357794	-2.5032	-3.7873	ENSG00000011028	MRC2
chr9	106857381	106857533	Peak_181003	-0.795125	0.0229635	0.358179	-2.50223	-3.34886	ENSG00000148143	ZNF462
chr22	37198173	37199998	Peak_99764	0.417694	0.0231527	0.359246	2.49821	-3.86489	ENSG00000133466	C1QTNF6
chr12	50924390	50924673	Peak_34865	0.682697	0.023163	0.359259	2.49799	-3.43853	ENSG00000185432	METTL7A
chr18	45686680	45688102	Peak_68562	0.4056	0.023188	0.359382	2.49746	-3.8281	ENSG00000141469	SLC14A1
chr16	997566	998310	Peak_56628	-0.511683	0.0232557	0.359475	-2.49603	-3.73133	ENSG00000260496
chr2	216708464	216708709	Peak_89198	-0.658429	0.0232642	0.359497	-2.49585	-3.44028	ENSG00000115461	IGFBP5
chrX	46758439	46759713	Peak_185004	0.457076	0.0233274	0.359917	2.49452	-3.78645	ENSG00000065923	SLC9A7
chr7	48648518	48648692	Peak_155736	-0.79284	0.0233449	0.359917	-2.49416	-3.4084	ENSG00000228173
chr8	19765917	19766122	Peak_165773	-0.816961	0.0233736	0.359917	-2.49355	-3.38004	ENSG00000147408	CSGALNACT1
chr1	214384264	214384393	Peak_12816	-0.822312	0.0234895	0.360771	-2.49113	-3.36358	ENSG00000152104	PTPN14
chr12	3397465	3398698	Peak_30890	-0.470186	0.0235126	0.360876	-2.49065	-3.75031	ENSG00000111218	PRMT8
chr2	191677466	191678365	Peak_87260	0.454269	0.0236129	0.361698	2.48856	-3.87098	ENSG00000173559	NABP1
chr11	59102151	59102607	Peak_26325	-0.522893	0.0236411	0.361815	-2.48797	-3.69934	ENSG00000189057	FAM111B
chr6	52419917	52420745	Peak_143163	0.446472	0.0236783	0.361918	2.4872	-3.8519	ENSG00000096093	EFHC1
chrX	49257153	49257353	Peak_185116	0.721703	0.0236879	0.361943	2.487	-3.49411	ENSG00000049768	FOXP3
chr17	39792956	39793229	Peak_63102	0.686736	0.0237337	0.362224	2.48605	-3.46203	ENSG00000161405	IKZF3
chr9	132169806	132170014	Peak_182200	-0.682656	0.0237351	0.362224	-2.48602	-3.47959	ENSG00000196358	NTNG2
chr13	42475022	42475333	Peak_42846	0.657176	0.0238274	0.362779	2.48412	-3.56031	ENSG00000120659	TNFSF11
chr3	56970590	56970939	Peak_103727	-0.633802	0.0239231	0.363032	-2.48215	-3.52101	ENSG00000163947	ARHGEF3
chr1	61316451	61316639	Peak_3186	-0.890254	0.0239387	0.363169	-2.48183	-3.33	ENSG00000162599	NFIA
chr12	8949160	8950433	Peak_31266	0.408642	0.0239733	0.363344	2.48112	-3.87155	ENSG00000003056	M6PR
chr7	75994381	75995031	Peak_158449	0.426462	0.0239767	0.363346	2.48105	-3.83116	ENSG00000189077	TMEM120A
chr7	70700835	70700975	Peak_158138	-0.841491	0.0240012	0.363572	-2.48055	-3.34441	ENSG00000158321	AUTS2
chr1	89272353	89273203	Peak_4696	0.472125	0.0242168	0.365075	2.47616	-3.76687	ENSG00000154451	GBP5
chr1	67336894	67337276	Peak_3493	-0.535101	0.0242143	0.365075	-2.47621	-3.67262	ENSG00000081985	IL12RB2
chr6	16769197	16769423	Peak_141136	0.538693	0.0244019	0.366054	2.47242	-3.66246	ENSG00000272341
chr6	158660435	158660816	Peak_151528	-0.504027	0.0244329	0.366054	-2.47179	-3.69154	ENSG00000164674	SYTL3
chr7	36724024	36724689	Peak_155075	-0.529976	0.0244089	0.366054	-2.47228	-3.80619	ENSG00000136250	AOAH
chr13	80340061	80340265	Peak_45269	-0.573007	0.0244002	0.366054	-2.47245	-3.59726	ENSG00000136158	SPRY2
chr10	60968340	60968457	Peak_19121	-1.06638	0.024471	0.36647	-2.47103	-3.28728	ENSG00000072422	RHOBTB1
chr8	17650777	17650903	Peak_165664	-0.968417	0.0244792	0.366532	-2.47086	-3.33567	ENSG00000129422	MTUS1
chr2	201182942	201183075	Peak_88065	-0.627946	0.0245256	0.366862	-2.46993	-3.56668	ENSG00000003400	CASP10
chr19	2096061	2097477	Peak_71018	0.440246	0.0246051	0.367454	2.46834	-3.9369	ENSG00000099840	IZUMO4
chr12	3931296	3931501	Peak_30923	0.674646	0.02466	0.367602	2.46724	-3.5087	ENSG00000256862
chr11	60953638	60953771	Peak_26411	-0.761409	0.0247014	0.367928	-2.46642	-3.40391	ENSG00000110446	SLC15A3
chr9	133647094	133647277	Peak_182298	-0.870259	0.0248432	0.368785	-2.4636	-3.41569	ENSG00000225756	DBH-AS1
chr10	70584929	70585453	Peak_19717	0.501066	0.0248558	0.368915	2.46335	-3.7489	ENSG00000180644	PRF1
chr19	4153305	4153772	Peak_71228	0.525874	0.0248946	0.368992	2.46259	-3.74524	ENSG00000060566	CREB3L3
chr12	113135403	113136454	Peak_38730	0.480235	0.0249056	0.368992	2.46237	-3.89406	ENSG00000111344	RASAL1
chr2	200217395	200217566	Peak_87983	-1.06074	0.024992	0.369339	-2.46066	-3.34531	ENSG00000196141	SPATS2L
chr11	85797821	85797952	Peak_27798	-0.886815	0.0250211	0.369415	-2.46009	-3.41434	ENSG00000137501	SYTL2
chr19	47112142	47114112	Peak_73652	0.418552	0.025063	0.369641	2.45927	-3.95444	ENSG00000142230	SAE1
chr10	347188	347809	Peak_14735	-0.467815	0.0250659	0.369641	-2.45921	-3.75049	ENSG00000151240	DIP2C
chr1	53367987	53368235	Peak_2933	-0.656812	0.025102	0.369922	-2.4585	-3.60264	ENSG00000230138	LINC02812
chr20	49713336	49714202	Peak_94696	0.458874	0.0251254	0.37012	2.45804	-3.83927	ENSG00000158470	B4GALT5
chr16	47492766	47493116	Peak_58849	0.60138	0.0251579	0.37036	2.45741	-3.56943	ENSG00000102893	PHKB
chr10	3804305	3805937	Peak_14983	0.433381	0.0252398	0.370773	2.45581	-3.90408	ENSG00000067082	KLF6
chr10	102393980	102395084	Peak_21450	0.413893	0.025334	0.371003	2.45397	-3.95386	ENSG00000077150	NFKB2
chr18	13397742	13397882	Peak_66641	0.752443	0.0253777	0.371186	2.45312	-3.46399	ENSG00000168675	LDLRAD4
chr8	60698669	60698946	Peak_168929	-0.654226	0.0253817	0.371197	-2.45305	-3.51356	ENSG00000171316	CHD7
chr11	60952243	60952883	Peak_26410	-0.562623	0.0254086	0.371304	-2.45252	-3.76862	ENSG00000110446	SLC15A3
chr1	214660923	214661068	Peak_12839	-0.92556	0.025417	0.371355	-2.45236	-3.35125	ENSG00000117724	CENPF
chr3	113947402	113948950	Peak_108706	0.392684	0.0255981	0.372671	2.44886	-3.91678	ENSG00000184307	ZDHHC23
chr12	3491964	3492584	Peak_30894	-0.446666	0.0256061	0.372729	-2.44871	-3.83161	ENSG00000111218	PRMT8
chr17	74466486	74467142	Peak_64979	-0.497789	0.0256868	0.373256	-2.44716	-3.78783	ENSG00000167851	CD300A
chr3	61110693	61110997	Peak_103916	0.623865	0.0257844	0.373354	2.44529	-3.64526	ENSG00000189283	FHIT
chr1	244047621	244048588	Peak_14361	0.45374	0.0258463	0.373354	2.44411	-3.97118	ENSG00000179456	ZBTB18
chr1	186145788	186146192	Peak_11045	-0.645063	0.0257536	0.373354	-2.44588	-3.58611	ENSG00000143341	HMCN1
chr11	129270586	129270786	Peak_30396	-0.679651	0.02586	0.373354	-2.44384	-3.56537	ENSG00000134909	ARHGAP32
chr8	101701657	101701816	Peak_171772	-0.766756	0.0257688	0.373354	-2.44559	-3.42878	ENSG00000104490	NCALD
chr15	89575027	89575978	Peak_55999	0.436421	0.0258711	0.37341	2.44363	-3.93028	ENSG00000140534	TICRR
chr2	213126053	213126200	Peak_88926	0.75205	0.025894	0.373597	2.4432	-3.46625	ENSG00000030419	IKZF2
chr6	16656659	16656787	Peak_141116	0.865265	0.0259388	0.373739	2.44234	-3.47181	ENSG00000124788	ATXN1
chr3	168088330	168088524	Peak_112356	0.771106	0.0259224	0.373739	2.44266	-3.4672	ENSG00000173905	GOLIM4
chr15	67419707	67419854	Peak_55018	1.44299	0.0260438	0.374284	2.44035	-3.30444	ENSG00000259673	IQCH-AS1
chr5	180901021	180901266	Peak_139965	0.792247	0.0261201	0.374904	2.43891	-3.45023	ENSG00000113303	BTNL8
chr1	23531114	23531693	Peak_1363	0.453287	0.0261329	0.374929	2.43867	-3.86056	ENSG00000007968	E2F2
chr18	13553110	13553480	Peak_66681	0.823389	0.0261924	0.375284	2.43754	-3.66606	ENSG00000168675	LDLRAD4
chr11	67303231	67303602	Peak_26933	0.531152	0.0262178	0.375354	2.43707	-3.75508	ENSG00000172830	SSH3
chr2	191689257	191689346	Peak_87263	1.08945	0.0262467	0.375426	2.43652	-3.31877	ENSG00000173559	NABP1
chr3	42905890	42906491	Peak_102968	0.488275	0.0264158	0.376192	2.43335	-3.80765	ENSG00000182983	ZNF662
chr3	172324028	172324146	Peak_112620	0.906038	0.0264889	0.376648	2.43199	-3.37203	ENSG00000075420	FNDC3B
chr18	62869388	62870106	Peak_69504	0.462676	0.026532	0.37686	2.43119	-3.89882	ENSG00000081913	PHLPP1
chr3	33096521	33097566	Peak_102521	0.410704	0.0265579	0.376998	2.4307	-3.90648	ENSG00000170266	GLB1
chr9	16058209	16058489	Peak_175296	-0.650816	0.0267423	0.378313	-2.42729	-3.6706	ENSG00000164989	CCDC171
chr3	125200165	125200316	Peak_109420	-0.822171	0.0267881	0.378487	-2.42644	-3.4523	ENSG00000221955	SLC12A8
chr3	56800433	56801076	Peak_103710	-0.465723	0.026793	0.378527	-2.42635	-3.91254	ENSG00000163947	ARHGEF3
chr5	150412357	150413355	Peak_138268	0.44151	0.0268305	0.378811	2.42566	-3.97261	ENSG00000019582	CD74
chr2	159124160	159124962	Peak_84817	-0.44759	0.026931	0.37946	-2.42381	-3.88836	ENSG00000115183	TANC1
chr7	143408956	143409371	Peak_163074	-0.522709	0.0269683	0.379522	-2.42313	-3.75371	ENSG00000146904	EPHA1
chr7	48454459	48454715	Peak_155724	-0.640326	0.0270138	0.379843	-2.42229	-3.57526	ENSG00000179869	ABCA13
chr7	134669575	134670347	Peak_162501	-0.455365	0.027067	0.380116	-2.42132	-3.89682	ENSG00000172331	BPGM
chr2	60880805	60882592	Peak_78043	0.422004	0.0271231	0.380365	2.42029	-3.99396	ENSG00000162924	REL
chr21	5549338	5549419	Peak_95369	1.05561	0.0271424	0.380424	2.41994	-3.35014	ENSG00000274333
chr1	156833526	156834114	Peak_9719	0.488354	0.0272047	0.380473	2.41881	-3.89775	ENSG00000198400	NTRK1
chr1	87291475	87291601	Peak_4596	-0.85185	0.0272888	0.380814	-2.41728	-3.46237	ENSG00000143013	LMO4
chr3	4724796	4724960	Peak_101079	-0.957555	0.0272988	0.380863	-2.4171	-3.45322	ENSG00000150995	ITPR1
chr22	37115001	37115540	Peak_99752	0.46235	0.0273486	0.380923	2.4162	-3.87302	ENSG00000187045	TMPRSS6
chr8	124629734	124630107	Peak_173194	0.670622	0.0273623	0.381038	2.41595	-3.68676	ENSG00000170873	MTSS1
chr6	129661809	129662547	Peak_149345	-0.46128	0.0273775	0.381119	-2.41568	-3.85221	ENSG00000146376	ARHGAP18
chr3	130892939	130894812	Peak_109808	0.38154	0.0274071	0.381278	2.41514	-4.00047	ENSG00000017260	ATP2C1
chr1	89050520	89050719	Peak_4684	-0.739156	0.0274599	0.381639	-2.41419	-3.53578	ENSG00000117228	GBP1
chr16	55508799	55509433	Peak_59089	-0.457173	0.0275493	0.382148	-2.41258	-3.87254	ENSG00000087253	LPCAT2
chr6	25279874	25280084	Peak_141512	-0.587649	0.0276091	0.38249	-2.41151	-3.72728	ENSG00000079691	CARMIL1
chr4	121221657	121221878	Peak_123579	0.710307	0.0276181	0.382545	2.41135	-3.55221	ENSG00000050730	TNIP3
chr10	70578312	70578943	Peak_19715	0.489784	0.0276841	0.382989	2.41017	-3.85363	ENSG00000180644	PRF1
chr5	91383168	91383716	Peak_134219	0.436419	0.0277091	0.383189	2.40972	-3.97966	ENSG00000113369	ARRDC3
chr3	13544285	13544894	Peak_101544	-0.540671	0.0277438	0.383355	-2.4091	-3.96931	ENSG00000163520	FBLN2
chr9	89603146	89603779	Peak_180100	0.401396	0.0278448	0.383792	2.4073	-3.94526	ENSG00000130222	GADD45G
chr21	25561622	25562583	Peak_96831	0.412304	0.0279011	0.383884	2.4063	-3.92903	ENSG00000234883	MIR155HG
chr11	44601384	44601963	Peak_25409	0.503863	0.0279446	0.384004	2.40553	-3.82958	ENSG00000085117	CD82
chr1	160519870	160520014	Peak_9871	0.95568	0.0281842	0.384978	2.4013	-3.43099	ENSG00000162739	SLAMF6
chr2	23394104	23394445	Peak_76021	-0.685594	0.0282485	0.385283	-2.40017	-3.63556	ENSG00000119771	KLHL29
chr4	173182649	173182938	Peak_127418	0.665083	0.0282581	0.385283	2.4	-3.73528	ENSG00000245213
chr3	56790284	56790550	Peak_103708	-0.572121	0.0282862	0.385365	-2.39951	-3.71695	ENSG00000163947	ARHGEF3
chr18	13502002	13502180	Peak_66668	0.771222	0.0283292	0.385392	2.39875	-3.60798	ENSG00000267366
chr8	119598908	119599099	Peak_172915	-0.727961	0.0283172	0.385392	-2.39896	-3.56938	ENSG00000136960	ENPP2
chr3	183382332	183382805	Peak_113366	0.513398	0.0283602	0.385494	2.39821	-3.7932	ENSG00000053524	MCF2L2
chr17	76643629	76643955	Peak_65176	-0.590154	0.0283965	0.385532	-2.39758	-3.72144	ENSG00000070526	ST6GALNAC1
chr4	112285508	112286403	Peak_122969	0.385907	0.0284116	0.385588	2.39731	-3.98725	ENSG00000145365	TIFA
chr4	121070901	121072674	Peak_123551	0.386161	0.0285306	0.386199	2.39524	-4.0087	ENSG00000173376	NDNF
chr19	29660875	29661418	Peak_72607	-0.473177	0.0285968	0.386469	-2.39409	-3.93007	ENSG00000166289	PLEKHF1
chr7	70658225	70658506	Peak_158130	-0.578506	0.0286239	0.386469	-2.39362	-3.79525	ENSG00000158321	AUTS2
chr6	119539821	119540144	Peak_148603	-0.586243	0.0286003	0.386469	-2.39403	-3.714	ENSG00000111885	MAN1A1
chr6	56542164	56542314	Peak_143421	-0.829035	0.0287467	0.387139	-2.39149	-3.51856	ENSG00000151914	DST
chr18	11110833	11111068	Peak_66481	-0.837416	0.0287942	0.387373	-2.39068	-3.5717	ENSG00000154864	PIEZO2
chr8	132760216	132761104	Peak_173596	-0.447952	0.0289043	0.387722	-2.38878	-3.98026	ENSG00000165071	TMEM71
chr6	143963480	143963610	Peak_150456	-1.12726	0.0289735	0.388203	-2.38759	-3.40527	ENSG00000118495	PLAGL1
chrX	103607605	103608129	Peak_186645	0.558431	0.0291295	0.3892	2.38493	-3.81601	ENSG00000196507	TCEAL3
chr10	84190963	84191521	Peak_20463	-0.46681	0.0291307	0.3892	-2.38491	-3.91505	ENSG00000148600	CDHR1
chr3	172067112	172067775	Peak_112592	0.505691	0.0291686	0.389513	2.38426	-3.86088	ENSG00000075420	FNDC3B
chr3	29495556	29495739	Peak_102310	-0.795871	0.0291759	0.389513	-2.38414	-3.56107	ENSG00000144642	RBMS3
chr3	16589878	16590227	Peak_101730	0.609931	0.0291902	0.389598	2.38389	-3.68283	ENSG00000092345	DAZL
chr4	112144965	112146372	Peak_122957	0.39204	0.0291932	0.389598	2.38384	-4.04482	ENSG00000174749	FAM241A
chr7	137992152	137992264	Peak_162705	0.84048	0.0292336	0.389637	2.38316	-3.5334	ENSG00000182158	CREB3L2
chr6	37697157	37697505	Peak_142435	0.468213	0.0292358	0.389637	2.38312	-3.85929	ENSG00000112139	MDGA1
chr11	86395812	86395986	Peak_27839	-0.84711	0.0292556	0.389643	-2.38278	-3.54513	ENSG00000149201	CCDC81
chr17	66331155	66331688	Peak_64719	-0.607494	0.0293201	0.38992	-2.38169	-3.85327	ENSG00000154229	PRKCA
chr13	74210925	74211145	Peak_44845	-0.706555	0.0294645	0.390527	-2.37925	-3.60307	ENSG00000235532	LINC00402
chr6	107716744	107717042	Peak_147727	-0.493623	0.0295228	0.390729	-2.37827	-3.92031	ENSG00000146285	SCML4
chr12	4353656	4354179	Peak_30964	-0.534139	0.0295312	0.390805	-2.37812	-3.86615	ENSG00000078237	TIGAR
chr12	104957516	104959093	Peak_38324	0.397927	0.0296552	0.391593	2.37604	-4.05921	ENSG00000136052	SLC41A2
chr10	17662688	17662971	Peak_15795	0.693582	0.0297522	0.391856	2.37442	-3.70992	ENSG00000136738	STAM
chr18	75067373	75067655	Peak_70346	0.585283	0.0297362	0.391856	2.37468	-3.71596	ENSG00000278607
chr14	98142274	98142482	Peak_51371	-0.779798	0.029748	0.391856	-2.37449	-3.5731	ENSG00000258511	LINC02295
chr19	49527661	49528176	Peak_73898	0.453357	0.0297674	0.391874	2.37416	-3.97916	ENSG00000142552	RCN3
chr8	90645418	90646732	Peak_171080	0.397467	0.0298391	0.392129	2.37297	-4.05202	ENSG00000180694	TMEM64
chr1	181084428	181084549	Peak_10767	0.569693	0.0298709	0.392181	2.37244	-3.76978	ENSG00000162783	IER5
chr17	39800509	39800970	Peak_63104	-0.48404	0.0299357	0.392405	-2.37136	-3.93246	ENSG00000161405	IKZF3
chr16	68389534	68389833	Peak_59621	-0.636697	0.0299478	0.392409	-2.37116	-3.70319	ENSG00000103056	SMPD3
chr19	47190212	47190407	Peak_73662	0.526067	0.0300172	0.392844	2.37	-3.87303	ENSG00000105327	BBC3
chr7	48116678	48116923	Peak_155698	-0.662636	0.0300971	0.393239	-2.36868	-3.69047	ENSG00000183696	UPP1
chr13	31794563	31794813	Peak_42350	-0.81191	0.0301709	0.39363	-2.36746	-3.62237	ENSG00000073910	FRY
chr6	169638670	169639207	Peak_152514	-0.50341	0.0301885	0.393665	-2.36717	-3.87199	ENSG00000184465	WDR27
chr12	123075576	123076955	Peak_39228	0.41703	0.0302877	0.394408	2.36554	-4.06851	ENSG00000090975	PITPNM2
chr21	45154803	45155379	Peak_97826	-0.548	0.0303244	0.394544	-2.36494	-3.97119	ENSG00000197381	ADARB1
chr12	110704626	110704841	Peak_38624	-0.719031	0.0303279	0.39455	-2.36488	-3.64642	ENSG00000122986	HVCN1
chr5	113236047	113236191	Peak_135881	-0.769211	0.0303919	0.394663	-2.36383	-3.59706	ENSG00000171444	MCC
chr9	121699070	121699718	Peak_181545	0.428423	0.0304051	0.394709	2.36361	-3.96879	ENSG00000136848	DAB2IP
chr18	13392244	13392363	Peak_66640	0.697176	0.0305035	0.395059	2.362	-3.63339	ENSG00000168675	LDLRAD4
chr22	30267012	30267483	Peak_99488	0.474342	0.0305599	0.395435	2.36108	-3.92662	ENSG00000099985	OSM
chr3	45892653	45893278	Peak_103161	-0.426774	0.0306301	0.395777	-2.35994	-3.99743	ENSG00000173585	CCR9
chr1	39954662	39956085	Peak_2381	0.42783	0.0306542	0.395866	2.35955	-4.08858	ENSG00000168389	MFSD2A
chr9	106863729	106863871	Peak_181006	-0.632884	0.0306957	0.396158	-2.35887	-3.69876	ENSG00000148143	ZNF462
chr1	76247333	76247447	Peak_3982	0.902908	0.030757	0.396381	2.35788	-3.50697	ENSG00000184005	ST6GALNAC3
chr5	91374681	91374798	Peak_134216	0.806831	0.0307846	0.396489	2.35743	-3.60586	ENSG00000113369	ARRDC3
chr22	25564149	25565379	Peak_99356	0.403096	0.0308377	0.396656	2.35658	-4.06323	ENSG00000100077	GRK3
chr9	137028156	137028824	Peak_182511	0.414424	0.0308981	0.396813	2.3556	-4.04035	ENSG00000107331	ABCA2
chr1	54298395	54298557	Peak_2984	-0.691478	0.0308717	0.396813	-2.35603	-3.64305	ENSG00000225632
chr1	183580388	183580579	Peak_10924	-0.719254	0.0308665	0.396813	-2.35611	-3.66464	ENSG00000116701	NCF2
chr20	36282070	36282269	Peak_94125	-0.758696	0.03087	0.396813	-2.35605	-3.6021	ENSG00000080845	DLGAP4
chr2	6947813	6947985	Peak_75131	-0.928518	0.0309417	0.397002	-2.3549	-3.56033	ENSG00000151692	RNF144A
chr1	160830502	160830833	Peak_9921	0.532308	0.031026	0.397477	2.35354	-3.82221	ENSG00000122223	CD244
chr4	121218744	121218966	Peak_123578	-0.688071	0.0310414	0.397512	-2.35329	-3.64134	ENSG00000050730	TNIP3
chr17	65531607	65532246	Peak_64686	-0.446802	0.0310583	0.397545	-2.35302	-3.97889	ENSG00000168646	AXIN2
chr1	67674286	67675351	Peak_3520	0.416322	0.0313102	0.398814	2.34899	-4.0266	ENSG00000116717	GADD45A
chr16	27358010	27358154	Peak_57714	-0.74309	0.0313582	0.399116	-2.34823	-3.60199	ENSG00000077238	IL4R
chr6	44256990	44257884	Peak_142821	0.404123	0.0314181	0.399373	2.34727	-4.08876	ENSG00000157593	SLC35B2
chr9	69160795	69161016	Peak_179142	-0.661292	0.0314311	0.399373	-2.34707	-3.67532	ENSG00000119139	TJP2
chr2	191665351	191665480	Peak_87259	-0.874279	0.0314312	0.399373	-2.34707	-3.51739	ENSG00000173559	NABP1
chrX	16596558	16596685	Peak_184381	0.90655	0.0315319	0.399933	2.34547	-3.5151	ENSG00000047230	CTPS2
chr12	3236923	3237064	Peak_30883	-0.784059	0.0315755	0.400081	-2.34478	-3.59187	ENSG00000011105	TSPAN9
chr3	4492636	4494067	Peak_101067	0.404311	0.031725	0.400821	2.34242	-4.14844	ENSG00000150995	ITPR1
chr16	27382337	27382503	Peak_57719	0.599265	0.0317816	0.401076	2.34153	-3.77016	ENSG00000103522	IL21R
chr12	70645602	70646213	Peak_36118	0.494267	0.0318053	0.401076	2.34116	-3.90143	ENSG00000127329	PTPRB
chr16	47077617	47077774	Peak_58839	-1.14045	0.0318422	0.40117	-2.34058	-3.48061	ENSG00000171208	NETO2
chr12	113142781	113142897	Peak_38732	0.833232	0.0318498	0.401178	2.34046	-3.59505	ENSG00000111344	RASAL1
chr14	102944974	102945124	Peak_51679	-0.854405	0.0318536	0.401178	-2.3404	-3.61628	ENSG00000198752	CDC42BPB
chr8	124673176	124673878	Peak_173203	-0.431462	0.0318759	0.40126	-2.34005	-4.07181	ENSG00000170873	MTSS1
chr6	158665265	158665438	Peak_151530	-0.646035	0.0318915	0.401298	-2.33981	-3.68969	ENSG00000164674	SYTL3
chr22	38832447	38832587	Peak_99912	-0.759431	0.0319535	0.401513	-2.33884	-3.62365	ENSG00000221890	NPTXR
chr6	107782770	107783259	Peak_147737	-0.559048	0.0319777	0.401656	-2.33846	-3.85961	ENSG00000146285	SCML4
chr6	107823901	107825019	Peak_147744	0.423416	0.0320138	0.40194	2.3379	-4.14992	ENSG00000146285	SCML4
chr12	3275379	3275835	Peak_30884	-0.515476	0.0321195	0.402271	-2.33625	-3.94924	ENSG00000011105	TSPAN9
chr2	98771088	98771468	Peak_80986	-0.518247	0.0321101	0.402271	-2.33639	-3.9414	ENSG00000226791	LINC02611
chr2	73902050	73902368	Peak_78754	-0.542812	0.0321111	0.402271	-2.33638	-3.83009	ENSG00000163017	ACTG2
chr8	8811758	8811902	Peak_165124	-0.743373	0.0321014	0.402271	-2.33653	-3.64083	ENSG00000147324	MFHAS1
chr3	13621654	13621999	Peak_101549	-0.562508	0.0321326	0.40235	-2.33604	-3.85433	ENSG00000163520	FBLN2
chr7	50783231	50783344	Peak_155880	-0.719498	0.0322107	0.402621	-2.33483	-3.65683	ENSG00000106070	GRB10
chr4	153212886	153213035	Peak_125865	-0.754021	0.0322293	0.40272	-2.33454	-3.63506	ENSG00000109654	TRIM2
chr6	119349234	119350597	Peak_148590	0.374282	0.0325572	0.404161	2.32948	-4.15462	ENSG00000111885	MAN1A1
chr7	48321355	48321541	Peak_155712	-0.656745	0.0325947	0.404474	-2.3289	-3.73128	ENSG00000179869	ABCA13
chr9	109401425	109401894	Peak_181110	0.655209	0.0326437	0.404696	2.32815	-3.90221	ENSG00000070159	PTPN3
chr22	44042287	44042470	Peak_100294	-0.650068	0.0327941	0.405416	-2.32585	-3.75847	ENSG00000188677	PARVB
chr6	41733539	41734416	Peak_142597	0.425711	0.0328724	0.405609	2.32466	-4.12688	ENSG00000112561	TFEB
chr4	121265567	121265680	Peak_123585	1.11739	0.0330096	0.406296	2.32257	-3.48353	ENSG00000050730	TNIP3
chr5	138438517	138439394	Peak_137511	0.411764	0.0330205	0.406329	2.32241	-4.10362	ENSG00000132563	REEP2
chr3	56801172	56802493	Peak_103711	0.386422	0.0331233	0.406718	2.32085	-4.16134	ENSG00000163947	ARHGEF3
chr17	20016434	20016734	Peak_61883	-0.686996	0.0331451	0.406718	-2.32052	-3.78951	ENSG00000128487	SPECC1
chr5	55102324	55102897	Peak_132066	-0.434286	0.0331879	0.406863	-2.31988	-4.05178	ENSG00000145649	GZMA
chr10	97097933	97098049	Peak_21130	-0.979297	0.0332308	0.407177	-2.31923	-3.51519	ENSG00000187122	SLIT1
chr1	59950708	59950835	Peak_3152	-0.928928	0.0332719	0.407336	-2.31861	-3.57699	ENSG00000134716	CYP2J2
chr11	107840599	107841235	Peak_29271	0.465162	0.0335059	0.408417	2.3151	-4.06138	ENSG00000110660	SLC35F2
chr2	196263180	196263638	Peak_87668	-0.477578	0.0335153	0.408417	-2.31496	-4.07214	ENSG00000229056	HECW2-AS1
chr5	142324632	142325395	Peak_137812	-0.432845	0.0336367	0.40901	-2.31315	-4.10312	ENSG00000187678	SPRY4
chr17	14309144	14309785	Peak_61524	0.396529	0.0337079	0.409265	2.31208	-4.13261	ENSG00000266709
chr17	8382809	8383996	Peak_61386	0.405213	0.0337146	0.409289	2.31199	-4.1965	ENSG00000161970	RPL26
chr12	104415843	104416236	Peak_38279	-0.534804	0.0337164	0.409289	-2.31196	-3.88681	ENSG00000171310	CHST11
chr3	45765862	45766074	Peak_103142	-0.708116	0.0340088	0.410687	-2.30763	-3.70762	ENSG00000163817	SLC6A20
chr7	48211377	48211676	Peak_155702	-0.651874	0.0340161	0.410693	-2.30752	-3.79512	ENSG00000179869	ABCA13
chr1	117007289	117007855	Peak_6363	-0.576843	0.0340387	0.41071	-2.30719	-3.97517	ENSG00000134256	CD101
chrX	130958904	130959449	Peak_187219	-0.596873	0.034031	0.41071	-2.3073	-3.9907	ENSG00000165675	ENOX2
chr2	73907966	73908455	Peak_78755	0.481324	0.0340676	0.410742	2.30676	-3.956	ENSG00000163017	ACTG2
chr22	25285655	25285818	Peak_99337	1.2462	0.034244	0.411481	2.30417	-3.51831	ENSG00000233577
chr6	10528171	10528859	Peak_140706	0.476435	0.0342538	0.411511	2.30403	-4.02069	ENSG00000111846	GCNT2
chr1	168112892	168113209	Peak_10243	0.568215	0.0342844	0.411566	2.30358	-3.87109	ENSG00000143147	GPR161
chr22	17219159	17219647	Peak_98683	-0.502261	0.0342764	0.411566	-2.30369	-4.09179	ENSG00000093072	ADA2
chr5	102242224	102242848	Peak_135110	-0.553684	0.0343329	0.411621	-2.30287	-3.96321	ENSG00000173930	SLCO4C1
chr17	19771947	19772603	Peak_61871	-0.467273	0.0344549	0.412005	-2.30109	-4.07815	ENSG00000083290	ULK2
chr3	16488597	16488826	Peak_101721	-0.936657	0.0344795	0.412082	-2.30073	-3.70732	ENSG00000131378	RFTN1
chr6	131532499	131532982	Peak_149477	0.489914	0.0345395	0.412392	2.29986	-4.02902	ENSG00000118520	ARG1
chr3	4644025	4644402	Peak_101073	-0.608805	0.0345671	0.412473	-2.29946	-3.89166	ENSG00000150995	ITPR1
chr22	39013871	39014552	Peak_99926	0.431752	0.0345717	0.412486	2.29939	-4.11299	ENSG00000244509	APOBEC3C
chr19	45001081	45002407	Peak_73465	0.423099	0.0346241	0.412614	2.29863	-4.24151	ENSG00000104856	RELB
chr6	16732319	16732465	Peak_141129	0.828733	0.0347074	0.412653	2.29742	-3.71275	ENSG00000124788	ATXN1
chr3	172039260	172040870	Peak_112586	0.380766	0.0347269	0.412653	2.29714	-4.2007	ENSG00000075420	FNDC3B
chr12	10212219	10213852	Peak_31367	0.370451	0.0346702	0.412653	2.29796	-4.21425	ENSG00000139112	GABARAPL1
chr4	153114789	153115351	Peak_125853	-0.512949	0.0347393	0.412653	-2.29696	-4.10052	ENSG00000109654	TRIM2
chr18	44700693	44700915	Peak_68508	0.62073	0.0347838	0.412735	2.29631	-3.84962	ENSG00000152217	SETBP1
chr1	200738441	200740161	Peak_11970	-0.396346	0.0348093	0.412735	-2.29595	-4.1734	ENSG00000118200	CAMSAP2
chr5	157731255	157732022	Peak_138684	0.390493	0.0348553	0.412885	2.29528	-4.16621	ENSG00000113272	THG1L
chr3	33044815	33045010	Peak_102509	0.58027	0.0350048	0.413329	2.29313	-3.85015	ENSG00000170266	GLB1
chr6	6588388	6589093	Peak_140513	-0.419089	0.0350268	0.41338	-2.29282	-4.09284	ENSG00000112799	LY86
chr18	11042267	11042539	Peak_66479	-0.645738	0.0350145	0.41338	-2.29299	-3.80289	ENSG00000154864	PIEZO2
chr19	45016390	45016699	Peak_73466	0.54075	0.0351014	0.413691	2.29175	-3.98387	ENSG00000104856	RELB
chr8	132767229	132767628	Peak_173597	0.548488	0.0351306	0.41379	2.29133	-3.92625	ENSG00000165071	TMEM71
chr6	109008690	109010010	Peak_147823	0.377746	0.0351212	0.41379	2.29146	-4.19862	ENSG00000080546	SESN1
chrX	78944970	78945634	Peak_186126	0.528344	0.0352912	0.414348	2.28903	-4.07304	ENSG00000078589	P2RY10
chr19	2289584	2290278	Peak_71042	0.405487	0.0352932	0.414348	2.28901	-4.13231	ENSG00000220008	LINGO3
chr2	200238176	200238301	Peak_87985	-0.838887	0.0353008	0.414348	-2.2889	-3.67633	ENSG00000196141	SPATS2L
chr4	8228415	8229394	Peak_115102	0.399517	0.0353446	0.414396	2.28827	-4.21563	ENSG00000125089	SH3TC1
chr11	59106440	59107983	Peak_26326	-0.420653	0.0354342	0.414781	-2.287	-4.1954	ENSG00000189057	FAM111B
chr8	4963132	4963268	Peak_164726	0.921937	0.0355039	0.415211	2.28601	-3.60821	ENSG00000183117	CSMD1
chr10	3782330	3783107	Peak_14978	0.409455	0.0355134	0.415244	2.28588	-4.19219	ENSG00000067082	KLF6
chrX	41667710	41668055	Peak_184926	0.818605	0.0355288	0.41532	2.28566	-3.85588	ENSG00000147044	CASK
chr5	142088347	142088564	Peak_137789	0.63967	0.0355803	0.415402	2.28493	-3.79501	ENSG00000131507	NDFIP1
chr12	57229389	57230068	Peak_35326	0.430302	0.0356014	0.415402	2.28463	-4.12857	ENSG00000182199	SHMT2
chr10	128187579	128188153	Peak_22682	-0.513279	0.0355685	0.415402	-2.2851	-4.01901	ENSG00000148773	MKI67
chr1	205273395	205274162	Peak_12259	0.409531	0.0357158	0.415712	2.28302	-4.16474	ENSG00000133069	TMCC2
chr2	206436563	206436859	Peak_88404	-0.656135	0.0359341	0.416694	-2.27995	-3.86559	ENSG00000114948	ADAM23
chr9	15729635	15729881	Peak_175286	-0.607629	0.0359527	0.416807	-2.27969	-3.89483	ENSG00000164989	CCDC171
chr11	119306338	119307242	Peak_29909	-0.421284	0.0360779	0.41722	-2.27794	-4.15	ENSG00000076706	MCAM
chr10	70613674	70613867	Peak_19719	0.795163	0.0360944	0.417241	2.27771	-3.69744	ENSG00000180644	PRF1
chr1	172399275	172399686	Peak_10419	0.586539	0.0363075	0.418241	2.27474	-3.93028	ENSG00000197959	DNM3
chr18	13266496	13267097	Peak_66617	0.467622	0.0363115	0.418241	2.27468	-4.1042	ENSG00000168675	LDLRAD4
chr17	81937068	81937687	Peak_65657	0.395574	0.0363391	0.418296	2.2743	-4.1726	ENSG00000183010	PYCR1
chrX	130170785	130171338	Peak_187202	0.437591	0.036361	0.418369	2.274	-4.11087	ENSG00000134594	RAB33A
chr7	70014704	70014851	Peak_158105	-0.81609	0.0363485	0.418369	-2.27417	-3.66951	ENSG00000158321	AUTS2
chr5	80204851	80205483	Peak_133566	-0.473241	0.0364034	0.418506	-2.27341	-4.10481	ENSG00000164300	SERINC5
chr3	183172715	183173022	Peak_113347	-0.649287	0.0364378	0.418506	-2.27293	-3.90283	ENSG00000053524	MCF2L2
chr12	68890668	68890819	Peak_36009	-0.801546	0.0364883	0.418682	-2.27224	-3.68888	ENSG00000135678	CPM
chr7	7968348	7969883	Peak_153233	0.37915	0.0366086	0.419395	2.27058	-4.28777	ENSG00000106415	GLCCI1
chr3	183428089	183429160	Peak_113371	0.387737	0.0366794	0.419603	2.2696	-4.21061	ENSG00000053524	MCF2L2
chr1	92486681	92487142	Peak_4881	0.443307	0.0367065	0.419728	2.26923	-4.09633	ENSG00000162676	GFI1
chr5	55113293	55113552	Peak_132067	-0.565568	0.0367724	0.420174	-2.26832	-3.88955	ENSG00000145649	GZMA
chr1	214640904	214641654	Peak_12838	-0.438097	0.0367957	0.420267	-2.26801	-4.11187	ENSG00000117724	CENPF
chr11	66545720	66546630	Peak_26873	0.402327	0.0368279	0.420298	2.26756	-4.2213	ENSG00000174165	ZDHHC24
chr5	154840674	154840897	Peak_138525	-0.63212	0.0368214	0.420298	-2.26765	-3.83248	ENSG00000170271	FAXDC2
chr2	46337771	46337989	Peak_77249	-0.760019	0.0369188	0.420671	-2.26632	-3.86021	ENSG00000116016	EPAS1
chr12	92132437	92132554	Peak_37525	0.649743	0.0370178	0.420988	2.26497	-3.83831	ENSG00000257242	LINC01619
chr5	50750984	50751451	Peak_131874	0.512518	0.0370284	0.420988	2.26482	-4.00759	ENSG00000151883	PARP8
chr3	168073884	168074008	Peak_112355	-0.839345	0.0370097	0.420988	-2.26508	-3.67396	ENSG00000173905	GOLIM4
chr10	127346582	127346876	Peak_22636	0.543091	0.037037	0.420998	2.26471	-3.95456	ENSG00000150760	DOCK1
chr13	43879213	43880308	Peak_42887	0.400745	0.0370611	0.421146	2.26438	-4.22031	ENSG00000151773	CCDC122
chr3	183384312	183384551	Peak_113367	-0.68286	0.0370962	0.421337	-2.2639	-3.85856	ENSG00000053524	MCF2L2
chr13	74243966	74244238	Peak_44849	0.697075	0.0371159	0.42137	2.26363	-3.83623	ENSG00000235532	LINC00402
chr14	95318547	95318732	Peak_51248	-0.579388	0.0371148	0.42137	-2.26365	-3.90799	ENSG00000165959	CLMN
chr6	129671750	129673391	Peak_149346	0.412672	0.0371407	0.421473	2.2633	-4.2242	ENSG00000146376	ARHGAP18
chr3	45886079	45886839	Peak_103157	-0.402971	0.0373151	0.421807	-2.26093	-4.18913	ENSG00000173585	CCR9
chr3	183306891	183307378	Peak_113359	-0.480583	0.0373614	0.421807	-2.2603	-4.03284	ENSG00000053524	MCF2L2
chr7	94333784	94334177	Peak_159683	-0.648359	0.0373542	0.421807	-2.2604	-3.94626	ENSG00000164692	COL1A2
chr5	148687480	148687662	Peak_138147	-0.617235	0.0374146	0.421939	-2.25958	-3.83728	ENSG00000164270	HTR4
chr10	128103110	128104120	Peak_22675	-0.409045	0.0376753	0.423011	-2.25608	-4.22345	ENSG00000148773	MKI67
chr2	221442040	221442266	Peak_89499	-0.706544	0.0376742	0.423011	-2.25609	-3.82619	ENSG00000116106	EPHA4
chr5	124748316	124749296	Peak_136625	0.427074	0.037742	0.423079	2.25518	-4.24288	ENSG00000168916	ZNF608
chr9	106963817	106963908	Peak_181009	-0.692156	0.0377166	0.423079	-2.25552	-3.78742	ENSG00000148143	ZNF462
chr6	44263546	44263661	Peak_142822	0.505102	0.0377811	0.423199	2.25466	-3.99157	ENSG00000146232	NFKBIE
chr5	131974321	131974445	Peak_137117	-0.701229	0.0378264	0.423268	-2.25405	-3.75702	ENSG00000164398	ACSL6
chr2	200380164	200380566	Peak_87996	0.522922	0.0378515	0.423283	2.25372	-3.99311	ENSG00000196141	SPATS2L
chr8	60700568	60700948	Peak_168930	-0.593116	0.037884	0.423384	-2.25328	-3.97186	ENSG00000171316	CHD7
chr5	141960531	141961307	Peak_137770	0.418761	0.0379031	0.42344	2.25303	-4.22547	ENSG00000113555	PCDH12
chr7	30134524	30135575	Peak_154697	0.37822	0.038006	0.42367	2.25166	-4.27926	ENSG00000180354	MTURN
chr6	107731918	107732202	Peak_147731	-0.499442	0.0380151	0.423682	-2.25154	-4.02759	ENSG00000146285	SCML4
chr17	48733030	48733474	Peak_63896	0.517664	0.0381947	0.424227	2.24915	-4.03062	ENSG00000242407
chr17	68310142	68310580	Peak_64844	-0.493883	0.0383462	0.425016	-2.24715	-4.15392	ENSG00000141337	ARSG
chr2	189588503	189588715	Peak_87060	-0.645626	0.0383577	0.425047	-2.247	-3.87143	ENSG00000138449	SLC40A1
chr18	13376645	13377355	Peak_66635	0.403407	0.0383922	0.425054	2.24655	-4.21961	ENSG00000168675	LDLRAD4
chr12	61807223	61807463	Peak_35618	-0.692726	0.0383784	0.425054	-2.24673	-3.87361	ENSG00000198673	TAFA2
chr12	123028663	123028780	Peak_39216	-0.709592	0.0383686	0.425054	-2.24686	-3.81001	ENSG00000090975	PITPNM2
chr15	60591311	60593163	Peak_54653	0.350764	0.0384314	0.425238	2.24603	-4.29093	ENSG00000069667	RORA
chr8	3838278	3838385	Peak_164667	-0.822198	0.0385126	0.425635	-2.24496	-3.7191	ENSG00000183117	CSMD1
chr2	98655078	98655620	Peak_80976	0.55048	0.0385576	0.425911	2.24437	-4.09199	ENSG00000071073	MGAT4A
chr17	61688216	61688343	Peak_64436	-0.924309	0.0386415	0.426077	-2.24327	-3.67082	ENSG00000136492	BRIP1
chr6	38873007	38873242	Peak_142473	-0.612976	0.0387134	0.426392	-2.24233	-3.88211	ENSG00000124721	DNAH8
chr19	49546894	49547434	Peak_73900	-0.482567	0.0387777	0.426555	-2.24149	-4.14991	ENSG00000142552	RCN3
chr1	89277869	89278024	Peak_4699	-0.688099	0.0388085	0.426555	-2.24109	-3.83497	ENSG00000154451	GBP5
chr1	214418356	214418649	Peak_12817	-0.722335	0.0387916	0.426555	-2.24131	-3.85313	ENSG00000152104	PTPN14
chr6	136724001	136724182	Peak_149847	-0.765043	0.0387971	0.426555	-2.24123	-3.84245	ENSG00000197442	MAP3K5
chr3	190292174	190292345	Peak_113830	-0.74942	0.0388357	0.426601	-2.24073	-3.77973	ENSG00000163347	CLDN1
chr2	99598477	99598708	Peak_81018	-0.959003	0.0388877	0.426622	-2.24005	-3.8002	ENSG00000144218	AFF3
chr6	129601074	129601252	Peak_149343	-0.721259	0.0389461	0.426644	-2.23929	-3.79521	ENSG00000146376	ARHGAP18
chr13	32046375	32046706	Peak_42363	-0.540028	0.0390841	0.427383	-2.2375	-4.06849	ENSG00000073910	FRY
chr11	75275495	75275860	Peak_27380	-0.455593	0.0391512	0.427534	-2.23663	-4.14129	ENSG00000137486	ARRB1
chr1	158932298	158932483	Peak_9805	0.975328	0.039218	0.427902	2.23577	-3.76148	ENSG00000163564	PYHIN1
chr3	52983006	52983158	Peak_103588	-0.848434	0.0393	0.428163	-2.23471	-3.78728	ENSG00000163935	SFMBT1
chr19	46788393	46788875	Peak_73628	0.453235	0.0393734	0.428237	2.23376	-4.24762	ENSG00000105281	SLC1A5
chr1	2019263	2019857	Peak_219	-0.425174	0.0393598	0.428237	-2.23394	-4.20107	ENSG00000187730	GABRD
chr18	69831074	69831306	Peak_69997	-0.731153	0.0393674	0.428237	-2.23384	-3.83256	ENSG00000150637	CD226
chr7	70182673	70182807	Peak_158108	-0.787138	0.0393723	0.428237	-2.23378	-3.76838	ENSG00000158321	AUTS2
chr22	20463376	20464695	Peak_98917	0.431673	0.0393831	0.428239	2.23364	-4.24745	ENSG00000099910	KLHL22
chr1	232389826	232389999	Peak_13752	-0.807533	0.0393811	0.428239	-2.23366	-3.76507	ENSG00000116991	SIPA1L2
chr9	15211476	15211870	Peak_175250	-0.635862	0.0393939	0.428301	-2.2335	-3.9677	ENSG00000155158	TTC39B
chr2	6880414	6880701	Peak_75124	-0.573864	0.0394094	0.428352	-2.2333	-4.05761	ENSG00000134321	RSAD2
chr13	30389138	30389784	Peak_42254	-0.49257	0.0394316	0.428495	-2.23301	-4.13926	ENSG00000238121	LINC00426
chr20	36460792	36461661	Peak_94136	0.4183	0.0394457	0.428549	2.23283	-4.32291	ENSG00000080845	DLGAP4
chr4	10509650	10509910	Peak_115298	-0.658314	0.0395089	0.428962	-2.23202	-3.91372	ENSG00000109684	CLNK
chr1	232577995	232578218	Peak_13760	-0.840985	0.0395076	0.428962	-2.23204	-3.83181	ENSG00000116991	SIPA1L2
chr6	10492993	10493154	Peak_140702	-0.772253	0.0395964	0.429128	-2.2309	-3.80165	ENSG00000111846	GCNT2
chr1	87280394	87280569	Peak_4595	-0.747974	0.0396279	0.429288	-2.2305	-3.79886	ENSG00000143013	LMO4
chr8	3267692	3267959	Peak_164624	-0.537744	0.0396433	0.429326	-2.2303	-3.99532	ENSG00000183117	CSMD1
chr3	35627384	35627628	Peak_102611	-0.640005	0.0397259	0.429633	-2.22924	-3.92046	ENSG00000172995	ARPP21
chr5	102295791	102297297	Peak_135112	-0.369221	0.0398333	0.430118	-2.22787	-4.30551	ENSG00000173930	SLCO4C1
chr5	113073748	113074221	Peak_135872	-0.498041	0.0399521	0.430214	-2.22636	-4.11147	ENSG00000171444	MCC
chr6	38990802	38990929	Peak_142479	-0.923033	0.0399815	0.430214	-2.22599	-3.7031	ENSG00000231150	DNAH8-AS1
chr1	92484580	92486433	Peak_4880	0.368902	0.0400174	0.430386	2.22553	-4.33572	ENSG00000162676	GFI1
chr6	14073910	14074437	Peak_140918	0.555896	0.0400416	0.43045	2.22523	-4.12869	ENSG00000112149	CD83
chr1	8025915	8026804	Peak_532	0.421589	0.0402686	0.431253	2.22236	-4.2685	ENSG00000116285	ERRFI1
chr1	186132515	186132713	Peak_11044	-0.815645	0.0403046	0.431339	-2.2219	-3.8094	ENSG00000143341	HMCN1
chr2	84497922	84498748	Peak_79253	0.39567	0.0403324	0.431453	2.22155	-4.21917	ENSG00000115423	DNAH6
chr1	72283227	72285136	Peak_3728	0.370497	0.0404408	0.431599	2.22019	-4.33162	ENSG00000172260	NEGR1
chr7	69963420	69963813	Peak_158100	-0.497864	0.0404441	0.431599	-2.22015	-4.11268	ENSG00000158321	AUTS2
chr7	149773796	149773921	Peak_163577	-0.546538	0.0404049	0.431599	-2.22064	-4.01119	ENSG00000181444	ZNF467
chr10	60317070	60317248	Peak_19089	-0.72268	0.0403724	0.431599	-2.22105	-3.86573	ENSG00000151150	ANK3
chr9	114513679	114514132	Peak_181359	-0.509101	0.0404972	0.43161	-2.21948	-4.16502	ENSG00000095397	WHRN
chr13	31992718	31992879	Peak_42357	-0.844316	0.0404982	0.43161	-2.21947	-3.7904	ENSG00000073910	FRY
chr3	5020457	5020587	Peak_101113	-0.71622	0.0405312	0.431762	-2.21905	-3.85098	ENSG00000134107	BHLHE40
chr7	8189499	8189624	Peak_153252	-0.756568	0.0406066	0.432051	-2.21811	-3.77583	ENSG00000003147	ICA1
chr2	70639995	70640457	Peak_78593	-0.573408	0.0406548	0.432153	-2.21751	-4.0486	ENSG00000075340	ADD2
chr2	102350198	102350702	Peak_81182	-0.569965	0.0407456	0.43258	-2.21637	-4.19001	ENSG00000115604	IL18R1
chr8	80874257	80874915	Peak_170246	0.389188	0.0407615	0.432725	2.21618	-4.27303	ENSG00000164684	ZNF704
chr5	170319262	170319544	Peak_139351	-0.547161	0.0408214	0.433068	-2.21543	-4.02119	ENSG00000250274
chr19	34241443	34241615	Peak_72751	-0.674041	0.040828	0.433088	-2.21535	-3.89794	ENSG00000166398	KIAA0355
chr1	67339686	67340213	Peak_3494	0.499149	0.0408872	0.433247	2.21461	-4.14168	ENSG00000081985	IL12RB2
chr9	136842348	136842869	Peak_182494	0.387149	0.0408904	0.433247	2.21457	-4.30308	ENSG00000232434	AJM1
chr11	82989196	82989645	Peak_27670	0.516196	0.0409306	0.433444	2.21407	-4.04168	ENSG00000137502	RAB30
chr3	142752624	142752771	Peak_110478	-0.729956	0.0409806	0.433632	-2.21345	-3.82604	ENSG00000144935	TRPC1
chr7	1054937	1055561	Peak_152742	0.442923	0.0410286	0.433823	2.21285	-4.22279	ENSG00000164849	GPR146
chr2	197191578	197191791	Peak_87748	0.646225	0.0412806	0.434536	2.20974	-3.95427	ENSG00000231621	ANKRD44-AS1
chr9	96449586	96450684	Peak_180451	0.385092	0.0413352	0.434819	2.20907	-4.36264	ENSG00000130956	HABP4
chr1	157994617	157995038	Peak_9765	-0.435141	0.0413968	0.4352	-2.20831	-4.21372	ENSG00000183853	KIRREL1
chr12	56020809	56021176	Peak_35216	0.448405	0.0416063	0.435909	2.20574	-4.14577	ENSG00000123411	IKZF4
chr22	25076332	25076565	Peak_99325	0.523993	0.0417006	0.436319	2.20459	-4.04175	ENSG00000197077	KIAA1671
chr5	10588972	10589244	Peak_129429	-0.651809	0.0417854	0.436448	-2.20355	-3.94576	ENSG00000164236	ANKRD33B
chr1	214634411	214634706	Peak_12837	0.56881	0.0418175	0.436486	2.20316	-4.00547	ENSG00000117724	CENPF
chr18	59902371	59902513	Peak_69357	-0.6747	0.0418663	0.436716	-2.20257	-3.94529	ENSG00000141682	PMAIP1
chr4	4394813	4394947	Peak_114890	-0.818576	0.0418951	0.436825	-2.20222	-3.82599	ENSG00000168824	NSG1
chr9	132160988	132161347	Peak_182196	0.497164	0.0419321	0.437089	2.20177	-4.12476	ENSG00000196358	NTNG2
chr10	21173761	21174548	Peak_15930	0.459665	0.0419444	0.437168	2.20162	-4.23268	ENSG00000078114	NEBL
chr16	53502835	53503872	Peak_59034	0.407377	0.0419967	0.437471	2.20098	-4.41448	ENSG00000166971	AKTIP
chr10	60394462	60394890	Peak_19091	-0.488368	0.0420034	0.437517	-2.2009	-4.13242	ENSG00000151150	ANK3
chr14	60164581	60165755	Peak_49729	0.378348	0.0420499	0.437752	2.20034	-4.30171	ENSG00000100612	DHRS7
chr12	76037123	76037456	Peak_36474	0.473458	0.0420603	0.437809	2.20021	-4.16053	ENSG00000139289	PHLDA1
chr10	7666885	7667004	Peak_15245	0.721062	0.0421161	0.4379	2.19954	-3.89061	ENSG00000123243	ITIH5
chr11	36377204	36378282	Peak_25019	0.371154	0.0421239	0.4379	2.19944	-4.30689	ENSG00000135362	PRR5L
chr8	60671799	60672075	Peak_168924	-0.573458	0.0421131	0.4379	-2.19957	-3.99795	ENSG00000171316	CHD7
chr21	45151866	45151976	Peak_97824	-0.714213	0.0421272	0.4379	-2.1994	-3.87044	ENSG00000197381	ADARB1
chr12	92137222	92137535	Peak_37527	0.50182	0.0422021	0.438197	2.1985	-4.11465	ENSG00000257242	LINC01619
chr11	119320966	119321818	Peak_29912	0.410397	0.0422616	0.438386	2.19778	-4.32084	ENSG00000076706	MCAM
chr5	126886276	126886578	Peak_136786	-0.728284	0.0422773	0.438414	-2.19759	-3.92487	ENSG00000173926	MARCHF3
chr5	142235331	142235521	Peak_137807	0.677227	0.0423155	0.438623	2.19713	-3.90534	ENSG00000280047
chr1	32737647	32737794	Peak_2077	-0.694369	0.0424174	0.438943	-2.1959	-3.8687	ENSG00000162522	KIAA1522
chr7	70417179	70417336	Peak_158117	-0.815527	0.0424162	0.438943	-2.19592	-3.7824	ENSG00000158321	AUTS2
chr1	12059764	12060050	Peak_791	0.528575	0.0424819	0.438968	2.19513	-4.06395	ENSG00000120949	TNFRSF8
chr5	113181565	113181744	Peak_135879	-0.705628	0.0424963	0.438979	-2.19496	-3.88759	ENSG00000171444	MCC
chr10	79468847	79469035	Peak_20159	-0.692431	0.0426649	0.439442	-2.19294	-3.92104	ENSG00000165424	ZCCHC24
chr3	130972103	130972270	Peak_109814	-0.706196	0.042667	0.439442	-2.19291	-3.89661	ENSG00000017260	ATP2C1
chr7	50702212	50702340	Peak_155871	-0.851995	0.0427188	0.43973	-2.19229	-3.78541	ENSG00000106070	GRB10
chr19	3478887	3480089	Peak_71164	0.42823	0.0429115	0.440822	2.18999	-4.37531	ENSG00000095932	SMIM24
chr11	62551638	62552383	Peak_26536	0.395175	0.0429016	0.440822	2.19011	-4.41164	ENSG00000124942	AHNAK
chr12	122729066	122729177	Peak_39182	-0.794729	0.0431353	0.441655	-2.18734	-3.89338	ENSG00000196917	HCAR1
chr4	185145545	185145625	Peak_128372	0.846482	0.0431732	0.44185	2.18689	-3.79993	ENSG00000151729	SLC25A4
chr1	76074093	76075409	Peak_3966	0.390747	0.0434182	0.442601	2.184	-4.40198	ENSG00000184005	ST6GALNAC3
chr16	27313489	27314120	Peak_57710	0.410684	0.0435633	0.443219	2.1823	-4.30036	ENSG00000077238	IL4R
chr11	9702256	9702704	Peak_23712	0.453857	0.0436252	0.443322	2.18157	-4.20001	ENSG00000133789	SWAP70
chr16	11742083	11743335	Peak_57144	0.362493	0.0436561	0.443322	2.18121	-4.43723	ENSG00000153066	TXNDC11
chr9	109456001	109456213	Peak_181119	-0.582922	0.0438084	0.443786	-2.17943	-3.99242	ENSG00000070159	PTPN3
chr1	148951603	148952982	Peak_9149	0.36442	0.0439067	0.444195	2.17828	-4.41021	ENSG00000178104	PDE4DIP
chr14	68918815	68918958	Peak_50191	-0.710814	0.0439845	0.444447	-2.17738	-3.91472	ENSG00000072110	ACTN1
chr6	41707575	41708032	Peak_142595	-0.46438	0.0440515	0.444508	-2.1766	-4.26938	ENSG00000112561	TFEB
chr20	844255	845001	Peak_91029	0.382977	0.0441515	0.445028	2.17544	-4.38133	ENSG00000125898	FAM110A
chr2	112156333	112156491	Peak_81872	-0.695396	0.0442336	0.445346	-2.17449	-3.92157	ENSG00000144152	FBLN7
chr11	47981320	47981441	Peak_25603	0.624843	0.0442727	0.445543	2.17404	-3.99332	ENSG00000149177	PTPRJ
chr8	23162439	23162964	Peak_165989	-0.480095	0.0445108	0.445836	-2.17129	-4.29406	ENSG00000173530	TNFRSF10D
chr17	77139999	77141194	Peak_65222	0.402999	0.0445937	0.446075	2.17034	-4.45666	ENSG00000129657	SEC14L1
chr17	66014352	66014664	Peak_64706	-0.730677	0.0445664	0.446075	-2.17065	-4.01199	ENSG00000154240	CEP112
chr10	128211861	128212375	Peak_22684	0.443983	0.0446063	0.446078	2.1702	-4.34205	ENSG00000148773	MKI67
chr5	74628362	74628464	Peak_133252	0.869786	0.0446331	0.446165	2.16989	-3.83222	ENSG00000171617	ENC1
chr6	73852685	73853036	Peak_145245	-0.557777	0.0446916	0.446314	-2.16922	-4.10835	ENSG00000156535	CD109
chr3	98730465	98730600	Peak_107386	0.570137	0.0447895	0.44654	2.1681	-4.01884	ENSG00000064225	ST3GAL6
chr2	8976569	8976679	Peak_75256	-0.809893	0.0448444	0.446857	-2.16747	-3.82563	ENSG00000143797	MBOAT2
chr4	1074100	1074225	Peak_114623	-0.687011	0.0448678	0.446989	-2.1672	-3.96104	ENSG00000178222	RNF212
chr12	54411703	54412202	Peak_35135	-0.454827	0.0449295	0.447306	-2.1665	-4.29402	ENSG00000161638	ITGA5
chr15	64009839	64010150	Peak_54788	-0.522485	0.0450583	0.447783	-2.16503	-4.22145	ENSG00000035664	DAPK2
chr12	106247292	106248404	Peak_38370	0.36518	0.0451339	0.448092	2.16418	-4.3981	ENSG00000136026	CKAP4
chr6	31592677	31593327	Peak_141994	0.422708	0.0451428	0.448118	2.16407	-4.29426	ENSG00000204475	NCR3
chr6	110322825	110323098	Peak_147894	-0.55233	0.0451862	0.448191	-2.16358	-4.06817	ENSG00000053328	METTL24
chr16	68782294	68782704	Peak_59653	-0.51196	0.0452045	0.448228	-2.16337	-4.17129	ENSG00000039068	CDH1
chr12	4320582	4321807	Peak_30962	0.375332	0.0452463	0.448308	2.1629	-4.44938	ENSG00000078237	TIGAR
chr6	125356862	125357074	Peak_149041	-0.728239	0.0452495	0.448308	-2.16286	-3.96149	ENSG00000226409
chr2	151603620	151604200	Peak_84186	-0.544417	0.045269	0.448351	-2.16264	-4.18511	ENSG00000183091	NEB
chr3	190290012	190290374	Peak_113829	0.731225	0.0455341	0.449392	2.15965	-4.04232	ENSG00000163347	CLDN1
chr2	159153717	159153929	Peak_84820	-0.571755	0.0456087	0.449546	-2.15881	-4.05374	ENSG00000115183	TANC1
chr6	169556752	169557523	Peak_152509	0.381924	0.0456915	0.449883	2.15788	-4.38963	ENSG00000184465	WDR27
chr1	159925229	159925885	Peak_9832	0.365505	0.0457205	0.450051	2.15755	-4.43995	ENSG00000158710	TAGLN2
chr4	98456849	98457030	Peak_122014	-0.690903	0.0457479	0.45018	-2.15725	-3.95291	ENSG00000168785	TSPAN5
chr7	66231150	66231441	Peak_157945	-0.607349	0.0458273	0.450321	-2.15636	-4.06985	ENSG00000169902	TPST1
chr7	103799072	103799251	Peak_160294	-0.803985	0.0457785	0.450321	-2.1569	-3.85687	ENSG00000189056	RELN
chr14	94820419	94820571	Peak_51237	-0.825909	0.0458394	0.450342	-2.15622	-3.88232	ENSG00000240914	RPL15P2
chr2	87455438	87456632	Peak_79520	0.375226	0.0459393	0.450884	2.15511	-4.36475	ENSG00000222041	CYTOR
chr15	63925528	63925690	Peak_54784	-0.692116	0.0459517	0.450897	-2.15497	-3.9144	ENSG00000035664	DAPK2
chrX	78963627	78963730	Peak_186127	0.974404	0.046116	0.45121	2.15314	-3.7581	ENSG00000078589	P2RY10
chr5	6443613	6443783	Peak_129218	-0.684716	0.0461717	0.451472	-2.15252	-3.96264	ENSG00000215218	UBE2QL1
chr7	107922280	107922560	Peak_160608	0.670381	0.0461828	0.451473	2.15239	-4.07166	ENSG00000091136	LAMB1
chr1	117605285	117606539	Peak_6392	0.377025	0.0462312	0.451642	2.15185	-4.48356	ENSG00000183508	TENT5C
chr8	101950782	101950923	Peak_171781	-1.11702	0.0463645	0.451969	-2.15038	-3.78902	ENSG00000104490	NCALD
chr11	12109761	12111069	Peak_23866	0.35317	0.0463847	0.45204	2.15015	-4.45137	ENSG00000133816	MICAL2
chr17	44070643	44070933	Peak_63451	0.43401	0.0464603	0.452214	2.14932	-4.30776	ENSG00000141349	G6PC3
chr17	68456959	68458199	Peak_64859	0.376129	0.0464858	0.452214	2.14903	-4.48921	ENSG00000070540	WIPI1
chr17	446657	446854	Peak_60805	-0.664974	0.0464769	0.452214	-2.14913	-3.97145	ENSG00000183688	RFLNB
chr3	101861594	101861734	Peak_107644	0.676516	0.046544	0.45236	2.14839	-3.9582	ENSG00000144802	NFKBIZ
chr7	97848462	97848615	Peak_159863	-0.866459	0.0465572	0.452362	-2.14825	-3.87319	ENSG00000070669	ASNS
chr3	52170809	52170921	Peak_103539	-0.751378	0.0465843	0.45245	-2.14795	-3.87168	ENSG00000164087	POC1A
chr11	76860425	76861176	Peak_27469	0.427085	0.0465989	0.452525	2.14779	-4.39595	ENSG00000078124	ACER3
chr3	45915252	45916543	Peak_103164	0.378244	0.0466464	0.452711	2.14726	-4.45176	ENSG00000163818	LZTFL1
chr12	47904614	47905422	Peak_34662	0.385659	0.0467005	0.452991	2.14667	-4.41735	ENSG00000111424	VDR
chr20	48225339	48225484	Peak_94609	-0.752108	0.046848	0.453252	-2.14505	-3.93351	ENSG00000235621	LINC00494
chr10	127241918	127242073	Peak_22630	-0.917762	0.0469264	0.453405	-2.14419	-3.85117	ENSG00000150760	DOCK1
chr11	83062035	83062271	Peak_27683	0.627825	0.0469771	0.453546	2.14363	-4.08647	ENSG00000137502	RAB30
chr2	23670618	23670743	Peak_76031	-0.984339	0.0469817	0.453546	-2.14358	-3.77607	ENSG00000119771	KLHL29
chr4	56686712	56687185	Peak_118961	-0.53986	0.0472038	0.454131	-2.14116	-4.1981	ENSG00000171476	HOPX
chr1	232335230	232335704	Peak_13750	-0.557508	0.0472463	0.454293	-2.14069	-4.24586	ENSG00000116991	SIPA1L2
chr6	125357448	125358204	Peak_149042	-0.503874	0.0472823	0.454447	-2.1403	-4.32398	ENSG00000226409
chr3	105359792	105359942	Peak_107976	-0.627669	0.0474101	0.454915	-2.13891	-4.009	ENSG00000170017	ALCAM
chr14	32806448	32806576	Peak_48554	-0.818153	0.0474502	0.455062	-2.13848	-3.93116	ENSG00000151320	AKAP6
chr2	240565603	240566888	Peak_90829	0.343666	0.0476275	0.45557	2.13656	-4.51258	ENSG00000142327	RNPEPL1
chr3	141441172	141441798	Peak_110394	0.446715	0.0477442	0.455924	2.1353	-4.33773	ENSG00000177311	ZBTB38
chr1	184941837	184941923	Peak_10988	1.04192	0.0479635	0.456071	2.13294	-3.78281	ENSG00000135842	NIBAN1
chr1	76270480	76270702	Peak_3987	0.605839	0.0479417	0.456071	2.13317	-4.09426	ENSG00000184005	ST6GALNAC3
chr1	184805647	184806158	Peak_10975	0.407611	0.047918	0.456071	2.13343	-4.33511	ENSG00000135842	NIBAN1
chr6	109082010	109082122	Peak_147833	-0.879339	0.0479478	0.456071	-2.13311	-3.84978	ENSG00000080546	SESN1
chr10	91511816	91511932	Peak_20851	-1.13826	0.048004	0.456071	-2.13251	-3.78269	ENSG00000165338	HECTD2
chr1	23607188	23607560	Peak_1381	0.443979	0.0481837	0.456638	2.13058	-4.30935	ENSG00000197880	MDS2
chr1	245661121	245661281	Peak_14462	-0.876274	0.0481678	0.456638	-2.13075	-3.89171	ENSG00000162849	KIF26B
chr9	38392386	38393063	Peak_176745	0.417995	0.0482201	0.456645	2.13019	-4.36837	ENSG00000137124	ALDH1B1
chr8	94474647	94475586	Peak_171321	0.37547	0.0482229	0.456648	2.13016	-4.44723	ENSG00000197275	RAD54B
chr11	110148871	110149259	Peak_29392	0.557913	0.0482584	0.456824	2.12978	-4.2144	ENSG00000149289	ZC3H12C
chr9	137277690	137277798	Peak_182547	0.63925	0.0482858	0.45699	2.12949	-3.97974	ENSG00000198113	TOR4A
chr10	133379243	133379954	Peak_23025	0.384667	0.0482989	0.457061	2.12935	-4.44766	ENSG00000148832	PAOX
chr2	111425373	111425659	Peak_81805	0.612121	0.0484375	0.457534	2.12787	-4.22723	ENSG00000172965	MIR4435-2HG
chr6	41560594	41561599	Peak_142582	0.378883	0.0484285	0.457534	2.12797	-4.4465	ENSG00000137166	FOXP4
chr19	11346126	11346982	Peak_71775	0.386354	0.0484573	0.457624	2.12766	-4.52233	ENSG00000183401	CCDC159
chr1	31762782	31763032	Peak_1976	0.459852	0.048495	0.457663	2.12726	-4.29681	ENSG00000121753	ADGRB2
chr11	95232297	95232475	Peak_28403	0.442337	0.048681	0.458242	2.12529	-4.29747	ENSG00000149212	SESN3
chr7	50621245	50621412	Peak_155862	-0.7924	0.0486967	0.458344	-2.12512	-3.93272	ENSG00000106070	GRB10
chr6	56458389	56459283	Peak_143419	0.389496	0.048714	0.45835	2.12494	-4.37704	ENSG00000151914	DST
chr4	98566846	98567008	Peak_122029	-0.638748	0.0487277	0.458368	-2.12479	-4.06408	ENSG00000168785	TSPAN5
chr1	77937084	77937222	Peak_4066	-0.673097	0.0487355	0.458368	-2.12471	-4.02825	ENSG00000162614	NEXN
chr8	102079319	102079528	Peak_171787	-0.771741	0.0488006	0.458428	-2.12402	-3.95415	ENSG00000104490	NCALD
chr11	36350482	36350600	Peak_25014	-0.716356	0.0488096	0.458443	-2.12393	-3.92685	ENSG00000135362	PRR5L
chrX	115561173	115561695	Peak_186804	0.509741	0.0489413	0.458993	2.12254	-4.2702	ENSG00000102024	PLS3
chr10	103584096	103585398	Peak_21546	-0.375076	0.0489872	0.459017	-2.12206	-4.47213	ENSG00000107954	NEURL1
chr1	207070954	207071064	Peak_12434	-0.683509	0.0489788	0.459017	-2.12214	-3.96441	ENSG00000123836	PFKFB2
chr3	33091576	33091812	Peak_102520	-0.616977	0.0490595	0.459366	-2.12129	-4.11529	ENSG00000170266	GLB1
chr5	131968092	131968199	Peak_137116	-0.964464	0.0491322	0.459432	-2.12053	-3.80178	ENSG00000164398	ACSL6
chr1	7874346	7874610	Peak_519	-0.649591	0.0491354	0.45944	-2.1205	-4.08576	ENSG00000049247	UTS2
chr1	180946884	180947094	Peak_10748	0.493003	0.0491516	0.459448	2.12033	-4.22506	ENSG00000135835	KIAA1614
chr11	61833588	61833857	Peak_26496	-0.518083	0.049202	0.45956	-2.1198	-4.20484	ENSG00000149485	FADS1
chr6	20320675	20320854	Peak_141286	-0.573929	0.0492361	0.4597	-2.11944	-4.1043	ENSG00000112242	E2F3
chr2	111479018	111479373	Peak_81818	0.521068	0.0493295	0.459975	2.11846	-4.26713	ENSG00000172965	MIR4435-2HG
chr6	46170661	46171394	Peak_142927	-0.416894	0.0493291	0.459975	-2.11847	-4.44725	ENSG00000112796	ENPP5
chr12	6444688	6445406	Peak_31067	0.373925	0.0493466	0.460029	2.11828	-4.42128	ENSG00000139193	CD27
chr6	118545372	118545532	Peak_148510	-0.622544	0.0494231	0.46014	-2.11748	-4.05153	ENSG00000198523	PLN
chr11	133945134	133945626	Peak_30574	-0.429001	0.0494913	0.460377	-2.11677	-4.43634	ENSG00000080854	IGSF9B
chr3	32334785	32335360	Peak_102439	-0.451891	0.0495303	0.460434	-2.11636	-4.36253	ENSG00000153551	CMTM7
chr10	18285253	18285500	Peak_15823	-0.668583	0.0495147	0.460434	-2.11653	-4.03021	ENSG00000165995	CACNB2
chr6	107749689	107750077	Peak_147735	-0.570884	0.0495526	0.460454	-2.11613	-4.20137	ENSG00000146285	SCML4
chr4	145481558	145483146	Peak_125375	-0.363943	0.0495736	0.460561	-2.11591	-4.50296	ENSG00000170365	SMAD1
chr11	17344006	17344100	Peak_24134	0.954388	0.0496044	0.460666	2.11559	-3.84464	ENSG00000188211	NCR3LG1
chr1	11654423	11655078	Peak_765	0.429845	0.0498475	0.461521	2.11307	-4.46581	ENSG00000116661	FBXO2
chr10	28923021	28923160	Peak_16377	-0.72962	0.049883	0.461573	-2.1127	-3.94594	ENSG00000229605	RPL21P93
chr1	115976021	115976882	Peak_6278	0.398087	0.0499902	0.461909	2.11159	-4.41499	ENSG00000163393	SLC22A15
chr15	91852831	91853971	Peak_56146	0.366847	0.0500362	0.461963	2.11111	-4.49997	ENSG00000176463	SLCO3A1
chr2	46362110	46362279	Peak_77252	-0.620485	0.0500341	0.461963	-2.11114	-4.06867	ENSG00000116016	EPAS1
chr5	111427671	111427916	Peak_135766	-0.530975	0.0502091	0.462451	-2.10933	-4.14779	ENSG00000152495	CAMK4
chr15	79043549	79043781	Peak_55622	-0.794531	0.0502068	0.462451	-2.10936	-3.99648	ENSG00000058335	RASGRF1
chr11	11047924	11048109	Peak_23799	-0.677765	0.0502621	0.46258	-2.10879	-4.03258	ENSG00000254401	LINC02752
chr3	172142710	172142827	Peak_112603	0.745373	0.0503157	0.462669	2.10824	-3.94279	ENSG00000075420	FNDC3B
chr7	128929246	128929326	Peak_162174	0.719042	0.0504634	0.46318	2.10672	-3.94823	ENSG00000128604	IRF5
chr9	69138489	69138783	Peak_179141	-0.581406	0.0504632	0.46318	-2.10672	-4.18277	ENSG00000119139	TJP2
chr3	52145169	52145476	Peak_103536	-0.5056	0.0504733	0.463219	-2.10662	-4.27959	ENSG00000164087	POC1A
chr12	42482828	42483815	Peak_34378	0.378821	0.050551	0.463484	2.10582	-4.46543	ENSG00000139174	PRICKLE1
chr5	343690	343853	Peak_128887	-0.605569	0.050555	0.463484	-2.10578	-4.12108	ENSG00000063438	AHRR
chr14	61286458	61286661	Peak_49779	-0.606571	0.0505679	0.463529	-2.10565	-4.12127	ENSG00000182107	TMEM30B
chr2	191689048	191689141	Peak_87262	0.879982	0.0505727	0.463541	2.1056	-3.86833	ENSG00000173559	NABP1
chr3	45908229	45908838	Peak_103163	-0.389494	0.0505862	0.463561	-2.10546	-4.40749	ENSG00000201635
chr19	3178434	3179389	Peak_71139	0.36277	0.050595	0.463602	2.10537	-4.48757	ENSG00000125910	S1PR4
chr14	102946517	102946780	Peak_51680	-0.574724	0.050611	0.463698	-2.10521	-4.18658	ENSG00000198752	CDC42BPB
chr3	125136495	125136751	Peak_109412	-0.578131	0.0506213	0.463747	-2.1051	-4.17323	ENSG00000221955	SLC12A8
chr4	10640726	10641103	Peak_115313	-0.477509	0.0506678	0.463772	-2.10463	-4.24242	ENSG00000109684	CLNK
chr10	126162718	126162884	Peak_22595	-0.781976	0.0507285	0.464006	-2.10401	-3.97151	ENSG00000148848	ADAM12
chr11	133532793	133532933	Peak_30557	0.89931	0.0507387	0.464076	2.10391	-3.86599	ENSG00000183715	OPCML
chr10	5440845	5441143	Peak_15057	-0.617953	0.0509206	0.464746	-2.10205	-4.16194	ENSG00000173848	NET1
chr16	4116285	4116943	Peak_56896	-0.412189	0.0510151	0.465067	-2.10109	-4.43672	ENSG00000162104	ADCY9
chr2	237434336	237435451	Peak_90577	-0.363258	0.0510376	0.465138	-2.10086	-4.51147	ENSG00000222032
chr1	84651031	84651181	Peak_4438	-0.597933	0.0514242	0.466652	-2.09696	-4.08747	ENSG00000117155	SSX2IP
chr12	12078161	12078337	Peak_31466	-1.07728	0.0515139	0.466923	-2.09605	-3.94604	ENSG00000121380	BCL2L14
chr6	46175387	46176002	Peak_142928	-0.457512	0.0515453	0.467095	-2.09574	-4.45319	ENSG00000112796	ENPP5
chr10	5466321	5466771	Peak_15061	-0.438669	0.0515741	0.467185	-2.09545	-4.35958	ENSG00000173848	NET1
chr7	69651257	69651487	Peak_158074	0.702898	0.0517573	0.467448	2.09361	-4.08434	ENSG00000158321	AUTS2
chr12	8950976	8951401	Peak_31267	0.441154	0.0518506	0.467727	2.09268	-4.41297	ENSG00000139187	KLRG1
chr4	98643115	98643274	Peak_122044	0.753758	0.0519144	0.467898	2.09204	-3.97319	ENSG00000168785	TSPAN5
chr16	4081395	4081845	Peak_56894	-0.484421	0.051915	0.467898	-2.09203	-4.42926	ENSG00000162104	ADCY9
chr12	642562	643415	Peak_30723	0.36019	0.0520031	0.468132	2.09115	-4.51128	ENSG00000177406	NINJ2-AS1
chr8	80872617	80872912	Peak_170244	0.461684	0.0520264	0.468169	2.09092	-4.32924	ENSG00000164684	ZNF704
chr7	30148958	30149834	Peak_154701	-0.402689	0.0520991	0.468176	-2.0902	-4.48068	ENSG00000180354	MTURN
chr3	35452974	35453120	Peak_102605	-0.752721	0.0525327	0.46942	-2.0859	-3.99473	ENSG00000172995	ARPP21
chr10	96695409	96695591	Peak_21101	0.656999	0.0525436	0.46944	2.08579	-4.07467	ENSG00000155629	PIK3AP1
chr12	123061781	123061889	Peak_39225	-0.701493	0.0525688	0.469472	-2.08554	-4.02465	ENSG00000090975	PITPNM2
chr20	32509695	32510329	Peak_93888	-0.437895	0.0528143	0.470403	-2.08312	-4.44993	ENSG00000277301
chr16	47460776	47461912	Peak_58847	0.358199	0.0528602	0.470535	2.08267	-4.57893	ENSG00000102893	PHKB
chr5	113279099	113279347	Peak_135882	0.623304	0.0530682	0.471306	2.08063	-4.13815	ENSG00000171444	MCC
chr4	98626224	98626666	Peak_122042	0.491383	0.0530998	0.471344	2.08032	-4.29497	ENSG00000168785	TSPAN5
chr3	108820611	108820725	Peak_108251	-0.825126	0.0531818	0.47148	-2.07952	-3.98911	ENSG00000163519	TRAT1
chr7	90941793	90942064	Peak_159461	-0.535186	0.0532789	0.471829	-2.07857	-4.21387	ENSG00000058091	CDK14
chr1	84713329	84713474	Peak_4444	-0.737731	0.0533503	0.471881	-2.07788	-4.10145	ENSG00000117155	SSX2IP
chr4	8203034	8203194	Peak_115100	-0.57671	0.0533716	0.471887	-2.07767	-4.26684	ENSG00000125089	SH3TC1
chr14	54754659	54754784	Peak_49508	-0.712355	0.0534083	0.471976	-2.07731	-4.02388	ENSG00000020577	SAMD4A
chr18	62986764	62987171	Peak_69511	-0.549206	0.0534201	0.472036	-2.0772	-4.26821	ENSG00000081913	PHLPP1
chr1	235898543	235898825	Peak_13948	0.607417	0.0534619	0.47213	2.07679	-4.15238	ENSG00000143669	LYST
chr2	203891315	203891812	Peak_88261	0.470882	0.0535041	0.472189	2.07638	-4.35225	ENSG00000163599	CTLA4
chr7	6271100	6271550	Peak_153110	0.423278	0.0535133	0.472194	2.07629	-4.39681	ENSG00000008256	CYTH3
chr9	15837299	15837565	Peak_175287	-0.654413	0.0535677	0.472354	-2.07576	-4.13906	ENSG00000164989	CCDC171
chr7	18659536	18659866	Peak_153959	-0.585746	0.0536028	0.472373	-2.07542	-4.21871	ENSG00000048052	HDAC9
chr4	38804073	38805267	Peak_117010	0.499765	0.0536776	0.472409	2.0747	-4.54039	ENSG00000174125	TLR1
chr7	87768170	87768523	Peak_159223	0.520466	0.0537178	0.472448	2.07431	-4.22811	ENSG00000085563	ABCB1
chr11	117950120	117950586	Peak_29779	-0.432916	0.0537508	0.472518	-2.07399	-4.49027	ENSG00000137747	TMPRSS13
chr3	142717414	142717620	Peak_110476	0.733876	0.0538785	0.47285	2.07275	-4.07621	ENSG00000144935	TRPC1
chr4	56161668	56161830	Peak_118931	-0.705434	0.0538958	0.47285	-2.07259	-4.04899	ENSG00000109265	CRACD
chr19	44753180	44753726	Peak_73447	0.37468	0.053938	0.472877	2.07218	-4.58043	ENSG00000069399	BCL3
chr12	22227099	22227310	Peak_32144	-0.617565	0.0539903	0.472945	-2.07167	-4.13609	ENSG00000111728	ST8SIA1
chr17	61854162	61854318	Peak_64438	-0.857571	0.054032	0.473054	-2.07127	-3.98889	ENSG00000136492	BRIP1
chr3	187738873	187739167	Peak_113668	0.392015	0.0541117	0.47328	2.07051	-4.44384	ENSG00000113916	BCL6
chr7	107931951	107932450	Peak_160612	0.465016	0.0542294	0.473304	2.06938	-4.3203	ENSG00000091136	LAMB1
chr3	28670903	28671036	Peak_102285	-0.810011	0.0541315	0.473304	-2.07032	-3.97847	ENSG00000144642	RBMS3
chr15	85312555	85312657	Peak_55881	0.935624	0.0542561	0.473305	2.06912	-3.93013	ENSG00000218052	ADAMTS7P4
chr1	232422250	232422475	Peak_13754	-0.525008	0.0542367	0.473305	-2.06931	-4.27038	ENSG00000116991	SIPA1L2
chr18	24281622	24281751	Peak_67572	-0.807178	0.054394	0.473722	-2.0678	-3.98623	ENSG00000141447	OSBPL1A
chr1	232581197	232581333	Peak_13762	-0.75432	0.0544311	0.473909	-2.06744	-3.99006	ENSG00000116991	SIPA1L2
chr7	91241604	91241763	Peak_159490	0.604776	0.054579	0.474246	2.06603	-4.11911	ENSG00000157240	FZD1
chr1	109134091	109134278	Peak_5908	-0.765197	0.0546365	0.474333	-2.06548	-4.08467	ENSG00000116299	KIAA1324
chr13	75318073	75318637	Peak_44937	0.459655	0.054692	0.474495	2.06495	-4.34567	ENSG00000136111	TBC1D4
chr10	18203301	18203447	Peak_15819	0.647894	0.0547555	0.474572	2.06435	-4.10803	ENSG00000165995	CACNB2
chr6	136525146	136525375	Peak_149830	0.603101	0.0548559	0.474769	2.06339	-4.24594	ENSG00000135525	MAP7
chr2	165203846	165204199	Peak_85280	-0.428486	0.0548795	0.474769	-2.06317	-4.39045	ENSG00000153253	SCN3A
chr12	12550716	12550800	Peak_31495	0.91654	0.0549907	0.475003	2.06211	-3.92679	ENSG00000111266	DUSP16
chr19	49588885	49589065	Peak_73908	-0.383748	0.0550285	0.475159	-2.06176	-4.51261	ENSG00000142546	NOSIP
chr7	90923235	90923323	Peak_159457	0.707011	0.0550468	0.475251	2.06158	-4.02069	ENSG00000058091	CDK14
chr6	45923953	45924405	Peak_142916	0.536452	0.0550563	0.475267	2.06149	-4.29308	ENSG00000112782	CLIC5
chr17	30379545	30379943	Peak_62629	0.406715	0.0551093	0.475442	2.06099	-4.4126	ENSG00000108582	CPD
chr10	61008380	61008713	Peak_19125	-0.498817	0.0551063	0.475442	-2.06102	-4.26679	ENSG00000072422	RHOBTB1
chr11	110093806	110093982	Peak_29387	0.536423	0.0553197	0.476013	2.059	-4.29236	ENSG00000149289	ZC3H12C
chrX	21985374	21985825	Peak_184539	0.456195	0.0554636	0.476445	2.05765	-4.43123	ENSG00000102172	SMS
chr19	32745734	32747003	Peak_72688	0.423902	0.0555373	0.476643	2.05696	-4.65131	ENSG00000173809	TDRD12
chr9	15569621	15569708	Peak_175274	0.656748	0.0555841	0.47688	2.05652	-4.08322	ENSG00000164989	CCDC171
chr14	67497653	67498157	Peak_50092	-0.526191	0.0556513	0.477077	-2.05589	-4.39484	ENSG00000198133	TMEM229B
chr2	200426695	200427077	Peak_87997	0.518034	0.0557095	0.477293	2.05534	-4.28873	ENSG00000196141	SPATS2L
chr10	18111237	18111358	Peak_15815	0.732548	0.0559639	0.47794	2.05296	-4.01621	ENSG00000165995	CACNB2
chr5	80957966	80958492	Peak_133598	-0.48251	0.0560061	0.47794	-2.05257	-4.5156	ENSG00000113319	RASGRF2
chr1	32740218	32740422	Peak_2078	-0.59154	0.055982	0.47794	-2.0528	-4.17079	ENSG00000162522	KIAA1522
chr17	45316661	45317822	Peak_63558	0.378478	0.0561368	0.478082	2.05135	-4.68288	ENSG00000006062	MAP3K14
chr2	242031534	242032172	Peak_90967	-0.41107	0.0561176	0.478082	-2.05153	-4.54896	ENSG00000226423
chr8	132703177	132704070	Peak_173595	-0.414531	0.0562223	0.478308	-2.05056	-4.56337	ENSG00000165071	TMEM71
chr1	232378912	232379134	Peak_13751	-0.736897	0.0563051	0.478503	-2.04979	-4.11221	ENSG00000116991	SIPA1L2
chr3	35505378	35505707	Peak_102608	0.570337	0.0563176	0.478517	2.04967	-4.26616	ENSG00000172995	ARPP21
chr14	54742473	54742655	Peak_49506	-0.573625	0.0564039	0.478804	-2.04887	-4.19713	ENSG00000020577	SAMD4A
chr6	20411682	20411830	Peak_141293	-0.65051	0.056445	0.478886	-2.04849	-4.13963	ENSG00000112242	E2F3
chr10	117005678	117005937	Peak_22143	-0.602943	0.0565101	0.479005	-2.04789	-4.22049	ENSG00000187164	SHTN1
chr7	70634705	70634874	Peak_158127	-0.676304	0.0566153	0.479336	-2.04692	-4.14405	ENSG00000158321	AUTS2
chr6	148766700	148766966	Peak_150794	-0.543298	0.0566381	0.47934	-2.04671	-4.2142	ENSG00000111962	UST
chr11	111540078	111540269	Peak_29475	0.557465	0.0567144	0.479434	2.04601	-4.27042	ENSG00000204381	LAYN
chr10	30437541	30437703	Peak_16450	-0.537654	0.0566923	0.479434	-2.04621	-4.2131	ENSG00000107968	MAP3K8
chr4	185134086	185134669	Peak_128370	0.431669	0.0567758	0.479681	2.04544	-4.44992	ENSG00000151729	SLC25A4
chr1	54289189	54289499	Peak_2983	0.500004	0.0568253	0.47984	2.04499	-4.3498	ENSG00000225632
chr12	123149628	123149787	Peak_39239	-0.501564	0.0568468	0.479917	-2.04479	-4.28703	ENSG00000090975	PITPNM2
chr2	165074239	165074680	Peak_85275	0.447068	0.0568888	0.479988	2.0444	-4.3739	ENSG00000153253	SCN3A
chr10	337593	337860	Peak_14731	-0.569903	0.056989	0.480382	-2.04348	-4.29183	ENSG00000151240	DIP2C
chr2	151583510	151583632	Peak_84181	-0.764716	0.0570043	0.480409	-2.04334	-4.03231	ENSG00000183091	NEB
chr4	8198902	8199283	Peak_115097	0.384986	0.057095	0.480661	2.04251	-4.50864	ENSG00000125089	SH3TC1
chr14	98135926	98136807	Peak_51369	-0.375441	0.0571708	0.480815	-2.04182	-4.57139	ENSG00000258511	LINC02295
chr4	89317019	89317337	Peak_121318	0.480579	0.0571805	0.480854	2.04173	-4.31028	ENSG00000185477	GPRIN3
chr10	3774354	3774447	Peak_14975	0.52406	0.057278	0.481184	2.04084	-4.23618	ENSG00000067082	KLF6
chr4	16678056	16678221	Peak_115653	-0.752489	0.0572977	0.481195	-2.04066	-4.06952	ENSG00000169744	LDB2
chr1	76327427	76327538	Peak_3997	-0.757091	0.0573325	0.481272	-2.04034	-4.02373	ENSG00000184005	ST6GALNAC3
chr12	94706164	94706632	Peak_37733	0.464239	0.0573793	0.481277	2.03991	-4.38372	ENSG00000057704	TMCC3
chr2	105398475	105399451	Peak_81322	0.342222	0.0574026	0.481349	2.0397	-4.62141	ENSG00000115641	FHL2
chr17	74737487	74737986	Peak_64993	0.421101	0.0575623	0.481589	2.03825	-4.49001	ENSG00000172794	RAB37
chr2	26740773	26741445	Peak_76210	-0.435317	0.0575575	0.481589	-2.03829	-4.52468	ENSG00000213699	SLC35F6
chr1	2018538	2018772	Peak_218	-0.477628	0.0575313	0.481589	-2.03853	-4.33076	ENSG00000187730	GABRD
chr21	14998147	14998487	Peak_96321	0.560944	0.0577537	0.482162	2.03651	-4.23568	ENSG00000180530	NRIP1
chr7	75599195	75599326	Peak_158428	-0.853928	0.0577932	0.482246	-2.03615	-3.99976	ENSG00000127946	HIP1
chr5	113118127	113118239	Peak_135875	-0.840531	0.057816	0.482276	-2.03594	-4.01158	ENSG00000171444	MCC
chr3	196081066	196082625	Peak_114286	0.327338	0.0580034	0.482662	2.03425	-4.67542	ENSG00000072274	TFRC
chr13	54313805	54313966	Peak_43472	0.5605	0.0580464	0.482887	2.03386	-4.2048	ENSG00000136149	RPL13AP25
chr7	75738685	75739870	Peak_158433	0.362719	0.0581798	0.483276	2.03266	-4.69988	ENSG00000127946	HIP1
chr10	60502014	60502193	Peak_19092	-0.680404	0.0581944	0.483333	-2.03253	-4.08774	ENSG00000151150	ANK3
chr12	26029131	26029357	Peak_32353	-0.541547	0.0583333	0.483762	-2.03128	-4.2661	ENSG00000123094	RASSF8
chr4	89110810	89112089	Peak_121295	0.341933	0.0583798	0.48389	2.03086	-4.68014	ENSG00000180346	TIGD2
chr13	83754505	83754709	Peak_45550	-0.564635	0.0585982	0.484502	-2.0289	-4.21211	ENSG00000178235	SLITRK1
chr3	149701889	149702090	Peak_110940	0.723149	0.058657	0.484587	2.02838	-4.12428	ENSG00000018408	WWTR1
chr5	111494393	111494524	Peak_135776	-0.824426	0.0587444	0.484813	-2.0276	-4.03377	ENSG00000152495	CAMK4
chr18	13401641	13401725	Peak_66644	0.649663	0.0587586	0.484894	2.02747	-4.11594	ENSG00000168675	LDLRAD4
chr6	25278538	25279815	Peak_141511	-0.335133	0.0588939	0.485184	-2.02626	-4.64851	ENSG00000079691	CARMIL1
chr7	70178837	70179000	Peak_158107	-0.629616	0.0588943	0.485184	-2.02626	-4.14986	ENSG00000158321	AUTS2
chr3	105367691	105369906	Peak_107978	0.330912	0.0589146	0.485208	2.02608	-4.68478	ENSG00000170017	ALCAM
chr10	28333266	28335313	Peak_16339	0.330448	0.0589108	0.485208	2.02611	-4.68308	ENSG00000150054	MPP7
chr17	14303685	14303995	Peak_61523	0.401407	0.0590413	0.485587	2.02495	-4.54837	ENSG00000266709
chr1	202348234	202349279	Peak_12069	0.381834	0.0591114	0.485731	2.02433	-4.67679	ENSG00000077157	PPP1R12B
chr5	113182011	113182335	Peak_135880	-0.656254	0.0590931	0.485731	-2.02449	-4.30264	ENSG00000171444	MCC
chr11	9204273	9204403	Peak_23667	-0.838743	0.0592035	0.485972	-2.02351	-4.01985	ENSG00000184014	DENND5A
chr2	6960456	6960593	Peak_75132	-0.683934	0.0592093	0.485974	-2.02346	-4.10357	ENSG00000151692	RNF144A
chr8	20302190	20302408	Peak_165802	-0.479807	0.0592278	0.486017	-2.0233	-4.33503	ENSG00000061337	LZTS1
chr6	45831233	45831617	Peak_142912	-0.457655	0.0593127	0.486074	-2.02255	-4.39609	ENSG00000112782	CLIC5
chr1	113415328	113415816	Peak_6154	-0.497397	0.0592818	0.486074	-2.02282	-4.39997	ENSG00000081026	MAGI3
chr4	153746545	153746664	Peak_125913	-0.628013	0.059289	0.486074	-2.02276	-4.14287	ENSG00000145428	RNF175
chr3	33006875	33007099	Peak_102505	0.525521	0.0593551	0.486131	2.02217	-4.30588	ENSG00000170266	GLB1
chr16	2009497	2010425	Peak_56709	0.338408	0.059464	0.486287	2.02121	-4.66149	ENSG00000183971	NPW
chr11	85740814	85741212	Peak_27791	-0.466434	0.0595317	0.486495	-2.02061	-4.39626	ENSG00000137501	SYTL2
chr4	173369524	173371766	Peak_127445	0.340939	0.0595673	0.486563	2.0203	-4.7343	ENSG00000272870	SAP30-DT
chr7	48228336	48228496	Peak_155703	-0.654735	0.059565	0.486563	-2.02032	-4.15733	ENSG00000179869	ABCA13
chr7	103663804	103664040	Peak_160290	-0.630164	0.0595828	0.486574	-2.02016	-4.21125	ENSG00000189056	RELN
chr3	13526629	13526817	Peak_101543	-0.607935	0.0596138	0.486742	-2.01989	-4.22402	ENSG00000163520	FBLN2
chr3	196111800	196112608	Peak_114287	0.422516	0.0596446	0.486814	2.01962	-4.68595	ENSG00000072274	TFRC
chr8	19510998	19511615	Peak_165758	-0.389765	0.0596536	0.486814	-2.01954	-4.54435	ENSG00000147408	CSGALNACT1
chr22	39567313	39567841	Peak_99978	-0.403028	0.0597031	0.486901	-2.0191	-4.52456	ENSG00000100346	CACNA1I
chr18	13463421	13463667	Peak_66660	0.520688	0.0598061	0.487213	2.0182	-4.29558	ENSG00000168675	LDLRAD4
chr9	136533154	136533601	Peak_182457	0.43694	0.0599432	0.48742	2.01699	-4.56178	ENSG00000148400	NOTCH1
chr9	120935694	120936770	Peak_181496	-0.358728	0.0599226	0.48742	-2.01717	-4.61655	ENSG00000056558	TRAF1
chr8	19450557	19450715	Peak_165751	-0.626078	0.0599928	0.487458	-2.01656	-4.17467	ENSG00000147408	CSGALNACT1
chr15	66386270	66387773	Peak_54952	0.333711	0.0600788	0.487524	2.01581	-4.71115	ENSG00000169032	MAP2K1
chr2	224407028	224407212	Peak_89703	-0.602429	0.0600844	0.487524	-2.01576	-4.23527	ENSG00000124019	FAM124B
chr6	25137482	25137607	Peak_141499	0.862227	0.0601901	0.48761	2.01483	-3.99598	ENSG00000168405	CMAHP
chrX	130902948	130903694	Peak_187217	0.395107	0.0601329	0.48761	2.01533	-4.65476	ENSG00000165675	ENOX2
chr4	1009126	1010259	Peak_114616	0.339019	0.0601402	0.48761	2.01527	-4.68897	ENSG00000127418	FGFRL1
chr17	3031640	3032066	Peak_61023	-0.493245	0.060156	0.48761	-2.01513	-4.38777	ENSG00000132359
chr17	8874224	8874509	Peak_61410	-0.517374	0.0601666	0.48761	-2.01504	-4.30309	ENSG00000276231	PIK3R6
chr17	75130644	75131983	Peak_65033	0.326672	0.0602464	0.487653	2.01434	-4.65695	ENSG00000125458	NT5C
chrX	23766921	23767052	Peak_184567	0.899105	0.0603153	0.487748	2.01374	-4.02471	ENSG00000123130	ACOT9
chr5	56244848	56245058	Peak_132148	-0.799094	0.0603175	0.487748	-2.01372	-4.09517	ENSG00000164512	ANKRD55
chr10	60826221	60826382	Peak_19112	-0.708285	0.060371	0.487886	-2.01326	-4.15767	ENSG00000170312	CDK1
chr8	124660135	124660995	Peak_173201	-0.375889	0.0604703	0.488078	-2.01239	-4.65161	ENSG00000170873	MTSS1
chr14	98198147	98198608	Peak_51381	-0.442383	0.0605695	0.488357	-2.01153	-4.43615	ENSG00000259097
chr21	45078827	45079304	Peak_97811	-0.39942	0.0607358	0.488715	-2.01009	-4.64977	ENSG00000197381	ADARB1
chr5	148632674	148633031	Peak_138144	-0.538336	0.060763	0.488817	-2.00985	-4.31704	ENSG00000164270	HTR4
chr3	33113767	33115204	Peak_102523	0.341895	0.0608281	0.488966	2.00929	-4.68015	ENSG00000170275	CRTAP
chr5	111472042	111472167	Peak_135771	-0.60192	0.060882	0.489055	-2.00882	-4.19501	ENSG00000152495	CAMK4
chr7	90786017	90786154	Peak_159444	-0.800676	0.0610542	0.489644	-2.00734	-4.15349	ENSG00000058091	CDK14
chr1	181089595	181090553	Peak_10769	0.342521	0.0611202	0.48972	2.00677	-4.69184	ENSG00000162783	IER5
chr17	28897056	28897944	Peak_62533	0.356011	0.0611529	0.489802	2.00649	-4.67493	ENSG00000132589	FLOT2
chr11	118202561	118202857	Peak_29802	-0.47824	0.0611547	0.489802	-2.00647	-4.39031	ENSG00000160593	JAML
chr10	103554983	103555116	Peak_21545	-0.517518	0.0613058	0.490178	-2.00517	-4.33869	ENSG00000107954	NEURL1
chrX	101220026	101220229	Peak_186547	0.605219	0.0616429	0.491224	2.00228	-4.22755	ENSG00000102385	DRP2
chr6	149444137	149444615	Peak_150853	0.417779	0.0616411	0.491224	2.0023	-4.54088	ENSG00000178199	ZC3H12D
chr11	66543740	66544002	Peak_26872	0.424777	0.0616592	0.491249	2.00214	-4.46785	ENSG00000174165	ZDHHC24
chr1	28172571	28172736	Peak_1810	-0.563078	0.0616642	0.491249	-2.0021	-4.29172	ENSG00000169403	PTAFR
chr11	83062756	83062935	Peak_27684	0.543939	0.0617831	0.491613	2.00109	-4.28957	ENSG00000137502	RAB30
chr6	31571939	31572756	Peak_141990	0.343338	0.06182	0.491669	2.00077	-4.69116	ENSG00000226979	LTA
chr12	6764165	6764507	Peak_31106	0.363873	0.0619628	0.49195	1.99955	-4.62686	ENSG00000159335	PTMS
chr3	56923709	56924374	Peak_103721	-0.451129	0.0621221	0.49224	-1.9982	-4.59469	ENSG00000163947	ARHGEF3
chr10	114397758	114398024	Peak_22035	-0.606611	0.0621139	0.49224	-1.99827	-4.33189	ENSG00000169129	AFAP1L2
chr1	92475817	92476771	Peak_4878	0.343667	0.0621611	0.492253	1.99787	-4.69536	ENSG00000162676	GFI1
chrX	131844746	131844874	Peak_187252	0.992366	0.0622793	0.492396	1.99687	-4.00425	ENSG00000213468	FIRRE
chr1	245353386	245353627	Peak_14436	0.657101	0.062415	0.492434	1.99572	-4.19786	ENSG00000162849	KIF26B
chr1	151838276	151838594	Peak_9351	0.437568	0.0623296	0.492434	1.99644	-4.52137	ENSG00000225556	C2CD4D
chr22	41946577	41947411	Peak_100179	0.345379	0.06236	0.492434	1.99619	-4.71844	ENSG00000100162	CENPM
chr3	33063803	33064330	Peak_102516	0.398618	0.0624473	0.492434	1.99545	-4.5517	ENSG00000170266	GLB1
chr7	50732296	50732547	Peak_155874	-0.548911	0.0624594	0.492434	-1.99535	-4.31649	ENSG00000106070	GRB10
chr3	194685660	194685870	Peak_114103	0.532734	0.0625307	0.492445	1.99474	-4.35626	ENSG00000185112	FAM43A
chr17	58365048	58365211	Peak_64303	-0.693654	0.0625269	0.492445	-1.99478	-4.19785	ENSG00000108375	RNF43
chr3	33111701	33111788	Peak_102522	0.726146	0.0627638	0.493193	1.99278	-4.1495	ENSG00000170275	CRTAP
chr1	14980774	14980889	Peak_905	-0.631171	0.0627716	0.493193	-1.99271	-4.19428	ENSG00000189337	KAZN
chr4	40629694	40630151	Peak_117130	-0.414838	0.0627956	0.493236	-1.99251	-4.51063	ENSG00000163694	RBM47
chr20	846898	847117	Peak_91031	0.493593	0.0628694	0.493397	1.99189	-4.4649	ENSG00000125898	FAM110A
chr1	221635524	221635694	Peak_13116	-0.838244	0.0628695	0.493397	-1.99189	-4.10805	ENSG00000143507	DUSP10
chr3	15292000	15292511	Peak_101640	-0.411589	0.0629468	0.493406	-1.99124	-4.56008	ENSG00000131370	SH3BP5
chr12	12092146	12092290	Peak_31467	-0.759029	0.0629412	0.493406	-1.99129	-4.09261	ENSG00000121380	BCL2L14
chr8	3255727	3255852	Peak_164623	-0.792101	0.0630215	0.493598	-1.99062	-4.09894	ENSG00000183117	CSMD1
chr6	132512527	132513467	Peak_149544	0.364165	0.0630707	0.493725	1.99021	-4.71619	ENSG00000079950	STX7
chr3	39329662	39329990	Peak_102818	0.466595	0.0631172	0.493938	1.98982	-4.4339	ENSG00000179934	CCR8
chr7	111091476	111091649	Peak_160894	-0.620218	0.0631906	0.494017	-1.9892	-4.26391	ENSG00000173114	LRRN3
chr17	75338664	75338770	Peak_65053	-0.686206	0.0633295	0.494279	-1.98804	-4.15437	ENSG00000228007
chr9	131096896	131097016	Peak_182113	-0.573636	0.063349	0.494291	-1.98788	-4.29732	ENSG00000126878	AIF1L
chr17	66087951	66088099	Peak_64708	-0.60394	0.0633799	0.494389	-1.98762	-4.23065	ENSG00000154240	CEP112
chr15	60585944	60586461	Peak_54652	0.367307	0.0633963	0.494434	1.98749	-4.59266	ENSG00000069667	RORA
chr10	24951558	24951687	Peak_16162	-0.569731	0.0635639	0.494982	-1.98609	-4.24671	ENSG00000099256	PRTFDC1
chr10	17674258	17674529	Peak_15798	0.502315	0.0636767	0.495383	1.98515	-4.37149	ENSG00000136738	STAM
chr18	13611130	13611462	Peak_66690	0.463789	0.063766	0.495388	1.98441	-4.51922	ENSG00000168675	LDLRAD4
chr4	40662124	40662305	Peak_117134	-0.887491	0.0639884	0.495578	-1.98257	-4.07587	ENSG00000163694	RBM47
chr6	119517790	119517902	Peak_148599	0.87309	0.0640824	0.495681	1.9818	-4.02918	ENSG00000111885	MAN1A1
chr2	147860153	147860355	Peak_83933	-0.736033	0.0640862	0.495681	-1.98177	-4.24031	ENSG00000121989	ACVR2A
chr20	53183489	53183656	Peak_94822	-0.703085	0.0641532	0.495878	-1.98121	-4.15071	ENSG00000182463	TSHZ2
chr16	68401040	68401263	Peak_59625	-0.556394	0.0641976	0.495996	-1.98085	-4.33513	ENSG00000103056	SMPD3
chr3	32359225	32359374	Peak_102442	-0.725498	0.064395	0.496596	-1.97922	-4.14239	ENSG00000153551	CMTM7
chr1	89128802	89129100	Peak_4692	0.527701	0.0644264	0.496623	1.97896	-4.4576	ENSG00000162645	GBP2
chr2	215390126	215390388	Peak_89086	-0.553258	0.0644346	0.496625	-1.9789	-4.37485	ENSG00000115414	FN1
chr18	23180355	23180640	Peak_67474	-0.565167	0.0645168	0.4968	-1.97822	-4.42922	ENSG00000134508	CABLES1
chr9	99821091	99822154	Peak_180654	0.319559	0.0646536	0.496986	1.9771	-4.76444	ENSG00000119508	NR4A3
chr21	42630492	42630620	Peak_97617	-0.703296	0.0646672	0.496986	-1.97699	-4.15195	ENSG00000225431	LINC01671
chr3	28701024	28701131	Peak_102289	-0.906484	0.064689	0.496998	-1.97681	-4.02754	ENSG00000144642	RBMS3
chr8	132191988	132192429	Peak_173571	-0.546274	0.0647633	0.497203	-1.9762	-4.42529	ENSG00000184156	KCNQ3
chr2	111463450	111464364	Peak_81813	0.342837	0.064855	0.497361	1.97546	-4.67441	ENSG00000172965	MIR4435-2HG
chr4	167182911	167183192	Peak_126920	-0.730349	0.0648584	0.497361	-1.97543	-4.32333	ENSG00000196104	SPOCK3
chr6	57214303	57214546	Peak_143465	-0.518803	0.064865	0.497375	-1.97537	-4.35576	ENSG00000112210	RAB23
chr17	66155385	66155528	Peak_64710	-0.617452	0.0648824	0.497421	-1.97523	-4.22242	ENSG00000154240	CEP112
chr10	128147127	128147306	Peak_22679	0.572906	0.0649329	0.49747	1.97482	-4.3039	ENSG00000148773	MKI67
chr22	30265692	30266791	Peak_99487	0.333478	0.0649785	0.497677	1.97445	-4.73424	ENSG00000099985	OSM
chr1	192571807	192572184	Peak_11489	0.435719	0.0650039	0.49769	1.97424	-4.56229	ENSG00000090104	RGS1
chr3	32459820	32460705	Peak_102463	0.372474	0.0652524	0.498153	1.97222	-4.75466	ENSG00000153551	CMTM7
chr1	202315524	202315812	Peak_12065	-0.438022	0.0654849	0.498606	-1.97034	-4.48884	ENSG00000077152	UBE2T
chr15	88274528	88274929	Peak_55945	-0.465627	0.0655644	0.498756	-1.96969	-4.49685	ENSG00000140538	NTRK3
chr3	192939010	192939155	Peak_113992	-0.838817	0.0655662	0.498756	-1.96968	-4.11654	ENSG00000180611	MB21D2
chr5	150790010	150790795	Peak_138298	-0.356211	0.0655817	0.498805	-1.96955	-4.65496	ENSG00000256235	SMIM3
chr3	16467342	16467830	Peak_101716	0.396416	0.0655962	0.498847	1.96943	-4.64283	ENSG00000131378	RFTN1
chr6	137881311	137882206	Peak_149944	0.365111	0.0656843	0.49894	1.96872	-4.7243	ENSG00000118503	TNFAIP3
chr11	60942351	60942550	Peak_26407	-0.554539	0.0656839	0.49894	-1.96873	-4.34589	ENSG00000110446	SLC15A3
chr22	39602321	39602587	Peak_99980	-0.471807	0.0657057	0.499038	-1.96855	-4.4757	ENSG00000100346	CACNA1I
chr10	18215124	18215238	Peak_15821	0.632743	0.0657595	0.499048	1.96812	-4.2423	ENSG00000165995	CACNB2
chr11	268815	269872	Peak_23101	0.312336	0.065763	0.499055	1.96809	-4.76472	ENSG00000174885	NLRP6
chr3	108834588	108835622	Peak_108255	0.373456	0.0658439	0.499266	1.96744	-4.73576	ENSG00000163519	TRAT1
chr1	12124972	12125423	Peak_802	0.383409	0.0659116	0.499497	1.96689	-4.59433	ENSG00000120949	TNFRSF8
chr3	172094037	172094166	Peak_112594	0.79492	0.0659224	0.499505	1.96681	-4.10818	ENSG00000075420	FNDC3B
chr2	202870594	202872106	Peak_88193	0.332048	0.0659305	0.499505	1.96674	-4.72768	ENSG00000163596	ICA1L
chr18	666332	666490	Peak_65956	-0.778111	0.0659387	0.499505	-1.96667	-4.19939	ENSG00000176890	TYMS
chr2	42754231	42754526	Peak_77063	0.492196	0.0659696	0.49955	1.96643	-4.44066	ENSG00000162881	OXER1
chr8	19734142	19734336	Peak_165769	-0.781299	0.0660119	0.499598	-1.96609	-4.18843	ENSG00000147408	CSGALNACT1
chr2	201117904	201119030	Peak_88052	0.325671	0.0660745	0.499657	1.96558	-4.7426	ENSG00000003402	CFLAR
chr11	44950620	44951207	Peak_25426	0.351275	0.0660949	0.499679	1.96542	-4.68586	ENSG00000175274	TP53I11
chr1	37479587	37480036	Peak_2264	0.436768	0.0662014	0.50003	1.96457	-4.67717	ENSG00000163874	ZC3H12A
chr19	38417491	38418020	Peak_72996	0.386135	0.0662369	0.50003	1.96428	-4.60407	ENSG00000171777	RASGRP4
chr5	149654229	149654620	Peak_138227	-0.452828	0.0662308	0.50003	-1.96433	-4.52046	ENSG00000183111	ARHGEF37
chr11	12243280	12243489	Peak_23885	-0.543558	0.0663004	0.500162	-1.96377	-4.35776	ENSG00000133816	MICAL2
chrX	130120624	130121146	Peak_187198	0.376062	0.0663222	0.500231	1.9636	-4.64248	ENSG00000102034	ELF4
chr6	110178680	110180651	Peak_147889	0.3355	0.066344	0.500232	1.96342	-4.81298	ENSG00000112290	WASF1
chr6	2902822	2903662	Peak_140249	0.336421	0.0665996	0.500899	1.96138	-4.70184	ENSG00000170542	SERPINB9
chr16	11734171	11734265	Peak_57143	1.11651	0.0666163	0.500927	1.96125	-3.9778	ENSG00000153066	TXNDC11
chr10	69222190	69222952	Peak_19622	0.366548	0.06664	0.500962	1.96106	-4.66568	ENSG00000156510	HKDC1
chr6	41734761	41735937	Peak_142598	0.328533	0.0666546	0.500992	1.96094	-4.79247	ENSG00000112561	TFEB
chr7	1137620	1138689	Peak_152752	0.329382	0.0667531	0.501288	1.96016	-4.7936	ENSG00000146540	C7orf50
chr1	158290656	158290834	Peak_9786	-0.536512	0.0668051	0.501447	-1.95975	-4.37895	ENSG00000158481	CD1C
chr6	170286786	170286930	Peak_152589	-0.494014	0.0668278	0.501492	-1.95957	-4.50113	ENSG00000198719	DLL1
chr20	57627896	57628866	Peak_94940	0.361487	0.0670493	0.501991	1.95781	-4.73023	ENSG00000124256	ZBP1
chr1	40315193	40315984	Peak_2408	0.356056	0.0670715	0.501991	1.95763	-4.7508	ENSG00000049089	COL9A2
chr3	194682546	194683088	Peak_114102	0.372986	0.0671377	0.502031	1.95711	-4.6662	ENSG00000185112	FAM43A
chr11	76919883	76920485	Peak_27470	-0.418427	0.0671959	0.502032	-1.95665	-4.66649	ENSG00000078124	ACER3
chr5	81097959	81098129	Peak_133607	-0.997425	0.0671923	0.502032	-1.95668	-4.2143	ENSG00000113319	RASGRF2
chr13	42055216	42055635	Peak_42823	0.555253	0.067263	0.502117	1.95612	-4.40094	ENSG00000102780	DGKH
[truncated: 6,063 more rows]
