# Supplementary material for: Decoding mutational hotspots in human disease through the gene modules governing thymic regulatory T cells
Source: Front Immunol. 2024 Oct 15;15:1458581. doi: 10.3389/fimmu.2024.1458581 (PMC11525063; doi:10.3389/fimmu.2024.1458581)
Supplement: Supplementary Table 5 — (separate file). Transcription Factor Binding Sites associated to the Thymic Treg Signature. [file Table5.xls]

## Sheet: TFBS_DEGUP
Peak_ID	assDEG	TFBS_chr	TFBS_start	TFBS_end	TF	motif_id	TFBS_score	TFBS_strand	peak_start	peak_end	tTreg_score	tTconv_score	tTreg_bound	tTconv_bound	Differential TF Binding (log2FC)	gene_strand	ensembl_gene_id	hgnc_symbol	Differential Gene Expression (log2FC)	Differential Gene Expression (linear)
Peak_27686	UP	chr11	83071973	83071992	THAP11	MA1573.1	18.4034	-	83071196	83072449	2.57113	2.30714	1	1	0.14959	-	ENSG00000137502	RAB30	2.58455	5.99827
Peak_31367	UP	chr12	10213282	10213299	ZNF528	MA1597.1	18.393	-	10212219	10213852	0.67105	0.80743	1	1	-0.23242	+	ENSG00000139112	GABARAPL1	1.82008	3.53101
Peak_101067	UP	chr3	4493231	4493250	THAP11	MA1573.1	18.0651	-	4492636	4494067	2.37642	2.95051	1	1	-0.2998	+	ENSG00000150995	ITPR1	1.01316	2.01832
Peak_78224	UP	chr2	64144525	64144544	THAP11	MA1573.1	17.2369	-	64143436	64144899	1.87684	1.85943	1	1	0.0127	-	ENSG00000197329	PELI1	1.33866	2.52916
Peak_35026	UP	chr12	53268198	53268217	THAP11	MA1573.1	17.1447	+	53267726	53268630	0.754	0.8295	1	1	-0.12098	+	ENSG00000135476	ESPL1	1.16183	2.23741
Peak_21151	UP	chr10	97292857	97292876	THAP11	MA1573.1	16.9129	-	97292232	97293031	1.39408	1.33186	1	1	0.06099	-	ENSG00000213390	ARHGAP19	1.18475	2.27324
Peak_166330	UP	chr8	29340364	29340383	CTCF	MA0139.1	16.445	+	29340060	29340658	0.94375	0.97817	1	1	-0.04641	-	ENSG00000120875	DUSP4	3.73413	13.3071
Peak_93848	UP	chr20	32207732	32207748	ZNF143	MA0088.2	16.4379	-	32207332	32208161	0.80683	0.87965	1	1	-0.11037	-	ENSG00000126003	PLAGL2	1.30877	2.4773
Peak_9149	UP	chr1	148952303	148952322	THAP11	MA1573.1	16.3927	+	148951603	148952982	0.63093	0.50931	1	0	0.25901	+	ENSG00000178104	PDE4DIP	1.02575	2.03602
Peak_187217	UP	chrX	130903304	130903323	THAP11	MA1573.1	16.3652	-	130902948	130903694	0.9464	1.0575	1	1	-0.14438	-	ENSG00000165675	ENOX2	1.45071	2.73343
Peak_9637	UP	chr1	156090877	156090896	CTCF	MA0139.1	16.1766	+	156090678	156091257	0.66923	0.6886	1	1	-0.03546	+	ENSG00000160789	LMNA	4.56008	23.5896
Peak_60448	UP	chr16	88443178	88443197	CTCF	MA0139.1	16.1454	+	88442982	88443507	0.99388	1.33663	1	1	-0.39038	+	ENSG00000179588	ZFPM1	1.45624	2.74392
Peak_55355	UP	chr15	74438888	74438907	CTCF	MA0139.1	16.0326	-	74438561	74439165	0.77884	0.97505	1	1	-0.28802	-	ENSG00000138623	SEMA7A	1.34001	2.53154
Peak_73465	UP	chr19	45001934	45001951	SP4	MA0685.1	16.0098	-	45001081	45002407	2.3803	2.14404	1	1	0.14386	+	ENSG00000104856	RELB	1.33582	2.5242
Peak_26536	UP	chr11	62552022	62552035	NFKB1	MA0105.4	15.9681	-	62551638	62552383	3.76696	2.5019	1	1	0.56998	-	ENSG00000124942	AHNAK	2.65228	6.28662
Peak_139745	UP	chr5	177501136	177501155	CTCF	MA0139.1	15.8592	-	177500914	177501312	0.745	0.62357	1	0	0.22123	-	ENSG00000196923	PDLIM7	1.37189	2.58809
Peak_137770	UP	chr5	141960894	141960913	CTCF	MA0139.1	15.8292	-	141960531	141961307	1.09536	1.12187	1	1	-0.03141	-	ENSG00000113555	PCDH12	1.40391	2.64618
Peak_71057	UP	chr19	2474709	2474728	CTCF	MA0139.1	15.7866	+	2474634	2477084	1.202	1.10493	1	1	0.11097	+	ENSG00000099860	GADD45B	1.73773	3.3351
Peak_127445	UP	chr4	173370817	173370836	THAP11	MA1573.1	15.7698	+	173369524	173371766	2.58402	2.50787	1	1	0.04138	-	ENSG00000272870	SAP30-DT	2.73748	6.66904
Peak_21836	UP	chr10	110497833	110497849	SRF	MA0083.3	15.4866	-	110497433	110498558	1.73556	1.39942	1	1	0.29022	+	ENSG00000138166	DUSP5	1.722	3.29894
Peak_73465	UP	chr19	45001932	45001950	KLF13	MA0657.1	15.3632	-	45001081	45002407	2.3803	2.14404	1	1	0.14386	+	ENSG00000104856	RELB	1.33582	2.5242
Peak_31264	UP	chr12	8914369	8914385	RFX2	MA0600.2	15.3531	-	8914155	8915270	0.75033	1.12526	1	1	-0.5223	+	ENSG00000111752	PHC1	1.56003	2.9486
Peak_182512	UP	chr9	137029530	137029549	CTCF	MA0139.1	15.1974	+	137029096	137029731	0.73339	0.62249	1	0	0.20362	-	ENSG00000107331	ABCA2	1.27993	2.42827
Peak_59628	UP	chr16	68448771	68448790	THAP11	MA1573.1	15.1726	+	68448131	68448987	1.80034	1.51398	1	1	0.23441	-	ENSG00000103056	SMPD3	2.68539	6.43257
Peak_64857	UP	chr17	68436566	68436585	CTCF	MA0139.1	15.1679	-	68436101	68436819	0.75716	0.8056	1	1	-0.0785	-	ENSG00000070540	WIPI1	1.04675	2.06588
Peak_15107	UP	chr10	5977595	5977616	IRF1	MA0050.2	15.1416	+	5977249	5978246	0.84773	0.47071	1	0	0.72266	-	ENSG00000134470	IL15RA	4.10634	17.2239
Peak_152752	UP	chr7	1138443	1138459	RFX5	MA0510.2	15.0695	-	1137620	1138689	1.15559	1.16602	1	1	-0.01185	-	ENSG00000146540	C7orf50	1.42885	2.69232
Peak_187217	UP	chrX	130903494	130903513	THAP11	MA1573.1	14.8815	-	130902948	130903694	0.86196	1.1019	1	1	-0.31856	-	ENSG00000165675	ENOX2	1.45071	2.73343
Peak_154513	UP	chr7	26864748	26864763	SP1	MA0079.4	14.8583	+	26864079	26865171	0.72913	0.9597	1	1	-0.35056	-	ENSG00000005020	SKAP2	1.08101	2.11552
Peak_73465	UP	chr19	45002131	45002148	SP4	MA0685.1	14.7649	-	45001081	45002407	3.6902	2.77564	1	1	0.39729	+	ENSG00000104856	RELB	1.33582	2.5242
Peak_152866	UP	chr7	2403361	2403379	KLF13	MA0657.1	14.72	-	2402901	2403825	0.89465	0.66878	1	1	0.36777	+	ENSG00000136213	CHST12	1.11222	2.16178
Peak_142582	UP	chr6	41560943	41560957	PLAG1	MA0163.1	14.7198	-	41560594	41561599	0.64959	0.34633	1	0	0.73625	+	ENSG00000137166	FOXP4	1.43849	2.71036
Peak_72243	UP	chr19	17539815	17539833	KLF13	MA0657.1	14.7058	-	17539334	17540301	1.35637	1.24002	1	1	0.11934	+	ENSG00000167483	NIBAN3	2.95868	7.7741
Peak_102463	UP	chr3	32460345	32460361	RFX2	MA0600.2	14.6982	+	32459820	32460705	1.81805	1.82581	1	1	-0.0058	+	ENSG00000153551	CMTM7	1.2196	2.32882
Peak_142598	UP	chr6	41735716	41735735	THAP11	MA1573.1	14.6741	-	41734761	41735937	1.40717	1.46132	1	1	-0.05062	-	ENSG00000112561	TFEB	1.39055	2.62179
Peak_73465	UP	chr19	45001904	45001921	SP4	MA0685.1	14.5136	-	45001081	45002407	2.6842	2.03164	1	1	0.38386	+	ENSG00000104856	RELB	1.33582	2.5242
Peak_31264	UP	chr12	8914369	8914385	RFX5	MA0510.2	14.5067	-	8914155	8915270	0.75033	1.12526	1	1	-0.5223	+	ENSG00000111752	PHC1	1.56003	2.9486
Peak_73465	UP	chr19	45001936	45001951	SP1	MA0079.4	14.4831	-	45001081	45002407	2.3803	2.14404	1	1	0.14386	+	ENSG00000104856	RELB	1.33582	2.5242
Peak_29778	UP	chr11	117947083	117947102	CTCF	MA0139.1	14.4274	-	117946852	117947404	0.66695	0.61804	1	0	0.09391	-	ENSG00000137747	TMPRSS13	3.90705	15.0017
Peak_26536	UP	chr11	62552022	62552035	NFKB2	MA0778.1	14.3517	+	62551638	62552383	3.76696	2.5019	1	1	0.56998	-	ENSG00000124942	AHNAK	2.65228	6.28662
Peak_102463	UP	chr3	32460345	32460361	RFX5	MA0510.2	14.3457	+	32459820	32460705	1.81805	1.82581	1	1	-0.0058	+	ENSG00000153551	CMTM7	1.2196	2.32882
Peak_9638	UP	chr1	156096779	156096798	CTCF	MA0139.1	14.3385	+	156096596	156098125	0.95817	0.8621	1	1	0.13608	+	ENSG00000160789	LMNA	4.56008	23.5896
Peak_73628	UP	chr19	46788628	46788645	SP2	MA0516.2	14.3055	-	46788393	46788875	0.99376	0.65506	1	1	0.52929	-	ENSG00000105281	SLC1A5	1.02787	2.03901
Peak_102284	UP	chr3	28667836	28667855	CTCF	MA0139.1	14.2948	+	28667634	28668538	0.78077	0.51497	1	0	0.51187	+	ENSG00000144642	RBMS3	3.03313	8.18581
Peak_22028	UP	chr10	114304990	114305007	SP2	MA0516.2	14.2745	-	114303926	114305158	0.86408	1.10966	1	1	-0.32463	-	ENSG00000169129	AFAP1L2	1.80224	3.4876
Peak_182202	UP	chr9	132236555	132236574	CTCF	MA0139.1	14.2596	-	132236483	132236600	0.79956	1.0818	1	1	-0.39023	+	ENSG00000196358	NTNG2	2.09488	4.27192
Peak_141990	UP	chr6	31572453	31572474	IRF3	MA1418.1	14.2046	-	31571939	31572756	0.76491	0.56647	1	0	0.37153	+	ENSG00000226979	LTA	1.75819	3.38274
Peak_22028	UP	chr10	114304989	114305006	SP4	MA0685.1	14.1841	-	114303926	114305158	0.86408	1.10966	1	1	-0.32463	-	ENSG00000169129	AFAP1L2	1.80224	3.4876
Peak_1476	UP	chr1	24745158	24745175	SP4	MA0685.1	14.156	+	24744832	24745717	3.84354	4.56275	1	1	-0.24118	+	ENSG00000169504	CLIC4	2.64695	6.26342
Peak_73628	UP	chr19	46788627	46788644	SP4	MA0685.1	14.1544	-	46788393	46788875	0.99376	0.65506	1	1	0.52929	-	ENSG00000105281	SLC1A5	1.02787	2.03901
Peak_1476	UP	chr1	24745158	24745173	SP1	MA0079.4	14.1183	+	24744832	24745717	3.84354	4.56275	1	1	-0.24118	+	ENSG00000169504	CLIC4	2.64695	6.26342
Peak_73465	UP	chr19	45002101	45002118	SP4	MA0685.1	14.0691	-	45001081	45002407	3.83819	3.19931	1	1	0.25472	+	ENSG00000104856	RELB	1.33582	2.5242
Peak_64860	UP	chr17	68463157	68463176	CTCF	MA0139.1	14.0346	-	68462837	68463290	0.7555	1.07169	1	1	-0.44964	-	ENSG00000070540	WIPI1	1.04675	2.06588
Peak_181998	UP	chr9	129490343	129490363	RREB1	MA0073.1	14.031	+	129490162	129490756	0.71645	1.80099	1	1	-1.21019	+	ENSG00000204054	LINC00963	2.47457	5.55802
Peak_71694	UP	chr19	10417043	10417062	CTCF	MA0139.1	14.0266	-	10416312	10417175	0.81239	0.93396	1	1	-0.17878	+	ENSG00000065989	PDE4A	2.56538	5.9191
Peak_9638	UP	chr1	156097195	156097211	RFX2	MA0600.2	14.0036	+	156096596	156098125	1.94789	1.90585	1	1	0.02979	+	ENSG00000160789	LMNA	4.56008	23.5896
Peak_173205	UP	chr8	124688015	124688031	RFX2	MA0600.2	14.0002	-	124687378	124688264	0.71218	0.66626	1	1	0.08301	-	ENSG00000170873	MTSS1	1.37308	2.59023
Peak_26537	UP	chr11	62555589	62555605	RFX2	MA0600.2	13.9753	+	62555386	62555979	1.53878	1.008	1	1	0.56084	-	ENSG00000124942	AHNAK	2.65228	6.28662
Peak_181999	UP	chr9	129496107	129496124	SP2	MA0516.2	13.9441	-	129495912	129496838	0.66472	0.44599	1	0	0.47926	+	ENSG00000204054	LINC00963	2.47457	5.55802
Peak_59628	UP	chr16	68448707	68448726	THAP11	MA1573.1	13.9083	-	68448131	68448987	3.5323	2.96891	1	1	0.24249	-	ENSG00000103056	SMPD3	2.68539	6.43257
Peak_14981	UP	chr10	3785507	3785519	MEF2D	MA0773.1	13.8918	-	3784957	3785999	2.62831	2.55047	1	1	0.04162	-	ENSG00000067082	KLF6	1.44679	2.72601
Peak_127445	UP	chr4	173369792	173369807	SP1	MA0079.4	13.8699	+	173369524	173371766	2.6167	2.31356	1	1	0.17009	-	ENSG00000272870	SAP30-DT	2.73748	6.66904
Peak_1166	UP	chr1	18907109	18907128	CTCF	MA0139.1	13.8492	+	18907078	18907477	0.71935	0.65194	1	1	0.12244	-	ENSG00000159423	ALDH4A1	3.0562	8.3178
Peak_763	UP	chr1	11645851	11645870	CTCF	MA0139.1	13.8478	-	11645729	11646088	0.89057	0.91723	1	1	-0.03797	-	ENSG00000116661	FBXO2	1.51658	2.86112
Peak_173205	UP	chr8	124688015	124688031	RFX5	MA0510.2	13.8398	+	124687378	124688264	0.71218	0.66626	1	1	0.08301	-	ENSG00000170873	MTSS1	1.37308	2.59023
Peak_27484	UP	chr11	77127324	77127338	PLAG1	MA0163.1	13.8134	-	77127066	77127864	0.63757	0.57092	1	0	0.13489	+	ENSG00000137474	MYO7A	4.31096	19.8486
Peak_25402	UP	chr11	44565498	44565515	SP4	MA0685.1	13.8134	-	44564846	44565853	1.48032	1.28926	1	1	0.18476	+	ENSG00000085117	CD82	1.03244	2.04547
Peak_104364	UP	chr3	72100978	72100993	SP1	MA0079.4	13.7861	-	72100407	72101368	1.15522	1.52166	1	1	-0.36718	-	ENSG00000241163	LINC00877	4.89155	29.6827
Peak_182203	UP	chr9	132241106	132241121	SP1	MA0079.4	13.7685	-	132240792	132241676	2.84312	2.73498	1	1	0.05384	+	ENSG00000196358	NTNG2	2.09488	4.27192
Peak_142592	UP	chr6	41683750	41683769	CTCF	MA0139.1	13.7665	-	41683173	41683996	0.96778	0.99898	1	1	-0.0412	-	ENSG00000112561	TFEB	1.39055	2.62179
Peak_158449	UP	chr7	75994689	75994704	SP1	MA0079.4	13.7633	+	75994381	75995031	1.80336	1.70396	1	1	0.077	-	ENSG00000189077	TMEM120A	1.302	2.4657
Peak_72243	UP	chr19	17539862	17539879	SP4	MA0685.1	13.7401	-	17539334	17540301	1.7433	1.82144	1	1	-0.05961	+	ENSG00000167483	NIBAN3	2.95868	7.7741
Peak_22589	UP	chr10	126042012	126042028	RFX2	MA0600.2	13.7273	-	126041552	126042670	1.93789	0.90785	1	1	1.00924	-	ENSG00000148848	ADAM12	3.79853	13.9146
Peak_141996	UP	chr6	31598745	31598764	CTCF	MA0139.1	13.7177	-	31598440	31598986	0.67293	0.65697	1	1	0.02975	-	ENSG00000204475	NCR3	3.78614	13.7957
Peak_28402	UP	chr11	95231536	95231553	SP4	MA0685.1	13.6976	+	95230927	95231883	3.05141	2.7933	1	1	0.12291	-	ENSG00000149212	SESN3	1.68996	3.22648
Peak_73628	UP	chr19	46788629	46788644	SP1	MA0079.4	13.6859	-	46788393	46788875	0.99376	0.65506	1	1	0.52929	-	ENSG00000105281	SLC1A5	1.02787	2.03901
Peak_120716	UP	chr4	80184227	80184246	CTCF	MA0139.1	13.6235	+	80183576	80184889	1.80529	1.25652	1	1	0.48732	+	ENSG00000152784	PRDM8	3.72241	13.1995
Peak_61521	UP	chr17	14300665	14300678	ZBTB18	MA0698.1	13.6045	-	14300597	14301460	0.91212	0.8973	1	1	0.02109	+	ENSG00000125430	HS3ST3B1	1.01065	2.01483
Peak_66115	UP	chr18	3594416	3594435	CTCF	MA0139.1	13.5657	-	3593500	3594912	0.72772	0.63156	1	1	0.1761	+	ENSG00000177337	DLGAP1-AS1	2.02332	4.06519
Peak_26754	UP	chr11	65416521	65416540	CTCF	MA0139.1	13.55	+	65416286	65416782	0.91879	0.82096	1	1	0.14429	+	ENSG00000245532	NEAT1	1.12476	2.18065
Peak_181821	UP	chr9	127569264	127569281	SP2	MA0516.2	13.5425	+	127568951	127570312	0.63482	0.71653	1	1	-0.15034	-	ENSG00000136830	NIBAN2	1.23742	2.35777
Peak_108734	UP	chr3	114291019	114291038	CTCF	MA0139.1	13.4996	+	114290823	114291899	0.66483	0.62829	1	0	0.06977	+	ENSG00000181847	TIGIT	5.08672	33.9825
Peak_60449	UP	chr16	88452745	88452760	EGR3	MA0732.1	13.4712	-	88452557	88453415	2.71338	2.62045	1	1	0.0483	+	ENSG00000179588	ZFPM1	1.45624	2.74392
Peak_13126	UP	chr1	221726527	221726548	IRF1	MA0050.2	13.4557	-	221726259	221726948	0.64915	0.20275	1	0	1.28175	-	ENSG00000143507	DUSP10	3.02368	8.13238
Peak_26536	UP	chr11	62551973	62551989	RFX5	MA0510.2	13.4386	+	62551638	62552383	2.25895	1.81316	1	1	0.30089	-	ENSG00000124942	AHNAK	2.65228	6.28662
Peak_26536	UP	chr11	62551973	62551989	RFX2	MA0600.2	13.4334	-	62551638	62552383	2.25895	1.81316	1	1	0.30089	-	ENSG00000124942	AHNAK	2.65228	6.28662
Peak_13189	UP	chr1	223123883	223123902	CTCF	MA0139.1	13.4311	-	223123625	223123971	0.67691	0.86897	1	1	-0.31538	-	ENSG00000187554	TLR5	1.77319	3.41809
Peak_152740	UP	chr7	1044230	1044245	MAFK	MA0496.3	13.3922	+	1044092	1044972	0.76418	0.50088	1	0	0.51766	+	ENSG00000164849	GPR146	1.49088	2.81061
Peak_22028	UP	chr10	114304991	114305006	SP1	MA0079.4	13.3893	-	114303926	114305158	0.86408	1.10966	1	1	-0.32463	-	ENSG00000169129	AFAP1L2	1.80224	3.4876
Peak_27686	UP	chr11	83072025	83072044	THAP11	MA1573.1	13.3673	+	83071196	83072449	1.79973	1.90994	1	1	-0.08098	-	ENSG00000137502	RAB30	2.58455	5.99827
Peak_102463	UP	chr3	32460344	32460358	RFX3	MA0798.2	13.3638	+	32459820	32460705	1.81805	1.82581	1	1	-0.0058	+	ENSG00000153551	CMTM7	1.2196	2.32882
Peak_127445	UP	chr4	173369792	173369809	SP4	MA0685.1	13.3604	+	173369524	173371766	2.6167	2.31356	1	1	0.17009	-	ENSG00000272870	SAP30-DT	2.73748	6.66904
Peak_77297	UP	chr2	46987174	46987193	CTCF	MA0139.1	13.3561	+	46986832	46987433	0.81973	1.03546	1	1	-0.3013	+	ENSG00000068724	TTC7A	1.36918	2.58324
Peak_121295	UP	chr4	89111477	89111494	SP4	MA0685.1	13.3551	+	89110810	89112089	1.67987	1.43175	1	1	0.2154	+	ENSG00000180346	TIGD2	1.8575	3.6238
Peak_74185	UP	chr19	54463815	54463832	SP4	MA0685.1	13.3327	+	54463380	54465092	1.24507	1.03326	1	1	0.24539	-	ENSG00000275183	LENG9	1.68072	3.20587
Peak_154513	UP	chr7	26864748	26864765	SP4	MA0685.1	13.3142	+	26864079	26865171	0.72913	0.9597	1	1	-0.35056	-	ENSG00000005020	SKAP2	1.08101	2.11552
Peak_142823	UP	chr6	44265626	44265643	SP4	MA0685.1	13.3084	+	44264941	44265829	1.4269	1.11766	1	1	0.32432	-	ENSG00000146232	NFKBIE	1.51971	2.86734
Peak_25402	UP	chr11	44565500	44565515	SP1	MA0079.4	13.3032	-	44564846	44565853	1.48032	1.28926	1	1	0.18476	+	ENSG00000085117	CD82	1.03244	2.04547
Peak_101067	UP	chr3	4493286	4493305	THAP11	MA1573.1	13.2879	+	4492636	4494067	2.33214	2.25986	1	1	0.04336	+	ENSG00000150995	ITPR1	1.01316	2.01832
Peak_63558	UP	chr17	45317181	45317198	SP4	MA0685.1	13.2712	+	45316661	45317822	4.28004	3.831	1	1	0.15571	-	ENSG00000006062	MAP3K14	1.49966	2.82776
Peak_152752	UP	chr7	1138443	1138459	RFX2	MA0600.2	13.2698	-	1137620	1138689	1.15559	1.16602	1	1	-0.01185	-	ENSG00000146540	C7orf50	1.42885	2.69232
Peak_39103	UP	chr12	121802902	121802919	ZNF528	MA1597.1	13.2559	-	121802707	121803557	0.66093	0.42567	1	0	0.52598	-	ENSG00000212694	LINC01089	1.46421	2.75911
Peak_142596	UP	chr6	41733064	41733078	ATF4	MA0833.2	13.2309	+	41732577	41733468	1.08358	0.9489	1	1	0.17286	-	ENSG00000112561	TFEB	1.39055	2.62179
Peak_72243	UP	chr19	17539975	17539990	SP1	MA0079.4	13.1793	-	17539334	17540301	0.64587	0.75361	1	1	-0.19245	+	ENSG00000167483	NIBAN3	2.95868	7.7741
Peak_182203	UP	chr9	132241104	132241121	SP4	MA0685.1	13.1571	-	132240792	132241676	2.84312	2.73498	1	1	0.05384	+	ENSG00000196358	NTNG2	2.09488	4.27192
Peak_72243	UP	chr19	17539947	17539962	SP1	MA0079.4	13.151	-	17539334	17540301	1.099	1.32439	1	1	-0.24679	+	ENSG00000167483	NIBAN3	2.95868	7.7741
Peak_73447	UP	chr19	44753308	44753329	REST	MA0138.2	13.1474	-	44753180	44753726	1.16273	0.83478	1	1	0.43022	+	ENSG00000069399	BCL3	2.05344	4.15094
Peak_150967	UP	chr6	150599351	150599372	IRF1	MA0050.2	13.1447	+	150599004	150601086	0.66774	0.42855	1	0	0.53093	+	ENSG00000120278	PLEKHG1	1.26553	2.40415
Peak_94044	UP	chr20	34709741	34709756	SP1	MA0079.4	13.1398	-	34708766	34710175	1.10771	1.11497	1	1	-0.00858	+	ENSG00000078804	TP53INP2	1.52354	2.87496
Peak_145003	UP	chr6	70413351	70413368	SP4	MA0685.1	13.1353	-	70412902	70414059	1.12028	1.20378	1	1	-0.0948	+	ENSG00000082269	FAM135A	2.61908	6.1436
Peak_121295	UP	chr4	89111477	89111492	SP1	MA0079.4	13.1295	+	89110810	89112089	1.67987	1.49147	1	1	0.16054	+	ENSG00000180346	TIGD2	1.8575	3.6238
Peak_73465	UP	chr19	45001906	45001921	SP1	MA0079.4	13.1295	-	45001081	45002407	2.6842	2.03164	1	1	0.38386	+	ENSG00000104856	RELB	1.33582	2.5242
Peak_73465	UP	chr19	45002103	45002118	SP1	MA0079.4	13.1295	-	45001081	45002407	3.83819	3.19931	1	1	0.25472	+	ENSG00000104856	RELB	1.33582	2.5242
Peak_73465	UP	chr19	45002133	45002148	SP1	MA0079.4	13.1295	-	45001081	45002407	3.6902	2.77564	1	1	0.39729	+	ENSG00000104856	RELB	1.33582	2.5242
Peak_115104	UP	chr4	8242348	8242367	CTCF	MA0139.1	13.1238	+	8241955	8242590	0.94499	1.32883	1	1	-0.44799	+	ENSG00000125089	SH3TC1	1.99885	3.99682
Peak_142598	UP	chr6	41735677	41735696	THAP11	MA1573.1	13.0926	-	41734761	41735937	1.32069	1.49054	1	1	-0.16194	-	ENSG00000112561	TFEB	1.39055	2.62179
Peak_137770	UP	chr5	141960959	141960973	ELF1	MA0473.3	13.0743	+	141960531	141961307	1.18787	1.0159	1	1	0.20522	-	ENSG00000113555	PCDH12	1.40391	2.64618
Peak_15107	UP	chr10	5977594	5977612	IRF2	MA0051.1	13.072	-	5977249	5978246	0.84773	0.47071	1	0	0.72266	-	ENSG00000134470	IL15RA	4.10634	17.2239
Peak_182203	UP	chr9	132241105	132241122	SP2	MA0516.2	13.0706	-	132240792	132241676	2.84312	2.73498	1	1	0.05384	+	ENSG00000196358	NTNG2	2.09488	4.27192
Peak_166793	UP	chr8	37899547	37899562	SP1	MA0079.4	13.0165	+	37898989	37899964	1.38368	1.12746	1	1	0.27166	-	ENSG00000156675	RAB11FIP1	1.04689	2.06607
Peak_13129	UP	chr1	221742085	221742106	IRF1	MA0050.2	13.0117	+	221741549	221743269	2.30741	2.54616	1	1	-0.13593	-	ENSG00000143507	DUSP10	3.02368	8.13238
Peak_185088	UP	chrX	48917503	48917518	NR2C2	MA0504.1	13.0114	-	48917138	48917684	0.67715	0.46615	1	0	0.45078	-	ENSG00000102096	PIM2	1.19179	2.28437
Peak_72243	UP	chr19	17539922	17539939	SP4	MA0685.1	13.0078	-	17539334	17540301	1.31743	1.51388	1	1	-0.18613	+	ENSG00000167483	NIBAN3	2.95868	7.7741
Peak_23022	UP	chr10	133358110	133358127	SP2	MA0516.2	12.9843	-	133357472	133358146	0.75575	0.53263	1	0	0.43047	-	ENSG00000148803	FUOM	1.10987	2.15827
Peak_26601	UP	chr11	63768348	63768367	CTCF	MA0139.1	12.9773	+	63767497	63768715	0.8031	0.76418	1	1	0.0629	-	ENSG00000188070	C11orf95	1.08142	2.11612
Peak_72243	UP	chr19	17539864	17539879	SP1	MA0079.4	12.9395	-	17539334	17540301	1.7433	1.82144	1	1	-0.05961	+	ENSG00000167483	NIBAN3	2.95868	7.7741
Peak_71057	UP	chr19	2476920	2476941	IRF1	MA0050.2	12.9333	+	2474634	2477084	1.05331	0.92426	1	1	0.16977	+	ENSG00000099860	GADD45B	1.73773	3.3351
Peak_136796	UP	chr5	126988211	126988232	IRF1	MA0050.2	12.9061	-	126987837	126988572	0.70077	0.19556	1	0	1.41042	-	ENSG00000173926	MARCHF3	2.33743	5.054
Peak_138684	UP	chr5	157731724	157731740	RFX5	MA0510.2	12.9025	-	157731255	157732022	0.97556	1.32426	1	1	-0.40215	+	ENSG00000113272	THG1L	1.10471	2.15055
Peak_88929	UP	chr2	213147710	213147724	USF1	MA0093.3	12.8908	+	213147570	213147882	0.76199	0.19151	1	0	1.53485	-	ENSG00000030419	IKZF2	1.89541	3.72028
Peak_94044	UP	chr20	34709739	34709756	SP4	MA0685.1	12.8833	-	34708766	34710175	1.10771	1.11497	1	1	-0.00858	+	ENSG00000078804	TP53INP2	1.52354	2.87496
Peak_12069	UP	chr1	202348575	202348594	THAP11	MA1573.1	12.8791	-	202348234	202349279	2.09017	1.79393	1	1	0.20872	+	ENSG00000077157	PPP1R12B	1.57059	2.97027
Peak_25402	UP	chr11	44565564	44565581	SP4	MA0685.1	12.8664	-	44564846	44565853	0.89415	0.90726	1	1	-0.01873	+	ENSG00000085117	CD82	1.03244	2.04547
Peak_59626	UP	chr16	68418154	68418175	IRF1	MA0050.2	12.8586	+	68417687	68418841	0.72809	0.89341	1	1	-0.25998	-	ENSG00000103056	SMPD3	2.68539	6.43257
Peak_73465	UP	chr19	45002165	45002182	SP4	MA0685.1	12.8491	-	45001081	45002407	2.44593	2.05298	1	1	0.24092	+	ENSG00000104856	RELB	1.33582	2.5242
Peak_109808	UP	chr3	130893066	130893085	CTCF	MA0139.1	12.8355	-	130892939	130894812	1.10774	0.95077	1	1	0.19925	+	ENSG00000017260	ATP2C1	1.24426	2.36896
Peak_37508	UP	chr12	92030835	92030850	AR	MA0007.2	12.8225	+	92030530	92031179	0.8044	1.28688	1	1	-0.61179	-	ENSG00000257242	LINC01619	1.81084	3.50848
Peak_78043	UP	chr2	60881756	60881770	ZNF135	MA1587.1	12.8147	+	60880805	60882592	0.70589	0.78307	1	1	-0.13053	+	ENSG00000162924	REL	1.63899	3.11447
Peak_102463	UP	chr3	32460344	32460358	RFX1	MA0509.2	12.8003	+	32459820	32460705	1.81805	1.82581	1	1	-0.0058	+	ENSG00000153551	CMTM7	1.2196	2.32882
Peak_28402	UP	chr11	95231497	95231510	POU2F2	MA0507.1	12.7977	-	95230927	95231883	2.92415	2.76377	1	1	0.07837	-	ENSG00000149212	SESN3	1.68996	3.22648
Peak_165427	UP	chr8	12754100	12754113	SP3	MA0746.2	12.7904	+	12753921	12756243	0.63628	0.61619	1	0	0.03942	-	ENSG00000154359	LONRF1	1.15129	2.22112
Peak_115102	UP	chr4	8228748	8228761	BACH1	MA1633.1	12.7874	-	8228415	8229394	0.68651	0.59896	1	0	0.16818	+	ENSG00000125089	SH3TC1	1.99885	3.99682
Peak_31455	UP	chr12	11981224	11981245	IRF1	MA0050.2	12.7869	+	11980935	11981793	0.81851	0.62373	1	0	0.34003	+	ENSG00000121380	BCL2L14	2.13399	4.3893
Peak_158449	UP	chr7	75994689	75994706	SP4	MA0685.1	12.7865	+	75994381	75995031	1.80336	1.70396	1	1	0.077	-	ENSG00000189077	TMEM120A	1.302	2.4657
Peak_78224	UP	chr2	64144454	64144469	SP1	MA0079.4	12.7745	-	64143436	64144899	3.02833	2.65615	1	1	0.18217	-	ENSG00000197329	PELI1	1.33866	2.52916
Peak_166793	UP	chr8	37899548	37899566	KLF13	MA0657.1	12.7584	+	37898989	37899964	1.38368	1.12746	1	1	0.27166	-	ENSG00000156675	RAB11FIP1	1.04689	2.06607
Peak_4751	UP	chr1	89843631	89843645	ELF1	MA0473.3	12.7531	+	89842791	89844168	0.82634	0.78393	1	1	0.06693	+	ENSG00000171492	LRRC8D	1.13151	2.19088
Peak_136625	UP	chr5	124748989	124749009	RREB1	MA0073.1	12.7523	-	124748316	124749296	0.91373	1.03545	1	1	-0.16221	-	ENSG00000168916	ZNF608	1.13438	2.19524
Peak_14981	UP	chr10	3785505	3785520	MEF2A	MA0052.4	12.7514	-	3784957	3785999	2.62831	2.55047	1	1	0.04162	-	ENSG00000067082	KLF6	1.44679	2.72601
Peak_94373	UP	chr20	43749918	43749937	CTCF	MA0139.1	12.7389	+	43749714	43750354	0.6654	0.7037	1	1	-0.06963	-	ENSG00000124196	GTSF1L	3.25025	9.51531
Peak_145003	UP	chr6	70413397	70413411	ZKSCAN5	MA1652.1	12.7308	+	70412902	70414059	1.34339	1.36593	1	1	-0.02222	+	ENSG00000082269	FAM135A	2.61908	6.1436
Peak_13945	UP	chr1	235867044	235867061	SP2	MA0516.2	12.7296	+	235865997	235868422	2.36264	1.82175	1	1	0.35629	-	ENSG00000143669	LYST	1.36939	2.58362
Peak_27686	UP	chr11	83071918	83071931	JUN	MA0488.1	12.7273	-	83071196	83072449	2.36371	2.10974	1	1	0.15634	-	ENSG00000137502	RAB30	2.58455	5.99827
Peak_25402	UP	chr11	44565209	44565224	SP1	MA0079.4	12.7199	-	44564846	44565853	0.98848	1.37615	1	1	-0.43637	+	ENSG00000085117	CD82	1.03244	2.04547
Peak_143263	UP	chr6	53548024	53548039	SP1	MA0079.4	12.7139	+	53547772	53548431	1.51166	1.03641	1	1	0.50067	-	ENSG00000001084	GCLC	1.96975	3.91699
Peak_25402	UP	chr11	44565581	44565596	SP1	MA0079.4	12.7139	-	44564846	44565853	1.02367	0.90726	1	1	0.15644	+	ENSG00000085117	CD82	1.03244	2.04547
Peak_26537	UP	chr11	62555589	62555605	RFX5	MA0510.2	12.7098	+	62555386	62555979	1.53878	1.008	1	1	0.56084	-	ENSG00000124942	AHNAK	2.65228	6.28662
Peak_72243	UP	chr19	17539973	17539990	SP4	MA0685.1	12.6832	-	17539334	17540301	0.64355	0.73751	1	1	-0.16971	+	ENSG00000167483	NIBAN3	2.95868	7.7741
Peak_103706	UP	chr3	56784052	56784070	TP53	MA0106.3	12.677	+	56783649	56784263	0.67985	0.3005	1	0	0.94568	-	ENSG00000163947	ARHGEF3	1.14282	2.20813
Peak_140923	UP	chr6	14117694	14117707	NFKB2	MA0778.1	12.6735	+	14117259	14118214	1.31127	1.37404	1	1	-0.06239	+	ENSG00000112149	CD83	4.17728	18.0919
Peak_72243	UP	chr19	17539860	17539878	KLF13	MA0657.1	12.6716	-	17539334	17540301	1.7433	1.82144	1	1	-0.05961	+	ENSG00000167483	NIBAN3	2.95868	7.7741
Peak_63558	UP	chr17	45317181	45317196	SP1	MA0079.4	12.6645	+	45316661	45317822	4.28004	3.831	1	1	0.15571	-	ENSG00000006062	MAP3K14	1.49966	2.82776
Peak_182203	UP	chr9	132241210	132241225	SP1	MA0079.4	12.6516	-	132240792	132241676	2.8272	2.77509	1	1	0.02583	+	ENSG00000196358	NTNG2	2.09488	4.27192
Peak_89337	UP	chr2	218898398	218898417	CTCF	MA0139.1	12.6399	-	218898128	218898495	0.70555	0.60467	1	0	0.19071	+	ENSG00000135925	WNT10A	3.84324	14.3526
Peak_113358	UP	chr3	183285915	183285934	BACH2	MA1101.2	12.6186	-	183285691	183286451	1.35814	0.69134	1	1	0.87422	+	ENSG00000176597	B3GNT5	3.65679	12.6126
Peak_136624	UP	chr5	124747572	124747584	ZNF384	MA1125.1	12.6173	+	124747287	124747746	0.70504	0.76347	1	1	-0.09999	-	ENSG00000168916	ZNF608	1.13438	2.19524
Peak_61005	UP	chr17	2786445	2786464	CTCF	MA0139.1	12.6114	+	2786167	2786666	0.65787	0.83262	1	1	-0.29612	+	ENSG00000132359		2.65003	6.27681
Peak_14978	UP	chr10	3783067	3783086	BACH2	MA1101.2	12.594	+	3782330	3783107	0.86966	0.83162	1	1	0.05719	-	ENSG00000067082	KLF6	1.44679	2.72601
Peak_104364	UP	chr3	72100978	72100991	SP3	MA0746.2	12.5716	-	72100407	72101368	1.15522	1.52166	1	1	-0.36718	-	ENSG00000241163	LINC00877	4.89155	29.6827
Peak_58847	UP	chr16	47461281	47461294	SP3	MA0746.2	12.5716	-	47460776	47461912	1.16176	1.37894	1	1	-0.2276	+	ENSG00000102893	PHKB	1.3296	2.51333
Peak_158449	UP	chr7	75994691	75994704	SP3	MA0746.2	12.5716	+	75994381	75995031	1.80336	1.70396	1	1	0.077	-	ENSG00000189077	TMEM120A	1.302	2.4657
Peak_165427	UP	chr8	12755506	12755519	SP3	MA0746.2	12.5716	-	12753921	12756243	1.13296	1.04614	1	1	0.10454	-	ENSG00000154359	LONRF1	1.15129	2.22112
Peak_182203	UP	chr9	132241176	132241193	SP2	MA0516.2	12.5707	-	132240792	132241676	2.75039	2.71384	1	1	0.01856	+	ENSG00000196358	NTNG2	2.09488	4.27192
Peak_166793	UP	chr8	37899547	37899564	SP4	MA0685.1	12.5595	+	37898989	37899964	1.38368	1.12746	1	1	0.27166	-	ENSG00000156675	RAB11FIP1	1.04689	2.06607
Peak_88929	UP	chr2	213147710	213147724	USF2	MA0526.3	12.5277	+	213147570	213147882	0.76199	0.19151	1	0	1.53485	-	ENSG00000030419	IKZF2	1.89541	3.72028
Peak_87254	UP	chr2	191617736	191617748	ZNF384	MA1125.1	12.5256	+	191617480	191618182	0.89732	0.45265	1	0	0.8412	+	ENSG00000173559	NABP1	1.49712	2.82278
Peak_152740	UP	chr7	1044231	1044244	BACH1	MA1633.1	12.5255	+	1044092	1044972	0.76418	0.50088	1	0	0.51766	+	ENSG00000164849	GPR146	1.49088	2.81061
Peak_154513	UP	chr7	26864750	26864763	SP3	MA0746.2	12.5243	+	26864079	26865171	0.72913	0.9597	1	1	-0.35056	-	ENSG00000005020	SKAP2	1.08101	2.11552
Peak_62533	UP	chr17	28897484	28897507	ZNF16	MA1654.1	12.5238	-	28897056	28897944	0.94818	0.8353	1	1	0.16288	-	ENSG00000132589	FLOT2	1.14081	2.20505
Peak_73465	UP	chr19	45002252	45002269	SP2	MA0516.2	12.4949	-	45001081	45002407	1.76165	1.66132	1	1	0.07952	+	ENSG00000104856	RELB	1.33582	2.5242
Peak_100326	UP	chr22	44684907	44684926	CTCF	MA0139.1	12.4911	-	44684533	44685890	0.9424	0.75253	1	1	0.2873	+	ENSG00000186654	PRR5	1.21228	2.31703
Peak_145003	UP	chr6	70413353	70413368	SP1	MA0079.4	12.4832	-	70412902	70414059	1.12028	1.20378	1	1	-0.0948	+	ENSG00000082269	FAM135A	2.61908	6.1436
Peak_140923	UP	chr6	14117694	14117707	NFKB1	MA0105.4	12.4678	-	14117259	14118214	1.31127	1.37404	1	1	-0.06239	+	ENSG00000112149	CD83	4.17728	18.0919
Peak_71838	UP	chr19	12331365	12331385	RREB1	MA0073.1	12.4468	+	12331156	12331949	0.82039	0.23551	1	0	1.43141	-	ENSG00000188868	ZNF563	1.37388	2.59166
Peak_181821	UP	chr9	127569265	127569282	SP4	MA0685.1	12.4453	+	127568951	127570312	0.63482	0.71653	1	1	-0.15034	-	ENSG00000136830	NIBAN2	1.23742	2.35777
Peak_15820	UP	chr10	18204177	18204193	RFX5	MA0510.2	12.4357	+	18203480	18204807	0.94811	0.58244	1	0	0.61236	+	ENSG00000165995	CACNB2	2.99884	7.99355
Peak_2263	UP	chr1	37477522	37477535	POU2F2	MA0507.1	12.4296	-	37477195	37477781	0.89274	1.1048	1	1	-0.27699	+	ENSG00000163874	ZC3H12A	1.52733	2.88251
Peak_142823	UP	chr6	44265626	44265641	SP1	MA0079.4	12.4226	+	44264941	44265829	1.4269	1.11766	1	1	0.32432	-	ENSG00000146232	NFKBIE	1.51971	2.86734
Peak_9638	UP	chr1	156097195	156097211	RFX5	MA0510.2	12.4196	+	156096596	156098125	1.94789	1.90585	1	1	0.02979	+	ENSG00000160789	LMNA	4.56008	23.5896
Peak_1476	UP	chr1	24745160	24745173	SP3	MA0746.2	12.4052	+	24744832	24745717	3.84354	4.56275	1	1	-0.24118	+	ENSG00000169504	CLIC4	2.64695	6.26342
Peak_73465	UP	chr19	45001936	45001949	SP3	MA0746.2	12.4052	-	45001081	45002407	2.3803	2.14404	1	1	0.14386	+	ENSG00000104856	RELB	1.33582	2.5242
Peak_141289	UP	chr6	20401799	20401812	POU2F2	MA0507.1	12.3956	-	20401390	20402168	1.76175	1.83311	1	1	-0.054	+	ENSG00000112242	E2F3	1.05289	2.07468
Peak_49540	UP	chr14	55271274	55271293	CTCF	MA0139.1	12.3889	+	55271006	55272324	1.82692	1.69323	1	1	0.10323	+	ENSG00000178974	FBXO34	1.07859	2.11197
Peak_31266	UP	chr12	8950030	8950049	THAP11	MA1573.1	12.3881	-	8949160	8950433	1.6768	1.62572	1	1	0.04186	-	ENSG00000003056	M6PR	1.48683	2.80272
Peak_74185	UP	chr19	54464528	54464541	POU2F2	MA0507.1	12.3777	+	54463380	54465092	0.73376	0.62107	1	0	0.20705	-	ENSG00000275183	LENG9	1.68072	3.20587
Peak_137770	UP	chr5	141960959	141960973	ETV1	MA0761.2	12.377	+	141960531	141961307	1.18787	1.0159	1	1	0.20522	-	ENSG00000113555	PCDH12	1.40391	2.64618
Peak_147889	UP	chr6	110180101	110180120	THAP11	MA1573.1	12.3685	+	110178680	110180651	2.10374	2.14224	1	1	-0.02488	-	ENSG00000112290	WASF1	1.60552	3.04305
Peak_134217	UP	chr5	91380502	91380514	ZNF148	MA1653.1	12.3627	+	91379998	91381325	0.82299	0.86993	1	1	-0.07088	-	ENSG00000113369	ARRDC3	1.30244	2.46645
Peak_48648	UP	chr14	35403973	35403985	ZNF148	MA1653.1	12.3627	+	35403240	35405127	2.12542	1.95768	1	1	0.11258	-	ENSG00000100906	NFKBIA	1.07454	2.10605
Peak_90829	UP	chr2	240566613	240566628	SP1	MA0079.4	12.3435	+	240565603	240566888	1.248	1.77584	1	1	-0.47398	+	ENSG00000142327	RNPEPL1	1.05208	2.07352
Peak_113672	UP	chr3	187745422	187745433	STAT1	MA0137.3	12.3375	-	187745377	187745957	0.85901	0.76684	1	1	0.14434	-	ENSG00000113916	BCL6	1.28104	2.43014
Peak_25402	UP	chr11	44565499	44565516	SP2	MA0516.2	12.3261	-	44564846	44565853	1.48032	1.28926	1	1	0.18476	+	ENSG00000085117	CD82	1.03244	2.04547
Peak_73465	UP	chr19	45002102	45002119	SP2	MA0516.2	12.3099	-	45001081	45002407	3.83819	3.19931	1	1	0.25472	+	ENSG00000104856	RELB	1.33582	2.5242
Peak_31108	UP	chr12	6779089	6779108	CTCF	MA0139.1	12.3074	-	6778703	6779319	1.00633	0.9578	1	1	0.06417	+	ENSG00000089692	LAG3	3.82357	14.1582
Peak_74185	UP	chr19	54464025	54464037	ZNF384	MA1125.1	12.2922	-	54463380	54465092	1.02752	0.7818	1	1	0.35141	-	ENSG00000275183	LENG9	1.68072	3.20587
Peak_15820	UP	chr10	18204177	18204193	RFX2	MA0600.2	12.285	-	18203480	18204807	0.94811	0.58244	1	0	0.61236	+	ENSG00000165995	CACNB2	2.99884	7.99355
Peak_181999	UP	chr9	129496106	129496123	SP4	MA0685.1	12.2781	-	129495912	129496838	0.66472	0.45143	1	0	0.46519	+	ENSG00000204054	LINC00963	2.47457	5.55802
Peak_27484	UP	chr11	77127292	77127311	CTCF	MA0139.1	12.2755	+	77127066	77127864	0.70451	0.63729	1	1	0.1244	+	ENSG00000137474	MYO7A	4.31096	19.8486
Peak_3492	UP	chr1	67333297	67333307	TBX21	MA0690.1	12.2745	+	67332803	67333713	0.63252	0.26514	1	0	0.98667	+	ENSG00000081985	IL12RB2	4.55766	23.55
Peak_104081	UP	chr3	66501291	66501301	TBX21	MA0690.1	12.2745	+	66500088	66501646	0.86046	0.72317	1	1	0.22027	-	ENSG00000144749	LRIG1	1.43248	2.6991
Peak_31264	UP	chr12	8914372	8914386	RFX3	MA0798.2	12.2664	-	8914155	8915270	0.75033	1.12526	1	1	-0.5223	+	ENSG00000111752	PHC1	1.56003	2.9486
Peak_12259	UP	chr1	205273632	205273651	CTCF	MA0139.1	12.2589	+	205273395	205274162	0.84838	0.74998	1	1	0.15645	+	ENSG00000133069	TMCC2	1.41393	2.66462
Peak_28402	UP	chr11	95231536	95231551	SP1	MA0079.4	12.2541	+	95230927	95231883	3.05141	2.7933	1	1	0.12291	-	ENSG00000149212	SESN3	1.68996	3.22648
Peak_3176	UP	chr1	61078135	61078152	SP2	MA0516.2	12.2446	-	61077789	61078203	0.70163	1.03157	1	1	-0.49258	+	ENSG00000162599	NFIA	1.18925	2.28034
Peak_115102	UP	chr4	8228749	8228760	NFE2L2	MA0150.1	12.2314	-	8228415	8229394	0.68651	0.59896	1	0	0.16818	+	ENSG00000125089	SH3TC1	1.99885	3.99682
Peak_162322	UP	chr7	131106066	131106081	NR2C2	MA0504.1	12.2289	+	131105625	131107077	0.97563	0.81462	1	1	0.2318	-	ENSG00000231721	LINC-PINT	1.46353	2.75783
Peak_1476	UP	chr1	24745240	24745255	SP1	MA0079.4	12.2245	+	24744832	24745717	3.55935	3.56062	1	1	-0.0005	+	ENSG00000169504	CLIC4	2.64695	6.26342
Peak_94044	UP	chr20	34709721	34709736	SP1	MA0079.4	12.2193	-	34708766	34710175	1.2073	1.06724	1	1	0.16229	+	ENSG00000078804	TP53INP2	1.52354	2.87496
Peak_54650	UP	chr15	60580809	60580824	LEF1	MA0768.1	12.2164	-	60580403	60581143	1.73241	1.77507	1	1	-0.03304	-	ENSG00000069667	RORA	1.23669	2.35658
Peak_72243	UP	chr19	17539947	17539960	SP3	MA0746.2	12.2027	-	17539334	17540301	1.10225	1.32439	1	1	-0.24291	+	ENSG00000167483	NIBAN3	2.95868	7.7741
Peak_68562	UP	chr18	45687483	45687495	ZNF384	MA1125.1	12.2005	+	45686680	45688102	1.06188	0.82332	1	1	0.32866	+	ENSG00000141469	SLC14A1	4.50469	22.7012
Peak_160351	UP	chr7	104945021	104945033	ZNF384	MA1125.1	12.2005	-	104944223	104945540	0.86189	0.94818	1	1	-0.12283	+	ENSG00000237513		2.80846	7.00536
Peak_59626	UP	chr16	68418368	68418380	ZNF384	MA1125.1	12.2005	+	68417687	68418841	0.70989	0.5428	1	0	0.32918	-	ENSG00000103056	SMPD3	2.68539	6.43257
Peak_180101	UP	chr9	89604761	89604773	ZNF384	MA1125.1	12.2005	+	89604235	89606077	2.70765	2.16208	1	1	0.31059	+	ENSG00000130222	GADD45G	2.1058	4.30437
Peak_42687	UP	chr13	40485915	40485927	ZNF384	MA1125.1	12.2005	-	40485470	40486262	1.47744	0.4623	1	0	1.47327	-	ENSG00000215483	LINC00598	2.04201	4.1182
Peak_91029	UP	chr20	844677	844689	ZNF384	MA1125.1	12.2005	-	844255	845001	0.64102	0.82094	1	1	-0.31016	+	ENSG00000125898	FAM110A	1.92014	3.78459
Peak_42713	UP	chr13	40666840	40666852	ZNF384	MA1125.1	12.2005	-	40666196	40667090	0.69047	0.83433	1	1	-0.23868	-	ENSG00000150907	FOXO1	1.50009	2.82859
Peak_60450	UP	chr16	88456395	88456407	ZNF384	MA1125.1	12.2005	+	88456166	88456603	0.83406	0.61119	1	0	0.38891	+	ENSG00000179588	ZFPM1	1.45624	2.74392
Peak_14977	UP	chr10	3777127	3777139	ZNF384	MA1125.1	12.2005	+	3776872	3777403	0.7294	0.40387	1	0	0.70891	-	ENSG00000067082	KLF6	1.44679	2.72601
Peak_4751	UP	chr1	89843631	89843645	ETV1	MA0761.2	12.1995	+	89842791	89844168	0.82634	0.78393	1	1	0.06693	+	ENSG00000171492	LRRC8D	1.13151	2.19088
Peak_128371	UP	chr4	185143214	185143229	ZBTB33	MA0527.1	12.1967	+	185142717	185143920	0.79852	0.4635	1	0	0.66454	+	ENSG00000151729	SLC25A4	1.51318	2.85439
Peak_155231	UP	chr7	39733515	39733528	NFKB1	MA0105.4	12.1918	+	39732922	39733831	1.02311	1.26638	1	1	-0.28079	+	ENSG00000188185	LINC00265	1.7577	3.38159
Peak_25402	UP	chr11	44565207	44565224	SP4	MA0685.1	12.1872	-	44564846	44565853	0.98848	1.37615	1	1	-0.43637	+	ENSG00000085117	CD82	1.03244	2.04547
Peak_66634	UP	chr18	13375399	13375413	ZKSCAN5	MA1652.1	12.1805	+	13374868	13375832	1.09719	0.58069	1	0	0.80633	+	ENSG00000168675	LDLRAD4	1.13143	2.19075
Peak_149484	UP	chr6	131628258	131628272	MTF1	MA0863.1	12.177	-	131627729	131629150	0.80281	0.69613	1	1	0.17949	+	ENSG00000154269	ENPP3	3.94471	15.3984
Peak_22589	UP	chr10	126042012	126042028	RFX5	MA0510.2	12.1712	-	126041552	126042670	1.93789	0.90785	1	1	1.00924	-	ENSG00000148848	ADAM12	3.79853	13.9146
Peak_180116	UP	chr9	89743571	89743591	RREB1	MA0073.1	12.1638	+	89743352	89744277	0.656	0.69616	1	1	-0.0738	+	ENSG00000237372		3.97443	15.7189
Peak_23022	UP	chr10	133358034	133358049	SP1	MA0079.4	12.1587	-	133357472	133358146	0.77213	0.66217	1	1	0.19228	-	ENSG00000148803	FUOM	1.10987	2.15827
Peak_182495	UP	chr9	136843950	136843969	CTCF	MA0139.1	12.1554	+	136843901	136844219	0.65114	0.46417	1	0	0.40722	+	ENSG00000232434	AJM1	1.95537	3.87816
Peak_153233	UP	chr7	7969235	7969247	ZNF148	MA1653.1	12.1482	+	7968348	7969883	1.09266	0.94448	1	1	0.18984	+	ENSG00000106415	GLCCI1	2.14965	4.43721
Peak_125011	UP	chr4	139555238	139555250	ZNF148	MA1653.1	12.1482	-	139554928	139555830	0.67434	0.94167	1	1	-0.42354	-	ENSG00000145391	SETD7	1.37004	2.58479
Peak_73445	UP	chr19	44747412	44747429	SP2	MA0516.2	12.1445	+	44747268	44748954	0.63155	0.64134	1	1	-0.01894	+	ENSG00000069399	BCL3	2.05344	4.15094
Peak_72243	UP	chr19	17539924	17539939	SP1	MA0079.4	12.1411	-	17539334	17540301	1.31743	1.51388	1	1	-0.18613	+	ENSG00000167483	NIBAN3	2.95868	7.7741
Peak_154697	UP	chr7	30134664	30134680	CREM	MA0609.2	12.1356	-	30134524	30135575	1.02967	1.2513	1	1	-0.25655	+	ENSG00000180354	MTURN	1.01502	2.02093
Peak_149544	UP	chr6	132513178	132513193	PKNOX1	MA0782.2	12.1323	+	132512527	132513467	1.17888	0.89297	1	1	0.36212	-	ENSG00000079950	STX7	1.18372	2.27163
Peak_3492	UP	chr1	67333328	67333340	ZNF652	MA1657.1	12.127	-	67332803	67333713	0.63252	0.42575	1	0	0.47153	+	ENSG00000081985	IL12RB2	4.55766	23.55
Peak_37508	UP	chr12	92030835	92030852	NR3C1	MA0113.3	12.1263	+	92030530	92031179	0.8044	1.28688	1	1	-0.61179	-	ENSG00000257242	LINC01619	1.81084	3.50848
Peak_27686	UP	chr11	83071917	83071930	ATF2	MA1632.1	12.121	-	83071196	83072449	2.36371	2.10974	1	1	0.15634	-	ENSG00000137502	RAB30	2.58455	5.99827
Peak_3173	UP	chr1	61050054	61050073	CTCF	MA0139.1	12.121	+	61049823	61050976	0.70129	0.61635	1	0	0.15973	+	ENSG00000162599	NFIA	1.18925	2.28034
Peak_71057	UP	chr19	2476871	2476883	ZNF148	MA1653.1	12.1133	+	2474634	2477084	1.72583	1.54782	1	1	0.14722	+	ENSG00000099860	GADD45B	1.73773	3.3351
Peak_21451	UP	chr10	102395418	102395430	ZNF148	MA1653.1	12.1133	-	102395168	102395756	0.64275	0.74892	1	1	-0.19056	+	ENSG00000077150	NFKB2	1.44968	2.73148
Peak_89334	UP	chr2	218880203	218880223	RREB1	MA0073.1	12.1095	-	218879894	218880942	0.89011	1.12383	1	1	-0.30322	+	ENSG00000135925	WNT10A	3.84324	14.3526
Peak_187192	UP	chrX	130082402	130082423	IRF1	MA0050.2	12.101	+	130082173	130082837	0.71893	0.54047	1	0	0.35019	-	ENSG00000102034	ELF4	1.00781	2.01085
Peak_152866	UP	chr7	2403363	2403380	SP4	MA0685.1	12.0867	-	2402901	2403825	0.89465	0.66878	1	1	0.36777	+	ENSG00000136213	CHST12	1.11222	2.16178
Peak_13933	UP	chr1	235642532	235642551	BACH2	MA1101.2	12.0779	+	235641943	235643005	0.78731	0.75016	1	1	0.06106	-	ENSG00000168243	GNG4	2.73085	6.63849
Peak_4751	UP	chr1	89843150	89843162	POU2F1	MA0785.1	12.0772	-	89842791	89844168	0.68261	0.6364	1	1	0.08676	+	ENSG00000171492	LRRC8D	1.13151	2.19088
Peak_149937	UP	chr6	137867128	137867147	CTCF	MA0139.1	12.0725	-	137866295	137868140	3.31	3.78489	1	1	-0.18763	+	ENSG00000118503	TNFAIP3	1.07353	2.10458
Peak_182499	UP	chr9	136882640	136882661	IRF1	MA0050.2	12.0593	+	136882450	136882888	0.89744	0.29929	1	0	1.30133	+	ENSG00000127191	TRAF2	1.16457	2.24167
Peak_150859	UP	chr6	149485122	149485141	BACH2	MA1101.2	12.0592	+	149484738	149485574	1.3059	0.50893	1	0	1.19502	-	ENSG00000178199	ZC3H12D	4.41534	21.3379
Peak_185089	UP	chrX	48919174	48919187	POU2F2	MA0507.1	12.0589	-	48918819	48919641	1.22824	1.22741	1	1	0.0009	-	ENSG00000102096	PIM2	1.19179	2.28437
Peak_185111	UP	chrX	49200314	49200325	NRF1	MA0506.1	12.0556	+	49199882	49200548	0.70287	0.46902	1	0	0.49004	-	ENSG00000102003	SYP	1.58364	2.99726
Peak_65222	UP	chr17	77140789	77140800	NRF1	MA0506.1	12.0556	+	77139999	77141194	2.24638	2.24466	1	1	0.00105	+	ENSG00000129657	SEC14L1	1.23528	2.35428
Peak_185088	UP	chrX	48917335	48917346	NRF1	MA0506.1	12.0556	-	48917138	48917684	1.01362	0.99464	1	1	0.0246	-	ENSG00000102096	PIM2	1.19179	2.28437
Peak_185088	UP	chrX	48917372	48917383	NRF1	MA0506.1	12.0556	-	48917138	48917684	1.07228	0.76454	1	1	0.43535	-	ENSG00000102096	PIM2	1.19179	2.28437
Peak_57144	UP	chr16	11743059	11743070	NRF1	MA0506.1	12.0556	-	11742083	11743335	1.45856	1.60089	1	1	-0.12537	-	ENSG00000153066	TXNDC11	1.10717	2.15423
Peak_101777	UP	chr3	17742749	17742760	NRF1	MA0506.1	12.0556	-	17741987	17743411	0.81117	0.59143	1	0	0.3936	-	ENSG00000131374	TBC1D5	1.04403	2.06198
Peak_73465	UP	chr19	45002132	45002149	SP2	MA0516.2	12.051	-	45001081	45002407	3.6902	2.77564	1	1	0.39729	+	ENSG00000104856	RELB	1.33582	2.5242
Peak_141120	UP	chr6	16685489	16685509	RREB1	MA0073.1	12.0491	+	16685051	16685636	0.79254	0.45768	1	0	0.66974	-	ENSG00000124788	ATXN1	3.40888	10.6212
Peak_149544	UP	chr6	132513177	132513194	PBX3	MA1114.1	12.047	+	132512527	132513467	1.17888	0.89297	1	1	0.36212	-	ENSG00000079950	STX7	1.18372	2.27163
Peak_145003	UP	chr6	70413352	70413369	SP2	MA0516.2	12.0453	-	70412902	70414059	1.12028	1.20378	1	1	-0.0948	+	ENSG00000082269	FAM135A	2.61908	6.1436
Peak_138323	UP	chr5	151087205	151087218	NFKB2	MA0778.1	12.0444	-	151087000	151087456	0.93025	0.19994	1	0	1.74973	-	ENSG00000145901	TNIP1	1.86497	3.6426
Peak_149939	UP	chr6	137873563	137873576	ZBTB18	MA0698.1	12.0414	+	137873282	137873718	0.84978	0.35846	1	0	1.03616	+	ENSG00000118503	TNFAIP3	1.07353	2.10458
Peak_29860	UP	chr11	118877000	118877014	ELF1	MA0473.3	12.0401	-	118876305	118877370	1.26466	2.05308	1	1	-0.65435	+	ENSG00000160683	CXCR5	5.03474	32.7799
Peak_147889	UP	chr6	110179976	110179988	ZNF148	MA1653.1	12.0395	-	110178680	110180651	0.66682	0.80934	1	1	-0.24327	-	ENSG00000112290	WASF1	1.60552	3.04305
Peak_125011	UP	chr4	139555407	139555419	ZNF148	MA1653.1	12.0395	-	139554928	139555830	0.95516	1.34217	1	1	-0.44746	-	ENSG00000145391	SETD7	1.37004	2.58479
Peak_139744	UP	chr5	177497675	177497688	SP3	MA0746.2	12.0363	+	177497242	177498117	1.61624	1.54599	1	1	0.05997	-	ENSG00000196923	PDLIM7	1.37189	2.58809
Peak_44938	UP	chr13	75326708	75326729	IRF1	MA0050.2	12.0261	-	75325867	75327439	0.63385	0.6526	1	1	-0.03596	-	ENSG00000136111	TBC1D4	1.8359	3.56993
Peak_73465	UP	chr19	45002167	45002182	SP1	MA0079.4	12.0178	-	45001081	45002407	2.44593	2.05298	1	1	0.24092	+	ENSG00000104856	RELB	1.33582	2.5242
Peak_133173	UP	chr5	72955893	72955904	NRF1	MA0506.1	12.0174	+	72955371	72956836	1.15113	1.15579	1	1	-0.00532	+	ENSG00000157107	FCHO2	4.26443	19.2186
Peak_71661	UP	chr19	10096359	10096370	NRF1	MA0506.1	12.0174	+	10095859	10096760	1.74578	1.54086	1	1	0.16889	-	ENSG00000130812	ANGPTL6	1.99391	3.98314
Peak_59626	UP	chr16	68418153	68418171	IRF2	MA0051.1	12.0153	-	68417687	68418841	0.72809	0.89341	1	1	-0.25998	-	ENSG00000103056	SMPD3	2.68539	6.43257
Peak_162707	UP	chr7	138002253	138002269	CREM	MA0609.2	12.0068	-	138001338	138002529	1.88454	1.07551	1	1	0.75098	-	ENSG00000182158	CREB3L2	3.51573	11.4377
Peak_94043	UP	chr20	34704668	34704681	POU2F2	MA0507.1	12.0053	+	34703677	34704888	0.74853	1.02788	1	1	-0.40677	+	ENSG00000078804	TP53INP2	1.52354	2.87496
Peak_66634	UP	chr18	13375412	13375425	JUNB	MA0490.2	11.9939	-	13374868	13375832	1.11236	0.62248	1	0	0.7395	+	ENSG00000168675	LDLRAD4	1.13143	2.19075
Peak_34262	UP	chr12	40106213	40106228	NR2C2	MA0504.1	11.989	-	40105314	40106485	0.67076	0.85121	1	1	-0.30028	-	ENSG00000151229	SLC2A13	1.4024	2.64341
Peak_102312	UP	chr3	29687045	29687058	JUN	MA0488.1	11.9829	+	29686711	29687423	0.65004	0.9586	1	1	-0.49205	+	ENSG00000144642	RBMS3	3.03313	8.18581
Peak_30431	UP	chr11	130069773	130069788	SP1	MA0079.4	11.9786	-	130068854	130070785	3.03616	2.51321	1	1	0.26234	+	ENSG00000084234	APLP2	1.54201	2.91199
Peak_90829	UP	chr2	240566284	240566300	KLF9	MA1107.2	11.9767	+	240565603	240566888	0.98615	1.4823	1	1	-0.53903	+	ENSG00000142327	RNPEPL1	1.05208	2.07352
Peak_136796	UP	chr5	126988214	126988228	IRF8	MA0652.1	11.9692	+	126987837	126988572	0.70077	0.19556	1	0	1.41042	-	ENSG00000173926	MARCHF3	2.33743	5.054
Peak_66634	UP	chr18	13375412	13375425	JUND	MA0491.2	11.9634	-	13374868	13375832	1.11236	0.62248	1	0	0.7395	+	ENSG00000168675	LDLRAD4	1.13143	2.19075
Peak_61008	UP	chr17	2814730	2814743	ZNF740	MA0753.2	11.9626	+	2814246	2815334	1.56652	1.09856	1	1	0.47247	+	ENSG00000132359		2.65003	6.27681
Peak_29860	UP	chr11	118877000	118877014	ETV1	MA0761.2	11.9613	-	118876305	118877370	1.26466	2.05308	1	1	-0.65435	+	ENSG00000160683	CXCR5	5.03474	32.7799
Peak_72243	UP	chr19	17539949	17539960	KLF3	MA1516.1	11.961	-	17539334	17540301	1.099	1.32439	1	1	-0.24679	+	ENSG00000167483	NIBAN3	2.95868	7.7741
Peak_139744	UP	chr5	177497675	177497686	KLF3	MA1516.1	11.961	+	177497242	177498117	1.61624	1.54599	1	1	0.05997	-	ENSG00000196923	PDLIM7	1.37189	2.58809
Peak_31367	UP	chr12	10212842	10212858	CREM	MA0609.2	11.9586	-	10212219	10213852	1.48957	1.16736	1	1	0.32472	+	ENSG00000139112	GABARAPL1	1.82008	3.53101
Peak_61008	UP	chr17	2814732	2814752	RREB1	MA0073.1	11.958	+	2814246	2815334	1.56652	1.09856	1	1	0.47247	+	ENSG00000132359		2.65003	6.27681
Peak_39233	UP	chr12	123115815	123115827	TEF	MA0843.1	11.9523	-	123115445	123116083	0.79712	0.56203	1	0	0.43326	-	ENSG00000090975	PITPNM2	1.1103	2.15891
Peak_185088	UP	chrX	48917488	48917502	RFX3	MA0798.2	11.9502	-	48917138	48917684	1.01565	0.74353	1	1	0.3996	-	ENSG00000102096	PIM2	1.19179	2.28437
Peak_1476	UP	chr1	24745240	24745257	SP4	MA0685.1	11.9491	+	24744832	24745717	3.55935	3.56062	1	1	-0.0005	+	ENSG00000169504	CLIC4	2.64695	6.26342
Peak_9640	UP	chr1	156106367	156106383	RFX5	MA0510.2	11.941	+	156106012	156106832	2.20173	2.30031	1	1	-0.06027	+	ENSG00000160789	LMNA	4.56008	23.5896
Peak_156208	UP	chr7	55534389	55534403	ZKSCAN5	MA1652.1	11.9404	-	55534160	55534878	0.73293	0.28338	1	0	1.1012	-	ENSG00000154978	VOPP1	1.12677	2.18369
Peak_91029	UP	chr20	844590	844605	SP1	MA0079.4	11.9338	-	844255	845001	1.52884	1.63459	1	1	-0.09026	+	ENSG00000125898	FAM110A	1.92014	3.78459
Peak_28402	UP	chr11	95231537	95231555	KLF13	MA0657.1	11.9315	+	95230927	95231883	3.05141	2.7933	1	1	0.12291	-	ENSG00000149212	SESN3	1.68996	3.22648
Peak_85857	UP	chr2	174487133	174487148	SP1	MA0079.4	11.9279	+	174486268	174487703	1.17731	1.38141	1	1	-0.21245	-	ENSG00000163328	GPR155	1.44038	2.71392
Peak_48649	UP	chr14	35417080	35417094	USF1	MA0093.3	11.9256	+	35416044	35417389	0.72088	1.23543	1	1	-0.69594	-	ENSG00000100906	NFKBIA	1.07454	2.10605
Peak_173266	UP	chr8	125432199	125432218	CTCF	MA0139.1	11.9256	-	125432082	125432300	0.7032	0.76562	1	1	-0.10681	+	ENSG00000173334	TRIB1	1.92398	3.79467
Peak_71840	UP	chr19	12333780	12333795	PKNOX1	MA0782.2	11.9227	+	12332954	12334038	1.71329	1.93693	1	1	-0.16699	-	ENSG00000188868	ZNF563	1.37388	2.59166
Peak_71164	UP	chr19	3479282	3479299	SP2	MA0516.2	11.9183	-	3478887	3480089	0.63091	0.58331	1	0	0.09591	-	ENSG00000095932	SMIM24	1.78038	3.43517
Peak_171532	UP	chr8	97775734	97775748	ATF7	MA0834.1	11.9131	+	97775316	97776731	0.76693	0.41946	1	0	0.72889	+	ENSG00000104341	LAPTM4B	3.81182	14.0434
Peak_104364	UP	chr3	72100976	72100993	SP4	MA0685.1	11.911	-	72100407	72101368	1.15522	1.52166	1	1	-0.36718	-	ENSG00000241163	LINC00877	4.89155	29.6827
Peak_143263	UP	chr6	53548024	53548041	SP4	MA0685.1	11.9103	+	53547772	53548431	1.51166	1.03641	1	1	0.50067	-	ENSG00000001084	GCLC	1.96975	3.91699
Peak_94043	UP	chr20	34704292	34704302	TFAP4	MA0691.1	11.9094	-	34703677	34704888	0.6461	0.75178	1	1	-0.18895	+	ENSG00000078804	TP53INP2	1.52354	2.87496
Peak_171359	UP	chr8	94949375	94949385	TFAP4	MA0691.1	11.9094	+	94948994	94950036	1.25753	1.00223	1	1	0.29833	-	ENSG00000164938	TP53INP1	1.23173	2.34849
Peak_21151	UP	chr10	97292659	97292676	SP2	MA0516.2	11.9049	+	97292232	97293031	3.17876	2.4391	1	1	0.36767	-	ENSG00000213390	ARHGAP19	1.18475	2.27324
Peak_34262	UP	chr12	40106136	40106153	SP2	MA0516.2	11.903	+	40105314	40106485	0.89152	1.27631	1	1	-0.46941	-	ENSG00000151229	SLC2A13	1.4024	2.64341
Peak_59628	UP	chr16	68448781	68448797	ZNF143	MA0088.2	11.895	+	68448131	68448987	1.80034	1.51398	1	1	0.23441	-	ENSG00000103056	SMPD3	2.68539	6.43257
Peak_42687	UP	chr13	40485585	40485597	ZNF384	MA1125.1	11.8887	-	40485470	40486262	0.69674	0.20507	1	0	1.35888	-	ENSG00000215483	LINC00598	2.04201	4.1182
Peak_30431	UP	chr11	130069771	130069788	SP4	MA0685.1	11.8822	-	130068854	130070785	3.03616	2.51321	1	1	0.26234	+	ENSG00000084234	APLP2	1.54201	2.91199
Peak_48649	UP	chr14	35417080	35417094	USF2	MA0526.3	11.8783	+	35416044	35417389	0.72088	1.23543	1	1	-0.69594	-	ENSG00000100906	NFKBIA	1.07454	2.10605
Peak_90829	UP	chr2	240566613	240566630	SP4	MA0685.1	11.862	+	240565603	240566888	1.248	1.77584	1	1	-0.47398	+	ENSG00000142327	RNPEPL1	1.05208	2.07352
Peak_137770	UP	chr5	141960958	141960970	IKZF1	MA1508.1	11.8577	+	141960531	141961307	1.18787	1.0159	1	1	0.20522	-	ENSG00000113555	PCDH12	1.40391	2.64618
Peak_14418	UP	chr1	245153214	245153227	POU2F2	MA0507.1	11.8531	-	245153009	245153660	1.15318	0.85438	1	1	0.3897	+	ENSG00000162849	KIF26B	3.82085	14.1316
Peak_141289	UP	chr6	20401441	20401455	IRF7	MA0772.1	11.8471	+	20401390	20402168	0.73003	0.56777	1	0	0.31001	+	ENSG00000112242	E2F3	1.05289	2.07468
Peak_93818	UP	chr20	31723945	31723955	ELK1	MA0028.2	11.8462	-	31722695	31724146	1.5242	1.41251	1	1	0.10219	-	ENSG00000171552	BCL2L1	1.04765	2.06715
Peak_136796	UP	chr5	126988214	126988228	IRF7	MA0772.1	11.8294	+	126987837	126988572	0.70077	0.19556	1	0	1.41042	-	ENSG00000173926	MARCHF3	2.33743	5.054
Peak_13945	UP	chr1	235867045	235867062	SP4	MA0685.1	11.8208	+	235865997	235868422	2.36264	1.82175	1	1	0.35629	-	ENSG00000143669	LYST	1.36939	2.58362
Peak_152866	UP	chr7	2403527	2403542	ZBTB33	MA0527.1	11.8198	-	2402901	2403825	0.73414	0.56136	1	0	0.33078	+	ENSG00000136213	CHST12	1.11222	2.16178
Peak_94044	UP	chr20	34709720	34709737	SP2	MA0516.2	11.8195	-	34708766	34710175	1.2073	1.06724	1	1	0.16229	+	ENSG00000078804	TP53INP2	1.52354	2.87496
Peak_173195	UP	chr8	124637775	124637785	TFAP4	MA0691.1	11.8189	-	124637366	124638064	1.7292	1.50707	1	1	0.18579	-	ENSG00000170873	MTSS1	1.37308	2.59023
Peak_38622	UP	chr12	110698422	110698441	CTCF	MA0139.1	11.8122	-	110698104	110698715	0.84583	1.09098	1	1	-0.32966	-	ENSG00000122986	HVCN1	1.81143	3.50991
Peak_73465	UP	chr19	45001317	45001327	MLX	MA0663.1	11.7916	-	45001081	45002407	1.23612	1.65941	1	1	-0.39469	+	ENSG00000104856	RELB	1.33582	2.5242
Peak_38730	UP	chr12	113136302	113136314	ZNF148	MA1653.1	11.7902	-	113135403	113136454	0.82021	0.77851	1	1	0.06623	-	ENSG00000111344	RASAL1	2.72108	6.59368
Peak_182500	UP	chr9	136886761	136886774	HSF1	MA0486.2	11.7897	-	136885934	136886968	0.76836	0.5188	1	0	0.48278	+	ENSG00000127191	TRAF2	1.16457	2.24167
Peak_72243	UP	chr19	17539880	17539895	SP1	MA0079.4	11.7862	-	17539334	17540301	1.7433	1.82144	1	1	-0.05961	+	ENSG00000167483	NIBAN3	2.95868	7.7741
Peak_101589	UP	chr3	14432530	14432546	ZNF682	MA1599.1	11.7798	-	14431757	14433026	0.87708	0.79226	1	1	0.12974	+	ENSG00000131389	SLC6A6	1.1331	2.1933
Peak_115102	UP	chr4	8228747	8228762	MAFK	MA0496.3	11.7756	-	8228415	8229394	0.68651	0.59896	1	0	0.16818	+	ENSG00000125089	SH3TC1	1.99885	3.99682
Peak_143163	UP	chr6	52420165	52420178	SP3	MA0746.2	11.7702	+	52419917	52420745	2.49168	2.31331	1	1	0.1025	+	ENSG00000096093	EFHC1	1.54068	2.90931
Peak_187194	UP	chrX	130092265	130092279	ELF1	MA0473.3	11.7698	-	130091875	130092806	0.7227	0.58097	1	0	0.26949	-	ENSG00000102034	ELF4	1.00781	2.01085
Peak_113138	UP	chr3	179451463	179451479	KLF9	MA1107.2	11.7563	+	179450920	179452130	0.64557	0.68323	1	1	-0.07025	-	ENSG00000114450	GNB4	1.94843	3.85955
Peak_141976	UP	chr6	31463091	31463105	ZKSCAN5	MA1652.1	11.7517	-	31462728	31463524	1.02122	1.15908	1	1	-0.16602	+	ENSG00000206337	HCP5	1.08182	2.1167
Peak_31455	UP	chr12	11981228	11981242	IRF7	MA0772.1	11.7418	-	11980935	11981793	0.81851	0.62373	1	0	0.34003	+	ENSG00000121380	BCL2L14	2.13399	4.3893
Peak_155694	UP	chr7	48089110	48089127	SP2	MA0516.2	11.7361	-	48088712	48089773	0.67122	0.32361	1	0	0.85063	+	ENSG00000183696	UPP1	1.10996	2.1584
Peak_181821	UP	chr9	127569124	127569139	SP1	MA0079.4	11.7352	+	127568951	127570312	0.92535	0.94996	1	1	-0.03392	-	ENSG00000136830	NIBAN2	1.23742	2.35777
Peak_9831	UP	chr1	159923800	159923814	RFX3	MA0798.2	11.7345	+	159923146	159924770	2.3492	3.6619	1	1	-0.61728	-	ENSG00000158710	TAGLN2	1.05938	2.08404
Peak_166793	UP	chr8	37899534	37899545	KLF10	MA1511.1	11.7313	+	37898989	37899964	1.38368	1.12746	1	1	0.27166	-	ENSG00000156675	RAB11FIP1	1.04689	2.06607
Peak_44938	UP	chr13	75326712	75326730	IRF2	MA0051.1	11.7256	+	75325867	75327439	0.63385	0.6526	1	1	-0.03596	-	ENSG00000136111	TBC1D4	1.8359	3.56993
Peak_104081	UP	chr3	66501058	66501073	SP1	MA0079.4	11.724	+	66500088	66501646	2.33227	1.63924	1	1	0.4817	-	ENSG00000144749	LRIG1	1.43248	2.6991
Peak_166793	UP	chr8	37899532	37899548	KLF9	MA1107.2	11.7227	+	37898989	37899964	1.38368	1.12746	1	1	0.27166	-	ENSG00000156675	RAB11FIP1	1.04689	2.06607
Peak_99764	UP	chr22	37198628	37198647	CTCF	MA0139.1	11.7196	-	37198173	37199998	0.88981	0.97368	1	1	-0.11631	-	ENSG00000133466	C1QTNF6	2.7976	6.95285
Peak_149937	UP	chr6	137867176	137867190	USF1	MA0093.3	11.7161	+	137866295	137868140	2.32968	2.31535	1	1	0.0085	+	ENSG00000118503	TNFAIP3	1.07353	2.10458
Peak_4751	UP	chr1	89843148	89843161	POU2F2	MA0507.1	11.7136	+	89842791	89844168	0.68261	0.6364	1	1	0.08676	+	ENSG00000171492	LRRC8D	1.13151	2.19088
Peak_38730	UP	chr12	113135939	113135952	SP3	MA0746.2	11.7135	-	113135403	113136454	0.95396	0.87697	1	1	0.10846	-	ENSG00000111344	RASAL1	2.72108	6.59368
Peak_121295	UP	chr4	89111320	89111339	CTCF	MA0139.1	11.7095	-	89110810	89112089	0.99533	0.84225	1	1	0.21525	+	ENSG00000180346	TIGD2	1.8575	3.6238
Peak_37508	UP	chr12	92030835	92030852	NR3C2	MA0727.1	11.7075	+	92030530	92031179	0.8044	1.28688	1	1	-0.61179	-	ENSG00000257242	LINC01619	1.81084	3.50848
Peak_28402	UP	chr11	95231517	95231534	SP2	MA0516.2	11.7026	+	95230927	95231883	3.05141	2.7933	1	1	0.12291	-	ENSG00000149212	SESN3	1.68996	3.22648
Peak_99732	UP	chr22	36856507	36856526	CTCF	MA0139.1	11.6992	+	36856216	36856828	0.92164	0.82072	1	1	0.14865	+	ENSG00000100365	NCF4	3.16633	8.97761
Peak_107639	UP	chr3	101827766	101827776	RELA	MA0107.1	11.6982	+	101827393	101828129	0.66206	0.27273	1	0	1.01405	+	ENSG00000144802	NFKBIZ	2.3977	5.26963
Peak_180100	UP	chr9	89603674	89603684	RELA	MA0107.1	11.6982	+	89603146	89603779	0.73115	0.69086	1	1	0.07089	+	ENSG00000130222	GADD45G	2.1058	4.30437
Peak_78043	UP	chr2	60881527	60881537	RELA	MA0107.1	11.6982	-	60880805	60882592	1.29272	1.21572	1	1	0.0815	+	ENSG00000162924	REL	1.63899	3.11447
Peak_48648	UP	chr14	35404820	35404830	RELA	MA0107.1	11.6982	+	35403240	35405127	1.78666	1.18447	1	1	0.55141	-	ENSG00000100906	NFKBIA	1.07454	2.10605
Peak_165427	UP	chr8	12754101	12754112	KLF11	MA1512.1	11.6936	+	12753921	12756243	0.63628	0.61619	1	0	0.03942	-	ENSG00000154359	LONRF1	1.15129	2.22112
Peak_154513	UP	chr7	26864751	26864762	KLF11	MA1512.1	11.6936	+	26864079	26865171	0.72913	0.9597	1	1	-0.35056	-	ENSG00000005020	SKAP2	1.08101	2.11552
Peak_102312	UP	chr3	29687046	29687059	ATF2	MA1632.1	11.6862	+	29686711	29687423	0.65004	0.9586	1	1	-0.49205	+	ENSG00000144642	RBMS3	3.03313	8.18581
Peak_104364	UP	chr3	72100979	72100990	KLF16	MA0741.1	11.6805	-	72100407	72101368	1.15522	1.52166	1	1	-0.36718	-	ENSG00000241163	LINC00877	4.89155	29.6827
Peak_1476	UP	chr1	24745161	24745172	KLF16	MA0741.1	11.6805	+	24744832	24745717	3.84354	4.56275	1	1	-0.24118	+	ENSG00000169504	CLIC4	2.64695	6.26342
Peak_1476	UP	chr1	24745243	24745254	KLF16	MA0741.1	11.6805	+	24744832	24745717	3.55935	3.56062	1	1	-0.0005	+	ENSG00000169504	CLIC4	2.64695	6.26342
Peak_60449	UP	chr16	88453137	88453148	KLF16	MA0741.1	11.6805	-	88452557	88453415	2.89807	2.01421	1	1	0.50209	+	ENSG00000179588	ZFPM1	1.45624	2.74392
Peak_73465	UP	chr19	45001937	45001948	KLF16	MA0741.1	11.6805	-	45001081	45002407	2.3803	2.14404	1	1	0.14386	+	ENSG00000104856	RELB	1.33582	2.5242
Peak_58847	UP	chr16	47461282	47461293	KLF16	MA0741.1	11.6805	-	47460776	47461912	1.16176	1.37894	1	1	-0.2276	+	ENSG00000102893	PHKB	1.3296	2.51333
Peak_158449	UP	chr7	75994692	75994703	KLF16	MA0741.1	11.6805	+	75994381	75995031	1.80336	1.70396	1	1	0.077	-	ENSG00000189077	TMEM120A	1.302	2.4657
Peak_165427	UP	chr8	12755507	12755518	KLF16	MA0741.1	11.6805	-	12753921	12756243	1.13296	1.04614	1	1	0.10454	-	ENSG00000154359	LONRF1	1.15129	2.22112
Peak_89336	UP	chr2	218897080	218897096	RFX5	MA0510.2	11.678	+	218896355	218897326	0.80248	0.65895	1	1	0.24716	+	ENSG00000135925	WNT10A	3.84324	14.3526
Peak_74185	UP	chr19	54463815	54463830	SP1	MA0079.4	11.6758	+	54463380	54465092	1.24507	1.03326	1	1	0.24539	-	ENSG00000275183	LENG9	1.68072	3.20587
Peak_9412	UP	chr1	153545170	153545186	KLF9	MA1107.2	11.6739	-	153544822	153545996	1.43177	1.95038	1	1	-0.41853	-	ENSG00000196154	S100A4	3.35908	10.2608
Peak_12069	UP	chr1	202348719	202348731	YY1	MA0095.2	11.6609	+	202348234	202349279	2.76071	2.43874	1	1	0.17168	+	ENSG00000077157	PPP1R12B	1.57059	2.97027
Peak_187194	UP	chrX	130092265	130092279	ETV1	MA0761.2	11.658	-	130091875	130092806	0.7227	0.58097	1	0	0.26949	-	ENSG00000102034	ELF4	1.00781	2.01085
Peak_73607	UP	chr19	46619908	46619922	ZKSCAN5	MA1652.1	11.6579	-	46619774	46620361	1.1725	1.13225	1	1	0.04604	-	ENSG00000160013	PTGIR	1.46611	2.76276
Peak_149937	UP	chr6	137867176	137867190	USF2	MA0526.3	11.6447	+	137866295	137868140	2.32968	2.31535	1	1	0.0085	+	ENSG00000118503	TNFAIP3	1.07353	2.10458
Peak_66115	UP	chr18	3593874	3593886	ZNF384	MA1125.1	11.6377	-	3593500	3594912	0.89601	0.84755	1	1	0.07129	+	ENSG00000177337	DLGAP1-AS1	2.02332	4.06519
Peak_166331	UP	chr8	29350731	29350743	ZNF148	MA1653.1	11.6277	-	29350275	29351497	1.13481	0.55535	1	0	0.90462	-	ENSG00000120875	DUSP4	3.73413	13.3071
Peak_134217	UP	chr5	91380470	91380482	ZNF148	MA1653.1	11.6277	-	91379998	91381325	1.05834	0.83732	1	1	0.30279	-	ENSG00000113369	ARRDC3	1.30244	2.46645
Peak_100323	UP	chr22	44668719	44668731	ZNF148	MA1653.1	11.6277	+	44667744	44668931	0.70285	0.75374	1	1	-0.0877	+	ENSG00000186654	PRR5	1.21228	2.31703
Peak_23022	UP	chr10	133357770	133357782	ZNF148	MA1653.1	11.6277	-	133357472	133358146	0.75371	0.54463	1	0	0.40033	-	ENSG00000148803	FUOM	1.10987	2.15827
Peak_48648	UP	chr14	35404164	35404176	ZNF148	MA1653.1	11.6277	-	35403240	35405127	1.20295	1.18668	1	1	0.018	-	ENSG00000100906	NFKBIA	1.07454	2.10605
Peak_48648	UP	chr14	35405001	35405013	ZNF148	MA1653.1	11.6277	+	35403240	35405127	0.9877	0.81353	1	1	0.24947	-	ENSG00000100906	NFKBIA	1.07454	2.10605
Peak_122971	UP	chr4	112288566	112288578	POU2F1	MA0785.1	11.6265	+	112288532	112288925	0.75776	0.21928	1	0	1.40036	-	ENSG00000145365	TIFA	1.246	2.37183
Peak_64859	UP	chr17	68457609	68457626	SP2	MA0516.2	11.6242	+	68456959	68458199	2.84911	3.01155	1	1	-0.07712	-	ENSG00000070540	WIPI1	1.04675	2.06588
Peak_9149	UP	chr1	148952523	148952538	PKNOX1	MA0782.2	11.6216	-	148951603	148952982	0.75838	0.77492	1	1	-0.02725	+	ENSG00000178104	PDE4DIP	1.02575	2.03602
Peak_181999	UP	chr9	129496108	129496123	SP1	MA0079.4	11.6109	-	129495912	129496838	0.66472	0.44599	1	0	0.47926	+	ENSG00000204054	LINC00963	2.47457	5.55802
Peak_138848	UP	chr5	160468181	160468194	POU2F2	MA0507.1	11.6032	-	160467493	160468491	0.90283	0.68016	1	1	0.35853	+	ENSG00000253522	MIR3142HG	2.94908	7.72256
Peak_13129	UP	chr1	221742413	221742425	ZNF652	MA1657.1	11.5931	-	221741549	221743269	1.90818	2.03284	1	1	-0.08651	-	ENSG00000143507	DUSP10	3.02368	8.13238
Peak_73606	UP	chr19	46618787	46618800	ESRRA	MA0592.3	11.5899	-	46618716	46619067	0.73444	0.40354	1	0	0.71848	-	ENSG00000160013	PTGIR	1.46611	2.76276
Peak_72243	UP	chr19	17539864	17539877	SP3	MA0746.2	11.5878	-	17539334	17540301	1.7433	1.82144	1	1	-0.05961	+	ENSG00000167483	NIBAN3	2.95868	7.7741
Peak_182495	UP	chr9	136843975	136843988	SP3	MA0746.2	11.5878	+	136843901	136844219	0.65114	0.49403	1	0	0.33397	+	ENSG00000232434	AJM1	1.95537	3.87816
Peak_9149	UP	chr1	148952522	148952539	PBX3	MA1114.1	11.5873	-	148951603	148952982	0.75838	0.77492	1	1	-0.02725	+	ENSG00000178104	PDE4DIP	1.02575	2.03602
Peak_38318	UP	chr12	104720797	104720809	IKZF1	MA1508.1	11.586	+	104720204	104721340	1.20572	0.8406	1	1	0.46931	-	ENSG00000136052	SLC41A2	3.22028	9.3197
Peak_139744	UP	chr5	177497599	177497614	SP1	MA0079.4	11.5859	+	177497242	177498117	1.37567	1.3955	1	1	-0.01914	-	ENSG00000196923	PDLIM7	1.37189	2.58809
Peak_21452	UP	chr10	102399677	102399696	CTCF	MA0139.1	11.5844	-	102399443	102399905	1.18131	1.09904	1	1	0.09504	+	ENSG00000077150	NFKB2	1.44968	2.73148
Peak_185089	UP	chrX	48919136	48919149	POU2F2	MA0507.1	11.5802	+	48918819	48919641	2.1208	1.74119	1	1	0.26922	-	ENSG00000102096	PIM2	1.19179	2.28437
Peak_114287	UP	chr3	196112136	196112147	NFYA	MA0060.3	11.5796	+	196111800	196112608	1.25431	1.57463	1	1	-0.30444	-	ENSG00000072274	TFRC	1.50751	2.8432
Peak_15119	UP	chr10	6062464	6062476	ZNF384	MA1125.1	11.5783	-	6062048	6062796	0.83233	0.78794	1	1	0.06968	-	ENSG00000134460	IL2RA	6.32781	80.3268
Peak_113363	UP	chr3	183350307	183350319	ZNF384	MA1125.1	11.5783	-	183349291	183350822	0.69213	0.58608	1	0	0.20482	-	ENSG00000053524	MCF2L2	4.88808	29.6115
Peak_11490	UP	chr1	192575625	192575637	ZNF384	MA1125.1	11.5783	-	192575306	192575992	1.82294	1.59401	1	1	0.18195	+	ENSG00000090104	RGS1	1.42068	2.67712
Peak_352	UP	chr1	3491388	3491407	CTCF	MA0139.1	11.5754	+	3491147	3491728	0.96934	1.08546	1	1	-0.14753	-	ENSG00000162591	MEGF6	1.69211	3.23128
Peak_13933	UP	chr1	235642535	235642548	JUND	MA0491.2	11.5751	-	235641943	235643005	0.78731	0.75016	1	1	0.06106	-	ENSG00000168243	GNG4	2.73085	6.63849
Peak_57721	UP	chr16	27402121	27402138	SP2	MA0516.2	11.5648	-	27401861	27402672	1.06842	1.08085	1	1	-0.01515	+	ENSG00000103522	IL21R	1.29038	2.44593
Peak_71058	UP	chr19	2478460	2478472	ZNF384	MA1125.1	11.5636	-	2478434	2479004	0.84047	0.77601	1	1	0.10141	+	ENSG00000099860	GADD45B	1.73773	3.3351
Peak_23022	UP	chr10	133358071	133358088	SP2	MA0516.2	11.5514	-	133357472	133358146	0.79828	0.67243	1	1	0.2154	-	ENSG00000148803	FUOM	1.10987	2.15827
Peak_3492	UP	chr1	67333365	67333377	ZNF384	MA1125.1	11.546	+	67332803	67333713	0.70891	0.31525	1	0	0.94682	+	ENSG00000081985	IL12RB2	4.55766	23.55
Peak_99755	UP	chr22	37149954	37149968	ETV1	MA0761.2	11.5426	-	37149418	37150464	0.95039	0.94346	1	1	0.00947	-	ENSG00000100385	IL2RB	2.81202	7.02266
Peak_1476	UP	chr1	24745019	24745030	NRF1	MA0506.1	11.5393	-	24744832	24745717	2.2783	2.4626	1	1	-0.10728	+	ENSG00000169504	CLIC4	2.64695	6.26342
Peak_109808	UP	chr3	130893952	130893963	NRF1	MA0506.1	11.5393	+	130892939	130894812	0.99036	0.83133	1	1	0.2254	+	ENSG00000017260	ATP2C1	1.24426	2.36896
Peak_98921	UP	chr22	20495891	20495902	NRF1	MA0506.1	11.5393	-	20495491	20496163	1.53765	1.2578	1	1	0.26871	-	ENSG00000099910	KLHL22	1.0398	2.05594
Peak_1672	UP	chr1	26787946	26787957	NRF1	MA0506.1	11.5393	-	26787226	26788635	1.82387	1.27983	1	1	0.47684	+	ENSG00000060642	PIGV	1.02606	2.03645
Peak_21450	UP	chr10	102394066	102394085	CTCF	MA0139.1	11.5368	+	102393980	102395084	1.39889	1.314	1	1	0.08359	+	ENSG00000077150	NFKB2	1.44968	2.73148
Peak_31266	UP	chr12	8949653	8949665	IKZF1	MA1508.1	11.5367	+	8949160	8950433	0.8373	0.80511	1	1	0.04992	-	ENSG00000003056	M6PR	1.48683	2.80272
Peak_56146	UP	chr15	91853286	91853305	CTCF	MA0139.1	11.5234	-	91852831	91853971	0.78077	0.85021	1	1	-0.1084	+	ENSG00000176463	SLCO3A1	2.08787	4.2512
Peak_57147	UP	chr16	11783764	11783779	MEF2A	MA0052.4	11.5216	-	11783132	11784083	1.79642	1.11153	1	1	0.64255	-	ENSG00000122299	ZC3H7A	1.20748	2.30934
Peak_14978	UP	chr10	3783070	3783083	JUND	MA0491.2	11.5166	-	3782330	3783107	0.86966	0.83162	1	1	0.05719	-	ENSG00000067082	KLF6	1.44679	2.72601
Peak_9412	UP	chr1	153545476	153545490	RFX1	MA0509.2	11.5153	-	153544822	153545996	0.75214	0.95094	1	1	-0.29962	-	ENSG00000196154	S100A4	3.35908	10.2608
Peak_93818	UP	chr20	31723945	31723955	ERF	MA0760.1	11.5117	-	31722695	31724146	1.5242	1.41251	1	1	0.10219	-	ENSG00000171552	BCL2L1	1.04765	2.06715
Peak_13933	UP	chr1	235642537	235642548	FOSL2	MA0478.1	11.5059	-	235641943	235643005	0.78731	0.75016	1	1	0.06106	-	ENSG00000168243	GNG4	2.73085	6.63849
Peak_65657	UP	chr17	81937378	81937392	ATF4	MA0833.2	11.5056	-	81937068	81937687	0.74053	0.57255	1	0	0.31779	-	ENSG00000183010	PYCR1	1.55545	2.93926
Peak_38730	UP	chr12	113135941	113135952	KLF3	MA1516.1	11.504	-	113135403	113136454	0.95396	0.87697	1	1	0.10846	-	ENSG00000111344	RASAL1	2.72108	6.59368
Peak_71057	UP	chr19	2476073	2476084	KLF3	MA1516.1	11.504	+	2474634	2477084	1.57636	1.3174	1	1	0.24066	+	ENSG00000099860	GADD45B	1.73773	3.3351
Peak_94044	UP	chr20	34709741	34709754	SP3	MA0746.2	11.4948	-	34708766	34710175	1.10771	1.11497	1	1	-0.00858	+	ENSG00000078804	TP53INP2	1.52354	2.87496
Peak_166793	UP	chr8	37899549	37899562	SP3	MA0746.2	11.4948	+	37898989	37899964	1.38368	1.12746	1	1	0.27166	-	ENSG00000156675	RAB11FIP1	1.04689	2.06607
Peak_25402	UP	chr11	44565209	44565222	SP3	MA0746.2	11.4948	-	44564846	44565853	0.98848	1.37615	1	1	-0.43637	+	ENSG00000085117	CD82	1.03244	2.04547
Peak_154513	UP	chr7	26864749	26864765	KLF9	MA1107.2	11.4931	+	26864079	26865171	0.72913	0.9597	1	1	-0.35056	-	ENSG00000005020	SKAP2	1.08101	2.11552
Peak_170246	UP	chr8	80874553	80874565	ZNF384	MA1125.1	11.4865	-	80874257	80874915	0.73344	0.62258	1	0	0.20353	-	ENSG00000164684	ZNF704	1.06746	2.09573
Peak_38318	UP	chr12	104720769	104720781	ZNF384	MA1125.1	11.4861	+	104720204	104721340	1.20572	0.8406	1	1	0.46931	-	ENSG00000136052	SLC41A2	3.22028	9.3197
Peak_63100	UP	chr17	39778161	39778173	ZNF384	MA1125.1	11.4861	+	39777915	39778466	0.6301	0.30619	1	0	0.83181	-	ENSG00000161405	IKZF3	1.49478	2.8182
Peak_14983	UP	chr10	3805297	3805309	ZNF384	MA1125.1	11.4861	-	3804305	3805937	0.71365	0.86636	1	1	-0.24562	-	ENSG00000067082	KLF6	1.44679	2.72601
Peak_49540	UP	chr14	55271344	55271360	CREM	MA0609.2	11.4616	-	55271006	55272324	1.37883	1.27677	1	1	0.10251	+	ENSG00000178974	FBXO34	1.07859	2.11197
Peak_171532	UP	chr8	97775767	97775784	SP2	MA0516.2	11.4578	+	97775316	97776731	0.68656	0.56688	1	0	0.23516	+	ENSG00000104341	LAPTM4B	3.81182	14.0434
Peak_69498	UP	chr18	62715093	62715112	THAP11	MA1573.1	11.4554	+	62714631	62717548	0.82698	0.441	1	0	0.76691	+	ENSG00000081913	PHLPP1	2.08796	4.25147
Peak_150967	UP	chr6	150600975	150600995	RREB1	MA0073.1	11.4497	-	150599004	150601086	0.68684	0.41796	1	0	0.59467	+	ENSG00000120278	PLEKHG1	1.26553	2.40415
Peak_127445	UP	chr4	173369794	173369807	SP3	MA0746.2	11.4475	+	173369524	173371766	2.6167	2.31356	1	1	0.17009	-	ENSG00000272870	SAP30-DT	2.73748	6.66904
Peak_94043	UP	chr20	34704278	34704294	CREM	MA0609.2	11.4475	-	34703677	34704888	0.6461	0.75178	1	1	-0.18895	+	ENSG00000078804	TP53INP2	1.52354	2.87496
Peak_78043	UP	chr2	60881474	60881488	EGR1	MA0162.4	11.4423	+	60880805	60882592	1.3077	1.65457	1	1	-0.31594	+	ENSG00000162924	REL	1.63899	3.11447
Peak_21451	UP	chr10	102395722	102395738	ZNF682	MA1599.1	11.4393	+	102395168	102395756	1.13818	1.59452	1	1	-0.44981	+	ENSG00000077150	NFKB2	1.44968	2.73148
Peak_29784	UP	chr11	117987431	117987441	SNAI3	MA1559.1	11.4377	+	117985916	117987674	0.93152	1.17474	1	1	-0.30302	+	ENSG00000110324	IL10RA	2.04693	4.13227
Peak_87260	UP	chr2	191677841	191677859	IRF2	MA0051.1	11.4362	+	191677466	191678365	1.77045	2.00547	1	1	-0.16997	+	ENSG00000173559	NABP1	1.49712	2.82278
Peak_104364	UP	chr3	72100979	72100990	KLF11	MA1512.1	11.4311	-	72100407	72101368	1.15522	1.52166	1	1	-0.36718	-	ENSG00000241163	LINC00877	4.89155	29.6827
Peak_1476	UP	chr1	24745161	24745172	KLF11	MA1512.1	11.4311	+	24744832	24745717	3.84354	4.56275	1	1	-0.24118	+	ENSG00000169504	CLIC4	2.64695	6.26342
Peak_1476	UP	chr1	24745243	24745254	KLF11	MA1512.1	11.4311	+	24744832	24745717	3.55935	3.56062	1	1	-0.0005	+	ENSG00000169504	CLIC4	2.64695	6.26342
Peak_60449	UP	chr16	88453137	88453148	KLF11	MA1512.1	11.4311	-	88452557	88453415	2.89807	2.01421	1	1	0.50209	+	ENSG00000179588	ZFPM1	1.45624	2.74392
Peak_73465	UP	chr19	45001937	45001948	KLF11	MA1512.1	11.4311	-	45001081	45002407	2.3803	2.14404	1	1	0.14386	+	ENSG00000104856	RELB	1.33582	2.5242
Peak_58847	UP	chr16	47461282	47461293	KLF11	MA1512.1	11.4311	-	47460776	47461912	1.16176	1.37894	1	1	-0.2276	+	ENSG00000102893	PHKB	1.3296	2.51333
Peak_158449	UP	chr7	75994692	75994703	KLF11	MA1512.1	11.4311	+	75994381	75995031	1.80336	1.70396	1	1	0.077	-	ENSG00000189077	TMEM120A	1.302	2.4657
Peak_165427	UP	chr8	12755507	12755518	KLF11	MA1512.1	11.4311	-	12753921	12756243	1.13296	1.04614	1	1	0.10454	-	ENSG00000154359	LONRF1	1.15129	2.22112
Peak_13933	UP	chr1	235642535	235642548	JUNB	MA0490.2	11.4302	-	235641943	235643005	0.78731	0.75016	1	1	0.06106	-	ENSG00000168243	GNG4	2.73085	6.63849
Peak_91029	UP	chr20	844522	844538	KLF9	MA1107.2	11.4302	-	844255	845001	1.28987	1.40645	1	1	-0.11547	+	ENSG00000125898	FAM110A	1.92014	3.78459
Peak_103711	UP	chr3	56802296	56802315	CTCF	MA0139.1	11.429	-	56801172	56802493	0.75354	0.79144	1	1	-0.06203	-	ENSG00000163947	ARHGEF3	1.14282	2.20813
Peak_121295	UP	chr4	89111476	89111493	SP2	MA0516.2	11.4287	+	89110810	89112089	1.67987	1.49147	1	1	0.16054	+	ENSG00000180346	TIGD2	1.8575	3.6238
Peak_78043	UP	chr2	60880951	60880964	POU2F2	MA0507.1	11.4273	-	60880805	60882592	0.78511	0.54874	1	0	0.44286	+	ENSG00000162924	REL	1.63899	3.11447
Peak_49540	UP	chr14	55271310	55271322	ZNF148	MA1653.1	11.4133	+	55271006	55272324	1.3527	1.20027	1	1	0.15887	+	ENSG00000178974	FBXO34	1.07859	2.11197
Peak_99755	UP	chr22	37149954	37149968	ELF1	MA0473.3	11.4059	-	37149418	37150464	0.95039	0.94346	1	1	0.00947	-	ENSG00000100385	IL2RB	2.81202	7.02266
Peak_54650	UP	chr15	60580810	60580824	TCF7L2	MA0523.1	11.4041	-	60580403	60581143	1.73241	1.77507	1	1	-0.03304	-	ENSG00000069667	RORA	1.23669	2.35658
Peak_6392	UP	chr1	117605875	117605886	NFYA	MA0060.3	11.4015	+	117605285	117606539	2.69963	2.68029	1	1	0.00997	+	ENSG00000183508	TENT5C	3.13035	8.75647
Peak_59628	UP	chr16	68448666	68448685	THAP11	MA1573.1	11.399	+	68448131	68448987	2.19956	2.43648	1	1	-0.14094	-	ENSG00000103056	SMPD3	2.68539	6.43257
Peak_139744	UP	chr5	177497599	177497616	SP4	MA0685.1	11.3973	+	177497242	177498117	1.37567	1.3955	1	1	-0.01914	-	ENSG00000196923	PDLIM7	1.37189	2.58809
Peak_149939	UP	chr6	137873604	137873625	IRF1	MA0050.2	11.3952	-	137873282	137873718	0.68845	0.47342	1	0	0.45325	+	ENSG00000118503	TNFAIP3	1.07353	2.10458
Peak_73628	UP	chr19	46788704	46788721	SP2	MA0516.2	11.3945	-	46788393	46788875	0.92982	0.68133	1	1	0.39436	-	ENSG00000105281	SLC1A5	1.02787	2.03901
Peak_162707	UP	chr7	138002182	138002199	SP2	MA0516.2	11.3902	+	138001338	138002529	2.55372	1.64113	1	1	0.6054	-	ENSG00000182158	CREB3L2	3.51573	11.4377
Peak_3966	UP	chr1	76074572	76074583	PRDM1	MA0508.3	11.3829	-	76074093	76075409	1.70276	1.48043	1	1	0.18887	+	ENSG00000184005	ST6GALNAC3	3.96241	15.5885
Peak_13129	UP	chr1	221742088	221742099	PRDM1	MA0508.3	11.3829	+	221741549	221743269	2.30741	2.54616	1	1	-0.13593	-	ENSG00000143507	DUSP10	3.02368	8.13238
Peak_51517	UP	chr14	100306592	100306604	NFYB	MA0502.2	11.3822	+	100306195	100306843	0.80263	0.59991	1	0	0.36279	-	ENSG00000197119	SLC25A29	1.85752	3.62383
Peak_60906	UP	chr17	1628439	1628451	NFYB	MA0502.2	11.3822	+	1627850	1629485	0.84437	0.83672	1	1	0.01162	-	ENSG00000167703	SLC43A2	1.62057	3.07496
Peak_72243	UP	chr19	17539974	17539991	SP2	MA0516.2	11.3808	-	17539334	17540301	0.64587	0.75361	1	1	-0.19245	+	ENSG00000167483	NIBAN3	2.95868	7.7741
Peak_90829	UP	chr2	240566700	240566714	PLAG1	MA0163.1	11.3807	-	240565603	240566888	1.29947	1.73578	1	1	-0.38929	+	ENSG00000142327	RNPEPL1	1.05208	2.07352
Peak_171532	UP	chr8	97775752	97775766	USF1	MA0093.3	11.3791	-	97775316	97776731	0.71241	0.41946	1	0	0.63619	+	ENSG00000104341	LAPTM4B	3.81182	14.0434
Peak_121295	UP	chr4	89111443	89111455	ZNF148	MA1653.1	11.3783	+	89110810	89112089	1.91157	1.21044	1	1	0.61479	+	ENSG00000180346	TIGD2	1.8575	3.6238
Peak_71057	UP	chr19	2474872	2474884	ZNF148	MA1653.1	11.3783	-	2474634	2477084	0.71649	0.7668	1	1	-0.08534	+	ENSG00000099860	GADD45B	1.73773	3.3351
Peak_73465	UP	chr19	45001905	45001922	SP2	MA0516.2	11.376	-	45001081	45002407	2.6842	2.03164	1	1	0.38386	+	ENSG00000104856	RELB	1.33582	2.5242
Peak_9640	UP	chr1	156106281	156106292	STAT1	MA0137.3	11.3714	-	156106012	156106832	2.04922	2.36765	1	1	-0.19854	+	ENSG00000160789	LMNA	4.56008	23.5896
Peak_14977	UP	chr10	3777168	3777179	STAT1	MA0137.3	11.3714	+	3776872	3777403	0.70717	0.51272	1	0	0.39254	-	ENSG00000067082	KLF6	1.44679	2.72601
Peak_73445	UP	chr19	44747413	44747430	SP4	MA0685.1	11.3691	+	44747268	44748954	0.63155	0.64134	1	1	-0.01894	+	ENSG00000069399	BCL3	2.05344	4.15094
Peak_138321	UP	chr5	151080662	151080673	NRF1	MA0506.1	11.3691	-	151080398	151081482	0.80722	0.87164	1	1	-0.09802	-	ENSG00000145901	TNIP1	1.86497	3.6426
Peak_136619	UP	chr5	124649901	124649912	NRF1	MA0506.1	11.3691	+	124649575	124650282	0.81945	0.77814	1	1	0.06565	-	ENSG00000168916	ZNF608	1.13438	2.19524
Peak_21458	UP	chr10	102421106	102421117	NRF1	MA0506.1	11.3691	-	102420714	102421693	0.85382	0.62913	1	1	0.38333	-	ENSG00000059915	PSD	1.07909	2.1127
Peak_21836	UP	chr10	110497791	110497802	KLF3	MA1516.1	11.3677	-	110497433	110498558	1.88189	1.47792	1	1	0.32716	+	ENSG00000138166	DUSP5	1.722	3.29894
Peak_74185	UP	chr19	54464872	54464883	KLF3	MA1516.1	11.3677	+	54463380	54465092	1.01999	0.75783	1	1	0.38116	-	ENSG00000275183	LENG9	1.68072	3.20587
Peak_139744	UP	chr5	177497658	177497669	KLF3	MA1516.1	11.3677	+	177497242	177498117	1.61624	1.54599	1	1	0.05997	-	ENSG00000196923	PDLIM7	1.37189	2.58809
Peak_57144	UP	chr16	11742966	11742977	KLF3	MA1516.1	11.3677	+	11742083	11743335	2.71182	2.7772	1	1	-0.03306	-	ENSG00000153066	TXNDC11	1.10717	2.15423
Peak_142823	UP	chr6	44265669	44265684	SP1	MA0079.4	11.3662	+	44264941	44265829	1.36951	1.21788	1	1	0.15609	-	ENSG00000146232	NFKBIE	1.51971	2.86734
Peak_42713	UP	chr13	40666828	40666842	ZKSCAN5	MA1652.1	11.3657	-	40666196	40667090	0.72735	0.85384	1	1	-0.20316	-	ENSG00000150907	FOXO1	1.50009	2.82859
Peak_93818	UP	chr20	31723945	31723955	FLI1	MA0475.2	11.3626	-	31722695	31724146	1.5242	1.41251	1	1	0.10219	-	ENSG00000171552	BCL2L1	1.04765	2.06715
Peak_143163	UP	chr6	52420163	52420178	SP1	MA0079.4	11.3483	+	52419917	52420745	2.49168	2.31331	1	1	0.1025	+	ENSG00000096093	EFHC1	1.54068	2.90931
Peak_141289	UP	chr6	20401873	20401886	ZNF24	MA1124.1	11.3466	+	20401390	20402168	1.45309	1.20147	1	1	0.25337	+	ENSG00000112242	E2F3	1.05289	2.07468
Peak_99941	UP	chr22	39145645	39145662	SP4	MA0685.1	11.3445	+	39145135	39146411	0.77759	0.71975	1	1	0.09732	-	ENSG00000100307	CBX7	1.38812	2.61738
Peak_21107	UP	chr10	96832870	96832882	ZNF148	MA1653.1	11.3443	+	96831855	96833339	1.31983	1.12378	1	1	0.2129	+	ENSG00000196233	LCOR	1.25229	2.38218
Peak_71018	UP	chr19	2096731	2096746	SP1	MA0079.4	11.3412	-	2096061	2097477	3.58201	4.33742	1	1	-0.26862	+	ENSG00000099840	IZUMO4	3.08895	8.50876
Peak_182203	UP	chr9	132241063	132241078	SP1	MA0079.4	11.3412	-	132240792	132241676	1.68737	1.63885	1	1	0.0395	+	ENSG00000196358	NTNG2	2.09488	4.27192
Peak_14978	UP	chr10	3783070	3783083	JUNB	MA0490.2	11.3403	-	3782330	3783107	0.86966	0.83162	1	1	0.05719	-	ENSG00000067082	KLF6	1.44679	2.72601
Peak_21450	UP	chr10	102394469	102394482	NFKB2	MA0778.1	11.3386	+	102393980	102395084	1.72417	1.66331	1	1	0.04871	+	ENSG00000077150	NFKB2	1.44968	2.73148
Peak_23022	UP	chr10	133358033	133358050	SP2	MA0516.2	11.3379	-	133357472	133358146	0.77213	0.66217	1	1	0.19228	-	ENSG00000148803	FUOM	1.10987	2.15827
Peak_1672	UP	chr1	26787866	26787878	YY1	MA0095.2	11.3364	+	26787226	26788635	1.7172	1.36951	1	1	0.30468	+	ENSG00000060642	PIGV	1.02606	2.03645
Peak_94044	UP	chr20	34709719	34709736	SP4	MA0685.1	11.3334	-	34708766	34710175	1.2073	1.06724	1	1	0.16229	+	ENSG00000078804	TP53INP2	1.52354	2.87496
Peak_25511	UP	chr11	46380541	46380553	ZNF384	MA1125.1	11.3309	-	46380198	46381061	0.63025	0.69697	1	1	-0.12464	+	ENSG00000110492	MDK	1.93739	3.83012
Peak_180289	UP	chr9	93134877	93134897	RREB1	MA0073.1	11.3274	-	93133902	93135047	0.74719	0.8406	1	1	-0.14937	-	ENSG00000131669	NINJ1	1.33782	2.52769
Peak_3522	UP	chr1	67685125	67685138	POU2F2	MA0507.1	11.3231	-	67684919	67686743	2.73826	2.49074	1	1	0.1312	+	ENSG00000116717	GADD45A	1.60073	3.03297
Peak_13945	UP	chr1	235868358	235868379	IRF1	MA0050.2	11.3222	-	235865997	235868422	0.68216	0.54477	1	0	0.27514	-	ENSG00000143669	LYST	1.36939	2.58362
Peak_71840	UP	chr19	12333779	12333796	PBX3	MA1114.1	11.3217	+	12332954	12334038	1.71329	1.93693	1	1	-0.16699	-	ENSG00000188868	ZNF563	1.37388	2.59166
Peak_185088	UP	chrX	48917488	48917502	RFX1	MA0509.2	11.3205	-	48917138	48917684	1.01565	0.74353	1	1	0.3996	-	ENSG00000102096	PIM2	1.19179	2.28437
Peak_12263	UP	chr1	205288447	205288461	ETV1	MA0761.2	11.3143	-	205288063	205288648	1.13395	0.46664	1	0	1.11036	+	ENSG00000133069	TMCC2	1.41393	2.66462
Peak_39233	UP	chr12	123115815	123115828	NFIL3	MA0025.2	11.3121	+	123115445	123116083	0.79712	0.56203	1	0	0.43326	-	ENSG00000090975	PITPNM2	1.1103	2.15891
Peak_185088	UP	chrX	48917258	48917277	CTCF	MA0139.1	11.3079	-	48917138	48917684	0.83159	0.61113	1	0	0.38525	-	ENSG00000102096	PIM2	1.19179	2.28437
Peak_71840	UP	chr19	12333760	12333777	SP2	MA0516.2	11.3	+	12332954	12334038	1.41046	1.7729	1	1	-0.30861	-	ENSG00000188868	ZNF563	1.37388	2.59166
Peak_49540	UP	chr14	55271259	55271272	E2F6	MA0471.2	11.2918	-	55271006	55272324	1.82692	1.69323	1	1	0.10323	+	ENSG00000178974	FBXO34	1.07859	2.11197
Peak_120715	UP	chr4	80182217	80182229	IKZF1	MA1508.1	11.288	+	80182023	80182945	0.7292	0.28129	1	0	1.1025	+	ENSG00000152784	PRDM8	3.72241	13.1995
Peak_6392	UP	chr1	117606001	117606012	KLF3	MA1516.1	11.2847	-	117605285	117606539	1.74627	1.55255	1	1	0.15909	+	ENSG00000183508	TENT5C	3.13035	8.75647
Peak_72243	UP	chr19	17539866	17539877	KLF3	MA1516.1	11.2847	-	17539334	17540301	1.7433	1.82144	1	1	-0.05961	+	ENSG00000167483	NIBAN3	2.95868	7.7741
Peak_182495	UP	chr9	136843975	136843986	KLF3	MA1516.1	11.2847	+	136843901	136844219	0.65114	0.49403	1	0	0.33397	+	ENSG00000232434	AJM1	1.95537	3.87816
Peak_91029	UP	chr20	844592	844603	KLF3	MA1516.1	11.2847	-	844255	845001	1.52884	1.63459	1	1	-0.09026	+	ENSG00000125898	FAM110A	1.92014	3.78459
Peak_181821	UP	chr9	127569126	127569137	KLF3	MA1516.1	11.2847	+	127568951	127570312	0.92535	0.94996	1	1	-0.03392	-	ENSG00000136830	NIBAN2	1.23742	2.35777
Peak_171532	UP	chr8	97775752	97775766	USF2	MA0526.3	11.28	-	97775316	97776731	0.71241	0.41946	1	0	0.63619	+	ENSG00000104341	LAPTM4B	3.81182	14.0434
Peak_78043	UP	chr2	60881408	60881420	ZBTB14	MA1650.1	11.2783	-	60880805	60882592	1.0252	1.19978	1	1	-0.20653	+	ENSG00000162924	REL	1.63899	3.11447
Peak_21107	UP	chr10	96832255	96832267	ZBTB14	MA1650.1	11.2783	-	96831855	96833339	1.5244	1.39022	1	1	0.12366	+	ENSG00000196233	LCOR	1.25229	2.38218
Peak_180111	UP	chr9	89701533	89701544	STAT3	MA0144.2	11.2696	+	89700979	89701913	1.08253	0.7338	1	1	0.49949	+	ENSG00000237372		3.97443	15.7189
Peak_4753	UP	chr1	89855877	89855892	LEF1	MA0768.1	11.2685	+	89855635	89856251	0.7683	0.34831	1	0	0.93971	+	ENSG00000171492	LRRC8D	1.13151	2.19088
Peak_185089	UP	chrX	48919063	48919080	SP2	MA0516.2	11.2648	+	48918819	48919641	2.36537	1.96519	1	1	0.2545	-	ENSG00000102096	PIM2	1.19179	2.28437
Peak_3175	UP	chr1	61077181	61077193	POU2F1	MA0785.1	11.2609	+	61076739	61077622	0.6497	0.86154	1	1	-0.35521	+	ENSG00000162599	NFIA	1.18925	2.28034
Peak_182203	UP	chr9	132241210	132241223	SP3	MA0746.2	11.2606	-	132240792	132241676	2.8272	2.77509	1	1	0.02583	+	ENSG00000196358	NTNG2	2.09488	4.27192
Peak_153112	UP	chr7	6272706	6272719	SP3	MA0746.2	11.2606	-	6272370	6273101	0.73753	0.42748	1	0	0.65791	-	ENSG00000008256	CYTH3	2.03016	4.08451
Peak_65222	UP	chr17	77140907	77140920	SP3	MA0746.2	11.2606	+	77139999	77141194	1.98666	1.51891	1	1	0.36436	+	ENSG00000129657	SEC14L1	1.23528	2.35428
Peak_14978	UP	chr10	3783072	3783083	FOSL2	MA0478.1	11.2564	-	3782330	3783107	0.86966	0.83162	1	1	0.05719	-	ENSG00000067082	KLF6	1.44679	2.72601
Peak_4751	UP	chr1	89843630	89843642	IKZF1	MA1508.1	11.2533	+	89842791	89844168	0.82634	0.78393	1	1	0.06693	+	ENSG00000171492	LRRC8D	1.13151	2.19088
Peak_57711	UP	chr16	27318568	27318579	STAT3	MA0144.2	11.2529	-	27318050	27318924	0.67771	0.26415	1	0	1.07582	+	ENSG00000077238	IL4R	1.39926	2.63765
Peak_162707	UP	chr7	138002219	138002234	EGR3	MA0732.1	11.2491	+	138001338	138002529	1.66798	1.19887	1	1	0.44217	-	ENSG00000182158	CREB3L2	3.51573	11.4377
Peak_23022	UP	chr10	133358111	133358126	SP1	MA0079.4	11.2462	-	133357472	133358146	0.75575	0.53263	1	0	0.43047	-	ENSG00000148803	FUOM	1.10987	2.15827
Peak_162707	UP	chr7	138002254	138002268	ATF7	MA0834.1	11.246	-	138001338	138002529	1.88454	1.07551	1	1	0.75098	-	ENSG00000182158	CREB3L2	3.51573	11.4377
Peak_154697	UP	chr7	30134665	30134679	ATF7	MA0834.1	11.246	-	30134524	30135575	1.02967	1.2513	1	1	-0.25655	+	ENSG00000180354	MTURN	1.01502	2.02093
Peak_147889	UP	chr6	110180073	110180084	KLF16	MA0741.1	11.2392	+	110178680	110180651	1.27896	1.27127	1	1	0.00801	-	ENSG00000112290	WASF1	1.60552	3.04305
Peak_25402	UP	chr11	44565567	44565578	KLF16	MA0741.1	11.2392	-	44564846	44565853	0.89415	0.90726	1	1	-0.01873	+	ENSG00000085117	CD82	1.03244	2.04547
Peak_150859	UP	chr6	149484981	149484995	ELF1	MA0473.3	11.2256	-	149484738	149485574	1.13464	0.73579	1	1	0.55784	-	ENSG00000178199	ZC3H12D	4.41534	21.3379
Peak_65657	UP	chr17	81937348	81937359	NFYA	MA0060.3	11.2226	+	81937068	81937687	0.74053	0.60163	1	0	0.25752	-	ENSG00000183010	PYCR1	1.55545	2.93926
Peak_31266	UP	chr12	8949771	8949782	NFYA	MA0060.3	11.2226	-	8949160	8950433	1.1843	1.0428	1	1	0.16715	-	ENSG00000003056	M6PR	1.48683	2.80272
Peak_136625	UP	chr5	124748877	124748888	NFYA	MA0060.3	11.2226	+	124748316	124749296	0.93994	0.81872	1	1	0.17715	-	ENSG00000168916	ZNF608	1.13438	2.19524
Peak_44354	UP	chr13	67230404	67230415	NFYA	MA0060.3	11.2226	-	67230013	67231183	1.49753	1.67531	1	1	-0.15141	-	ENSG00000184226	PCDH9	1.07707	2.10974
Peak_532	UP	chr1	8026330	8026342	MEF2D	MA0773.1	11.2222	-	8025915	8026804	0.80211	0.75479	1	1	0.07693	-	ENSG00000116285	ERRFI1	1.4612	2.75337
Peak_91002	UP	chr20	354637	354656	CTCF	MA0139.1	11.2179	+	354089	354933	0.83987	0.85034	1	1	-0.01583	+	ENSG00000125841	NRSN2	1.83587	3.56987
Peak_173201	UP	chr8	124660494	124660509	LEF1	MA0768.1	11.2173	+	124660135	124660995	0.63164	1.13629	1	1	-0.74954	-	ENSG00000170873	MTSS1	1.37308	2.59023
Peak_160350	UP	chr7	104943615	104943629	ZNF449	MA1656.1	11.2166	-	104943530	104943901	1.11245	0.64082	1	1	0.70389	+	ENSG00000237513		2.80846	7.00536
Peak_9149	UP	chr1	148952355	148952367	YY1	MA0095.2	11.2116	-	148951603	148952982	0.69769	0.53541	1	0	0.32398	+	ENSG00000178104	PDE4DIP	1.02575	2.03602
Peak_93818	UP	chr20	31723945	31723955	ETV3	MA0763.1	11.2045	-	31722695	31724146	1.5242	1.41251	1	1	0.10219	-	ENSG00000171552	BCL2L1	1.04765	2.06715
Peak_38730	UP	chr12	113136025	113136035	TBX21	MA0690.1	11.2031	-	113135403	113136454	0.88013	0.68038	1	1	0.32539	-	ENSG00000111344	RASAL1	2.72108	6.59368
Peak_150471	UP	chr6	144151414	144151425	FOS	MA0476.1	11.1961	-	144149895	144151820	0.80265	0.27146	1	0	1.26046	+	ENSG00000135604	STX11	2.85355	7.22777
Peak_134219	UP	chr5	91383473	91383483	ZKSCAN1	MA1585.1	11.1918	+	91383168	91383716	1.44543	1.44026	1	1	0.00481	-	ENSG00000113369	ARRDC3	1.30244	2.46645
Peak_83431	UP	chr2	138501701	138501714	ZBTB7A	MA0750.2	11.1896	+	138501164	138502439	0.88782	1.03084	1	1	-0.1934	+	ENSG00000144228	SPOPL	1.10024	2.14391
Peak_181821	UP	chr9	127569225	127569239	PLAG1	MA0163.1	11.1861	-	127568951	127570312	0.85035	0.94367	1	1	-0.13391	-	ENSG00000136830	NIBAN2	1.23742	2.35777
Peak_152740	UP	chr7	1044229	1044244	MAF	MA1520.1	11.1834	-	1044092	1044972	0.76418	0.50088	1	0	0.51766	+	ENSG00000164849	GPR146	1.49088	2.81061
Peak_815	UP	chr1	12173862	12173875	CREB1	MA0018.4	11.1821	+	12173816	12174004	0.64573	0.52016	1	0	0.26249	+	ENSG00000028137	TNFRSF1B	2.62061	6.15012
Peak_39233	UP	chr12	123115815	123115827	DBP	MA0639.1	11.1786	+	123115445	123116083	0.79712	0.56203	1	0	0.43326	-	ENSG00000090975	PITPNM2	1.1103	2.15891
Peak_9640	UP	chr1	156106370	156106384	RFX1	MA0509.2	11.1747	-	156106012	156106832	2.20173	2.30031	1	1	-0.06027	+	ENSG00000160789	LMNA	4.56008	23.5896
Peak_182500	UP	chr9	136886684	136886701	SP4	MA0685.1	11.1747	-	136885934	136886968	0.91055	0.8024	1	1	0.16176	+	ENSG00000127191	TRAF2	1.16457	2.24167
Peak_141990	UP	chr6	31572450	31572471	IRF1	MA0050.2	11.1728	+	31571939	31572756	0.76491	0.56647	1	0	0.37153	+	ENSG00000226979	LTA	1.75819	3.38274
Peak_29271	UP	chr11	107840947	107840960	JUNB	MA0490.2	11.1722	-	107840599	107841235	0.65187	0.576	1	0	0.15152	-	ENSG00000110660	SLC35F2	2.96788	7.82384
Peak_21837	UP	chr10	110504267	110504280	NFKB2	MA0778.1	11.1689	+	110503929	110504612	1.05167	0.36704	1	0	1.28558	+	ENSG00000138166	DUSP5	1.722	3.29894
Peak_99941	UP	chr22	39145645	39145660	SP1	MA0079.4	11.1675	+	39145135	39146411	0.81493	0.71975	1	1	0.15682	-	ENSG00000100307	CBX7	1.38812	2.61738
Peak_44354	UP	chr13	67230386	67230401	SP1	MA0079.4	11.1675	+	67230013	67231183	1.49753	1.67531	1	1	-0.15141	-	ENSG00000184226	PCDH9	1.07707	2.10974
Peak_100326	UP	chr22	44685563	44685574	KLF10	MA1511.1	11.1627	+	44684533	44685890	0.64622	0.72721	1	1	-0.14695	+	ENSG00000186654	PRR5	1.21228	2.31703
Peak_71775	UP	chr19	11346501	11346512	KLF10	MA1511.1	11.1627	+	11346126	11346982	2.67542	1.78906	1	1	0.55282	+	ENSG00000183401	CCDC159	1.0486	2.06853
Peak_29784	UP	chr11	117987357	117987371	TCF7L2	MA0523.1	11.1572	+	117985916	117987674	0.97931	1.30515	1	1	-0.37781	+	ENSG00000110324	IL10RA	2.04693	4.13227
Peak_27686	UP	chr11	83071917	83071930	CREB1	MA0018.4	11.1554	-	83071196	83072449	2.36371	2.10974	1	1	0.15634	-	ENSG00000137502	RAB30	2.58455	5.99827
Peak_21837	UP	chr10	110504267	110504280	NFKB1	MA0105.4	11.1541	+	110503929	110504612	1.05167	0.36704	1	0	1.28558	+	ENSG00000138166	DUSP5	1.722	3.29894
Peak_13240	UP	chr1	223726879	223726890	FOSL2	MA0478.1	11.149	+	223726389	223727256	1.33961	0.81801	1	1	0.64394	+	ENSG00000162909	CAPN2	1.10071	2.1446
Peak_9831	UP	chr1	159924636	159924647	FOSL2	MA0478.1	11.149	-	159923146	159924770	0.75405	1.01024	1	1	-0.37496	-	ENSG00000158710	TAGLN2	1.05938	2.08404
Peak_57721	UP	chr16	27401968	27401981	JUN	MA0488.1	11.1448	+	27401861	27402672	1.02102	0.73722	1	1	0.41719	+	ENSG00000103522	IL21R	1.29038	2.44593
Peak_90868	UP	chr2	241036628	241036646	IRF2	MA0051.1	11.142	+	241036124	241037285	0.7857	0.59035	1	0	0.35533	+	ENSG00000162804	SNED1	1.19823	2.29458
Peak_9640	UP	chr1	156106277	156106291	ELF1	MA0473.3	11.1391	-	156106012	156106832	2.04922	2.36765	1	1	-0.19854	+	ENSG00000160789	LMNA	4.56008	23.5896
Peak_173195	UP	chr8	124637785	124637796	RUNX1	MA0002.1	11.1374	+	124637366	124638064	1.7292	1.50707	1	1	0.18579	-	ENSG00000170873	MTSS1	1.37308	2.59023
Peak_187192	UP	chrX	130082406	130082420	IRF8	MA0652.1	11.1359	-	130082173	130082837	0.71893	0.54047	1	0	0.35019	-	ENSG00000102034	ELF4	1.00781	2.01085
Peak_72243	UP	chr19	17539948	17539959	KLF11	MA1512.1	11.1356	-	17539334	17540301	1.10225	1.32439	1	1	-0.24291	+	ENSG00000167483	NIBAN3	2.95868	7.7741
Peak_143163	UP	chr6	52420166	52420177	KLF11	MA1512.1	11.1356	+	52419917	52420745	2.49168	2.31331	1	1	0.1025	+	ENSG00000096093	EFHC1	1.54068	2.90931
Peak_139744	UP	chr5	177497676	177497687	KLF11	MA1512.1	11.1356	+	177497242	177498117	1.61624	1.54599	1	1	0.05997	-	ENSG00000196923	PDLIM7	1.37189	2.58809
Peak_187192	UP	chrX	130082405	130082420	IRF4	MA1419.1	11.1332	-	130082173	130082837	0.71893	0.54047	1	0	0.35019	-	ENSG00000102034	ELF4	1.00781	2.01085
Peak_73465	UP	chr19	45001351	45001367	CREM	MA0609.2	11.1326	-	45001081	45002407	1.49576	1.71912	1	1	-0.18799	+	ENSG00000104856	RELB	1.33582	2.5242
Peak_31150	UP	chr12	7108529	7108545	KLF9	MA1107.2	11.1239	-	7108103	7108935	0.68156	0.75402	1	1	-0.1265	+	ENSG00000205885	C1RL-AS1	1.4615	2.75395
Peak_71057	UP	chr19	2477009	2477023	PLAG1	MA0163.1	11.1207	-	2474634	2477084	0.70219	0.59691	1	0	0.20052	+	ENSG00000099860	GADD45B	1.73773	3.3351
Peak_147618	UP	chr6	106097844	106097852	FOXN3	MA1489.1	11.1185	+	106097473	106098301	0.72849	0.9564	1	1	-0.34721	+	ENSG00000057657	PRDM1	2.61603	6.1306
Peak_69498	UP	chr18	62715211	62715219	FOXN3	MA1489.1	11.1185	-	62714631	62717548	0.82773	0.94706	1	1	-0.17296	+	ENSG00000081913	PHLPP1	2.08796	4.25147
Peak_42713	UP	chr13	40666959	40666967	FOXN3	MA1489.1	11.1185	-	40666196	40667090	0.6744	0.50456	1	0	0.35248	-	ENSG00000150907	FOXO1	1.50009	2.82859
Peak_99941	UP	chr22	39145810	39145818	FOXN3	MA1489.1	11.1185	+	39145135	39146411	1.05334	1.14808	1	1	-0.11303	-	ENSG00000100307	CBX7	1.38812	2.61738
Peak_134217	UP	chr5	91380119	91380127	FOXN3	MA1489.1	11.1185	+	91379998	91381325	1.20378	1.0216	1	1	0.21551	-	ENSG00000113369	ARRDC3	1.30244	2.46645
Peak_4758	UP	chr1	89871103	89871111	FOXN3	MA1489.1	11.1185	-	89870838	89871397	0.89751	0.755	1	1	0.22023	+	ENSG00000171492	LRRC8D	1.13151	2.19088
Peak_162525	UP	chr7	135147964	135147972	FOXN3	MA1489.1	11.1185	-	135147430	135148756	0.83529	0.58013	1	0	0.45438	+	ENSG00000146859	TMEM140	1.09059	2.12961
Peak_25402	UP	chr11	44565566	44565581	SP1	MA0079.4	11.1115	-	44564846	44565853	0.89415	0.90726	1	1	-0.01873	+	ENSG00000085117	CD82	1.03244	2.04547
Peak_25433	UP	chr11	45103283	45103302	CTCF	MA0139.1	11.108	-	45101613	45103331	0.91047	0.92093	1	1	-0.01473	+	ENSG00000019485	PRDM11	1.59085	3.01227
Peak_146385	UP	chr6	89433047	89433062	ZBTB33	MA0527.1	11.1017	+	89432656	89433473	0.65741	0.90736	1	1	-0.40717	+	ENSG00000135299	ANKRD6	1.47802	2.78565
Peak_142596	UP	chr6	41732943	41732956	NFKB2	MA0778.1	11.1016	+	41732577	41733468	0.81581	0.51364	1	0	0.57066	-	ENSG00000112561	TFEB	1.39055	2.62179
Peak_90829	UP	chr2	240565879	240565892	JUND	MA0491.2	11.0986	+	240565603	240566888	1.51376	1.01607	1	1	0.52839	+	ENSG00000142327	RNPEPL1	1.05208	2.07352
Peak_1165	UP	chr1	18902859	18902870	NFYA	MA0060.3	11.098	+	18902260	18903092	2.49754	1.73042	1	1	0.50286	-	ENSG00000159423	ALDH4A1	3.0562	8.3178
Peak_99942	UP	chr22	39152744	39152761	SP4	MA0685.1	11.0951	+	39152258	39153272	1.9835	2.35619	1	1	-0.23646	-	ENSG00000100307	CBX7	1.38812	2.61738
Peak_182203	UP	chr9	132241106	132241119	SP3	MA0746.2	11.0942	-	132240792	132241676	2.84312	2.73498	1	1	0.05384	+	ENSG00000196358	NTNG2	2.09488	4.27192
Peak_63558	UP	chr17	45317183	45317196	SP3	MA0746.2	11.0942	+	45316661	45317822	4.28004	3.831	1	1	0.15571	-	ENSG00000006062	MAP3K14	1.49966	2.82776
Peak_25402	UP	chr11	44565500	44565513	SP3	MA0746.2	11.0942	-	44564846	44565853	1.48032	1.28926	1	1	0.18476	+	ENSG00000085117	CD82	1.03244	2.04547
Peak_90831	UP	chr2	240568484	240568496	IKZF1	MA1508.1	11.0915	-	240568456	240568839	1.11027	1.1138	1	1	-0.00417	+	ENSG00000142327	RNPEPL1	1.05208	2.07352
Peak_28889	UP	chr11	102317284	102317294	RELA	MA0107.1	11.0907	-	102316920	102318010	1.55692	1.21504	1	1	0.33134	+	ENSG00000023445	BIRC3	2.95384	7.74806
Peak_61523	UP	chr17	14303951	14303961	RELA	MA0107.1	11.0907	-	14303685	14303995	0.69935	0.76811	1	1	-0.11776	+	ENSG00000266709		1.56308	2.95485
Peak_149937	UP	chr6	137867203	137867213	RELA	MA0107.1	11.0907	-	137866295	137868140	2.32968	2.31535	1	1	0.0085	+	ENSG00000118503	TNFAIP3	1.07353	2.10458
Peak_182203	UP	chr9	132241175	132241191	KLF9	MA1107.2	11.0904	-	132240792	132241676	2.61993	2.50486	1	1	0.06215	+	ENSG00000196358	NTNG2	2.09488	4.27192
Peak_155231	UP	chr7	39733515	39733528	NFKB2	MA0778.1	11.0895	+	39732922	39733831	1.02311	1.26638	1	1	-0.28079	+	ENSG00000188185	LINC00265	1.7577	3.38159
Peak_173203	UP	chr8	124673571	124673586	MEF2A	MA0052.4	11.0844	-	124673176	124673878	0.95646	1.81958	1	1	-0.85599	-	ENSG00000170873	MTSS1	1.37308	2.59023
Peak_138848	UP	chr5	160468180	160468192	POU2F1	MA0785.1	11.0831	+	160467493	160468491	0.90283	0.68016	1	1	0.35853	+	ENSG00000253522	MIR3142HG	2.94908	7.72256
Peak_28402	UP	chr11	95231496	95231508	POU2F1	MA0785.1	11.0831	+	95230927	95231883	2.92415	2.76377	1	1	0.07837	-	ENSG00000149212	SESN3	1.68996	3.22648
Peak_94043	UP	chr20	34704670	34704682	POU2F1	MA0785.1	11.0831	-	34703677	34704888	0.74853	1.02788	1	1	-0.40677	+	ENSG00000078804	TP53INP2	1.52354	2.87496
Peak_185089	UP	chrX	48919173	48919185	POU2F1	MA0785.1	11.0831	+	48918819	48919641	1.15855	1.1991	1	1	-0.04543	-	ENSG00000102096	PIM2	1.19179	2.28437
Peak_90829	UP	chr2	240565879	240565892	JUNB	MA0490.2	11.081	+	240565603	240566888	1.51376	1.01607	1	1	0.52839	+	ENSG00000142327	RNPEPL1	1.05208	2.07352
Peak_15820	UP	chr10	18204176	18204190	RFX1	MA0509.2	11.0749	+	18203480	18204807	0.94811	0.58244	1	0	0.61236	+	ENSG00000165995	CACNB2	2.99884	7.99355
Peak_149939	UP	chr6	137873446	137873462	KLF9	MA1107.2	11.0722	+	137873282	137873718	1.58899	0.36342	1	0	1.84541	+	ENSG00000118503	TNFAIP3	1.07353	2.10458
Peak_71057	UP	chr19	2475888	2475900	ZNF384	MA1125.1	11.0692	-	2474634	2477084	0.90316	0.79886	1	1	0.15688	+	ENSG00000099860	GADD45B	1.73773	3.3351
Peak_13129	UP	chr1	221742311	221742324	CREB1	MA0018.4	11.0687	+	221741549	221743269	3.62402	3.35412	1	1	0.10827	-	ENSG00000143507	DUSP10	3.02368	8.13238
Peak_815	UP	chr1	12173879	12173895	CREM	MA0609.2	11.0679	-	12173816	12174004	0.64573	0.51734	1	0	0.26897	+	ENSG00000028137	TNFRSF1B	2.62061	6.15012
Peak_89336	UP	chr2	218896590	218896602	ZNF263	MA0528.2	11.0676	-	218896355	218897326	1.43187	0.63662	1	1	1.04711	+	ENSG00000135925	WNT10A	3.84324	14.3526
Peak_134217	UP	chr5	91380132	91380147	PKNOX1	MA0782.2	11.0657	-	91379998	91381325	1.54212	1.36939	1	1	0.15941	-	ENSG00000113369	ARRDC3	1.30244	2.46645
Peak_66108	UP	chr18	3451368	3451388	RREB1	MA0073.1	11.0634	+	3451096	3451623	0.95836	0.61461	1	0	0.56068	+	ENSG00000177426	TGIF1	1.32103	2.49844
Peak_152866	UP	chr7	2403365	2403378	SP3	MA0746.2	11.0624	-	2402901	2403825	0.89465	0.66878	1	1	0.36777	+	ENSG00000136213	CHST12	1.11222	2.16178
Peak_26758	UP	chr11	65425528	65425538	TBX21	MA0690.1	11.0588	+	65425057	65425605	0.95666	0.566	1	0	0.65869	+	ENSG00000245532	NEAT1	1.12476	2.18065
Peak_181821	UP	chr9	127569124	127569141	SP4	MA0685.1	11.054	+	127568951	127570312	0.93792	0.94996	1	1	-0.01649	-	ENSG00000136830	NIBAN2	1.23742	2.35777
Peak_2381	UP	chr1	39955795	39955807	ZNF317	MA1593.1	11.052	-	39954662	39956085	0.6759	0.32951	1	0	0.83972	+	ENSG00000168389	MFSD2A	1.78071	3.43596
Peak_182203	UP	chr9	132241247	132241264	SP2	MA0516.2	11.0493	-	132240792	132241676	3.42436	3.1588	1	1	0.11272	+	ENSG00000196358	NTNG2	2.09488	4.27192
Peak_26269	UP	chr11	57649969	57649983	ZKSCAN5	MA1652.1	11.0491	-	57649862	57650226	0.67153	1.39776	1	1	-0.94881	-	ENSG00000166793	YPEL4	1.52128	2.87046
Peak_21454	UP	chr10	102409291	102409303	ZNF148	MA1653.1	11.0485	-	102409081	102409804	0.75835	0.51372	1	0	0.47795	-	ENSG00000059915	PSD	1.07909	2.1127
Peak_141289	UP	chr6	20401593	20401610	SP2	MA0516.2	11.0482	+	20401390	20402168	1.81089	1.75333	1	1	0.04391	+	ENSG00000112242	E2F3	1.05289	2.07468
Peak_166793	UP	chr8	37899568	37899583	SP1	MA0079.4	11.0447	+	37898989	37899964	1.29876	0.96537	1	1	0.38987	-	ENSG00000156675	RAB11FIP1	1.04689	2.06607
Peak_147823	UP	chr6	109009556	109009569	SP3	MA0746.2	11.0418	-	109008690	109010010	1.05981	1.2237	1	1	-0.18929	-	ENSG00000080546	SESN1	2.33681	5.05183
Peak_31367	UP	chr12	10212821	10212834	SP3	MA0746.2	11.0418	-	10212219	10213852	1.61894	1.19954	1	1	0.40106	+	ENSG00000139112	GABARAPL1	1.82008	3.53101
Peak_78224	UP	chr2	64144454	64144467	SP3	MA0746.2	11.0418	-	64143436	64144899	3.02833	2.65615	1	1	0.18217	-	ENSG00000197329	PELI1	1.33866	2.52916
Peak_134217	UP	chr5	91380314	91380327	SP3	MA0746.2	11.0418	-	91379998	91381325	1.46054	1.3524	1	1	0.10298	-	ENSG00000113369	ARRDC3	1.30244	2.46645
Peak_100327	UP	chr22	44702145	44702158	SP3	MA0746.2	11.0418	+	44701629	44702699	1.2915	1.21173	1	1	0.0846	+	ENSG00000186654	PRR5	1.21228	2.31703
Peak_182500	UP	chr9	136886761	136886774	HSF2	MA0770.1	11.0397	-	136885934	136886968	0.76836	0.5188	1	0	0.48278	+	ENSG00000127191	TRAF2	1.16457	2.24167
Peak_66691	UP	chr18	13612542	13612555	ZNF740	MA0753.2	11.0343	+	13611918	13612690	0.82184	0.89157	1	1	-0.1042	+	ENSG00000168675	LDLRAD4	1.13143	2.19075
Peak_187217	UP	chrX	130903398	130903417	THAP11	MA1573.1	11.034	-	130902948	130903694	1.0514	0.82667	1	1	0.31051	-	ENSG00000165675	ENOX2	1.45071	2.73343
Peak_113358	UP	chr3	183285951	183285963	IKZF1	MA1508.1	11.031	+	183285691	183286451	1.20733	0.77074	1	1	0.5813	+	ENSG00000176597	B3GNT5	3.65679	12.6126
Peak_14461	UP	chr1	245649367	245649378	KLF11	MA1512.1	11.0294	+	245648995	245649648	0.68808	0.30581	1	0	0.94207	+	ENSG00000162849	KIF26B	3.82085	14.1316
Peak_150464	UP	chr6	144063779	144063790	KLF11	MA1512.1	11.0294	+	144063357	144064999	1.06553	0.8389	1	1	0.30924	-	ENSG00000118495	PLAGL1	2.19686	4.58479
Peak_64013	UP	chr17	50200662	50200681	CTCF	MA0139.1	11.0252	+	50199781	50201040	0.91884	0.98477	1	1	-0.08968	-	ENSG00000108821	COL1A1	1.44061	2.71435
Peak_15107	UP	chr10	5977592	5977613	IRF3	MA1418.1	11.0251	-	5977249	5978246	0.84773	0.47071	1	0	0.72266	-	ENSG00000134470	IL15RA	4.10634	17.2239
Peak_100	UP	chr1	1000166	1000176	ZNF75D	MA1601.1	11.0241	-	1000024	1000379	0.66093	0.9664	1	1	-0.48201	-	ENSG00000188290	HES4	2.66035	6.32187
Peak_142821	UP	chr6	44257535	44257548	E2F6	MA0471.2	11.0232	-	44256990	44257884	0.89414	0.68047	1	1	0.34552	-	ENSG00000157593	SLC35B2	1.19148	2.28386
Peak_39102	UP	chr12	121802045	121802065	RREB1	MA0073.1	11.0194	+	121801809	121802240	0.77731	0.45572	1	0	0.65016	-	ENSG00000212694	LINC01089	1.46421	2.75911
Peak_89336	UP	chr2	218897302	218897313	MAZ	MA1522.1	11.0178	-	218896355	218897326	0.63372	0.39233	1	0	0.56694	+	ENSG00000135925	WNT10A	3.84324	14.3526
Peak_153233	UP	chr7	7969235	7969246	MAZ	MA1522.1	11.0178	+	7968348	7969883	1.09266	1.01311	1	1	0.0988	+	ENSG00000106415	GLCCI1	2.14965	4.43721
Peak_13619	UP	chr1	229558758	229558769	MAZ	MA1522.1	11.0178	+	229557691	229559291	0.869	0.80145	1	1	0.10324	-	ENSG00000135776	ABCB10	1.88619	3.69657
Peak_91002	UP	chr20	354688	354699	MAZ	MA1522.1	11.0178	+	354089	354933	0.7575	0.71581	1	1	0.07113	+	ENSG00000125841	NRSN2	1.83587	3.56987
Peak_99422	UP	chr22	28883430	28883441	MAZ	MA1522.1	11.0178	-	28882882	28883889	1.70698	1.05272	1	1	0.64443	+	ENSG00000183579	ZNRF3	1.76717	3.40386
Peak_2263	UP	chr1	37477484	37477495	MAZ	MA1522.1	11.0178	+	37477195	37477781	0.93828	1.30706	1	1	-0.43519	+	ENSG00000163874	ZC3H12A	1.52733	2.88251
Peak_87260	UP	chr2	191678088	191678099	MAZ	MA1522.1	11.0178	-	191677466	191678365	2.37034	2.61779	1	1	-0.13724	+	ENSG00000173559	NABP1	1.49712	2.82278
Peak_99941	UP	chr22	39145682	39145693	MAZ	MA1522.1	11.0178	-	39145135	39146411	1.17704	1.18955	1	1	-0.01396	-	ENSG00000100307	CBX7	1.38812	2.61738
Peak_125011	UP	chr4	139555239	139555250	MAZ	MA1522.1	11.0178	-	139554928	139555830	0.67434	0.94167	1	1	-0.42354	-	ENSG00000145391	SETD7	1.37004	2.58479
Peak_134217	UP	chr5	91380502	91380513	MAZ	MA1522.1	11.0178	+	91379998	91381325	0.82299	0.86993	1	1	-0.07088	-	ENSG00000113369	ARRDC3	1.30244	2.46645
Peak_65222	UP	chr17	77140820	77140831	MAZ	MA1522.1	11.0178	+	77139999	77141194	1.24855	1.58413	1	1	-0.31866	+	ENSG00000129657	SEC14L1	1.23528	2.35428
Peak_165427	UP	chr8	12754461	12754472	MAZ	MA1522.1	11.0178	+	12753921	12756243	0.72908	0.5491	1	0	0.34872	-	ENSG00000154359	LONRF1	1.15129	2.22112
Peak_48648	UP	chr14	35403973	35403984	MAZ	MA1522.1	11.0178	+	35403240	35405127	2.12542	2.02911	1	1	0.06356	-	ENSG00000100906	NFKBIA	1.07454	2.10605
Peak_25402	UP	chr11	44565206	44565217	MAZ	MA1522.1	11.0178	-	44564846	44565853	0.98848	1.37615	1	1	-0.43637	+	ENSG00000085117	CD82	1.03244	2.04547
Peak_101067	UP	chr3	4493173	4493184	MAZ	MA1522.1	11.0178	+	4492636	4494067	1.47632	1.92198	1	1	-0.35738	+	ENSG00000150995	ITPR1	1.01316	2.01832
Peak_3522	UP	chr1	67685506	67685521	ZNF136	MA1588.1	11.0093	+	67684919	67686743	0.81145	0.71498	1	1	0.15971	+	ENSG00000116717	GADD45A	1.60073	3.03297
Peak_64859	UP	chr17	68457610	68457627	SP4	MA0685.1	11.0035	+	68456959	68458199	2.84911	3.01155	1	1	-0.07712	-	ENSG00000070540	WIPI1	1.04675	2.06588
Peak_147619	UP	chr6	106098915	106098928	NRL	MA0842.2	11.0011	-	106098555	106099151	0.87753	0.36556	1	0	1.05558	+	ENSG00000057657	PRDM1	2.61603	6.1306
Peak_152752	UP	chr7	1138442	1138456	RFX1	MA0509.2	10.9965	+	1137620	1138689	1.2143	1.27207	1	1	-0.06164	-	ENSG00000146540	C7orf50	1.42885	2.69232
Peak_21107	UP	chr10	96832226	96832238	ZBTB14	MA1650.1	10.9958	-	96831855	96833339	1.51121	1.38034	1	1	0.1215	+	ENSG00000196233	LCOR	1.25229	2.38218
Peak_65222	UP	chr17	77140877	77140889	ZBTB14	MA1650.1	10.9958	+	77139999	77141194	1.62185	1.3732	1	1	0.22372	+	ENSG00000129657	SEC14L1	1.23528	2.35428
Peak_71057	UP	chr19	2476071	2476086	SP1	MA0079.4	10.9954	+	2474634	2477084	1.57636	1.3174	1	1	0.24066	+	ENSG00000099860	GADD45B	1.73773	3.3351
Peak_57721	UP	chr16	27402122	27402135	SP3	MA0746.2	10.9945	-	27401861	27402672	1.06842	1.08085	1	1	-0.01515	+	ENSG00000103522	IL21R	1.29038	2.44593
Peak_185089	UP	chrX	48919066	48919079	SP3	MA0746.2	10.9945	+	48918819	48919641	2.36537	1.96519	1	1	0.2545	-	ENSG00000102096	PIM2	1.19179	2.28437
Peak_148590	UP	chr6	119349560	119349571	EGR2	MA0472.2	10.9898	-	119349234	119350597	0.64698	0.71976	1	1	-0.13259	-	ENSG00000111885	MAN1A1	1.43771	2.70891
Peak_29271	UP	chr11	107840947	107840960	JUND	MA0491.2	10.9896	-	107840599	107841235	0.65187	0.576	1	0	0.15152	-	ENSG00000110660	SLC35F2	2.96788	7.82384
Peak_78043	UP	chr2	60881047	60881060	POU2F2	MA0507.1	10.9889	+	60880805	60882592	0.84263	0.676	1	1	0.27767	+	ENSG00000162924	REL	1.63899	3.11447
Peak_1476	UP	chr1	24745242	24745255	SP3	MA0746.2	10.9886	+	24744832	24745717	3.55935	3.56062	1	1	-0.0005	+	ENSG00000169504	CLIC4	2.64695	6.26342
Peak_60449	UP	chr16	88453136	88453149	SP3	MA0746.2	10.9886	-	88452557	88453415	2.89807	2.01421	1	1	0.50209	+	ENSG00000179588	ZFPM1	1.45624	2.74392
Peak_143159	UP	chr6	52394404	52394422	IRF2	MA0051.1	10.9879	+	52394161	52394682	1.17979	1.14207	1	1	0.04285	+	ENSG00000096093	EFHC1	1.54068	2.90931
Peak_100159	UP	chr22	41781340	41781354	ETV1	MA0761.2	10.9869	-	41780954	41781884	1.22962	0.78659	1	1	0.57977	+	ENSG00000167077	MEI1	1.5467	2.92147
Peak_182203	UP	chr9	132241217	132241232	ZBTB33	MA0527.1	10.9828	-	132240792	132241676	2.8272	2.77509	1	1	0.02583	+	ENSG00000196358	NTNG2	2.09488	4.27192
Peak_22589	UP	chr10	126042011	126042025	RFX3	MA0798.2	10.9823	+	126041552	126042670	1.93789	0.90785	1	1	1.00924	-	ENSG00000148848	ADAM12	3.79853	13.9146
Peak_87254	UP	chr2	191617804	191617816	IKZF1	MA1508.1	10.9817	-	191617480	191618182	0.75289	0.59079	1	0	0.30053	+	ENSG00000173559	NABP1	1.49712	2.82278
Peak_120715	UP	chr4	80182203	80182215	POU2F1	MA0785.1	10.9797	+	80182023	80182945	0.7292	0.28129	1	0	1.1025	+	ENSG00000152784	PRDM8	3.72241	13.1995
Peak_6392	UP	chr1	117606000	117606011	KLF16	MA0741.1	10.9796	-	117605285	117606539	1.74627	1.55255	1	1	0.15909	+	ENSG00000183508	TENT5C	3.13035	8.75647
Peak_72243	UP	chr19	17539865	17539876	KLF16	MA0741.1	10.9796	-	17539334	17540301	1.7433	1.82144	1	1	-0.05961	+	ENSG00000167483	NIBAN3	2.95868	7.7741
Peak_182495	UP	chr9	136843976	136843987	KLF16	MA0741.1	10.9796	+	136843901	136844219	0.65114	0.49403	1	0	0.33397	+	ENSG00000232434	AJM1	1.95537	3.87816
Peak_181821	UP	chr9	127569127	127569138	KLF16	MA0741.1	10.9796	+	127568951	127570312	0.93792	0.94996	1	1	-0.01649	-	ENSG00000136830	NIBAN2	1.23742	2.35777
Peak_134217	UP	chr5	91380131	91380148	PBX3	MA1114.1	10.978	-	91379998	91381325	1.54212	1.36939	1	1	0.15941	-	ENSG00000113369	ARRDC3	1.30244	2.46645
Peak_14418	UP	chr1	245153219	245153231	GFI1	MA0038.2	10.9777	+	245153009	245153660	1.15318	0.85438	1	1	0.3897	+	ENSG00000162849	KIF26B	3.82085	14.1316
Peak_132	UP	chr1	1208146	1208157	FOSL2	MA0478.1	10.9767	-	1208062	1208632	1.03748	0.64994	1	1	0.59507	-	ENSG00000186891	TNFRSF18	5.1871	36.4312
Peak_26269	UP	chr11	57649944	57649955	FOSL2	MA0478.1	10.9767	-	57649862	57650226	0.65964	1.39776	1	1	-0.97095	-	ENSG00000166793	YPEL4	1.52128	2.87046
Peak_71057	UP	chr19	2475485	2475504	CTCF	MA0139.1	10.9736	+	2474634	2477084	0.99002	0.84607	1	1	0.20251	+	ENSG00000099860	GADD45B	1.73773	3.3351
Peak_57147	UP	chr16	11783733	11783751	IRF2	MA0051.1	10.9736	-	11783132	11784083	1.2986	0.85797	1	1	0.54164	-	ENSG00000122299	ZC3H7A	1.20748	2.30934
Peak_185089	UP	chrX	48919259	48919269	TFCP2	MA0145.3	10.9735	+	48918819	48919641	1.21646	1.28713	1	1	-0.07493	-	ENSG00000102096	PIM2	1.19179	2.28437
Peak_94136	UP	chr20	36461163	36461173	TFCP2	MA0145.3	10.9735	-	36460792	36461661	1.44697	1.33734	1	1	0.1054	+	ENSG00000080845	DLGAP4	1.01765	2.02462
Peak_54650	UP	chr15	60580863	60580878	PKNOX1	MA0782.2	10.9715	-	60580403	60581143	0.94713	1.3034	1	1	-0.41932	-	ENSG00000069667	RORA	1.23669	2.35658
Peak_170242	UP	chr8	80864979	80864990	FOS	MA0476.1	10.964	-	80864618	80865392	0.75398	1.0657	1	1	-0.44484	-	ENSG00000164684	ZNF704	1.06746	2.09573
Peak_48649	UP	chr14	35416223	35416238	MEF2A	MA0052.4	10.9633	+	35416044	35417389	0.6295	0.67745	1	1	-0.09074	-	ENSG00000100906	NFKBIA	1.07454	2.10605
Peak_9640	UP	chr1	156106370	156106384	RFX3	MA0798.2	10.9573	-	156106012	156106832	2.20173	2.30031	1	1	-0.06027	+	ENSG00000160789	LMNA	4.56008	23.5896
Peak_141120	UP	chr6	16685391	16685404	ZNF24	MA1124.1	10.9572	-	16685051	16685636	0.8541	0.7139	1	1	0.22694	-	ENSG00000124788	ATXN1	3.40888	10.6212
Peak_114616	UP	chr4	1009734	1009753	CTCF	MA0139.1	10.9537	+	1009126	1010259	1.14692	1.18502	1	1	-0.04311	+	ENSG00000127418	FGFRL1	1.78477	3.44564
Peak_63556	UP	chr17	45307665	45307680	SP1	MA0079.4	10.9508	-	45307207	45307891	0.79016	0.43635	1	0	0.72127	-	ENSG00000006062	MAP3K14	1.49966	2.82776
Peak_26758	UP	chr11	65425393	65425413	RREB1	MA0073.1	10.9495	-	65425057	65425605	1.49398	1.96389	1	1	-0.37086	+	ENSG00000245532	NEAT1	1.12476	2.18065
Peak_138268	UP	chr5	150412839	150412860	IRF1	MA0050.2	10.9494	-	150412357	150413355	1.90053	1.97758	1	1	-0.05428	-	ENSG00000019582	CD74	1.81822	3.52647
Peak_93818	UP	chr20	31723944	31723955	ELK4	MA0076.2	10.9456	+	31722695	31724146	1.5242	1.41251	1	1	0.10219	-	ENSG00000171552	BCL2L1	1.04765	2.06715
Peak_29784	UP	chr11	117987252	117987262	MLX	MA0663.1	10.9449	+	117985916	117987674	1.26896	1.43843	1	1	-0.16733	+	ENSG00000110324	IL10RA	2.04693	4.13227
Peak_30431	UP	chr11	130069664	130069681	SP4	MA0685.1	10.9436	-	130068854	130070785	1.92878	1.51683	1	1	0.3258	+	ENSG00000084234	APLP2	1.54201	2.91199
Peak_12263	UP	chr1	205288447	205288461	ELF1	MA0473.3	10.9413	-	205288063	205288648	1.13395	0.46664	1	0	1.11036	+	ENSG00000133069	TMCC2	1.41393	2.66462
Peak_173205	UP	chr8	124688018	124688032	RFX3	MA0798.2	10.9408	-	124687378	124688264	0.71218	0.66626	1	1	0.08301	-	ENSG00000170873	MTSS1	1.37308	2.59023
Peak_136619	UP	chr5	124649954	124649967	NRL	MA0842.2	10.9389	+	124649575	124650282	1.00547	1.03325	1	1	-0.03552	-	ENSG00000168916	ZNF608	1.13438	2.19524
Peak_9412	UP	chr1	153545476	153545490	RFX3	MA0798.2	10.9368	-	153544822	153545996	0.75214	0.95094	1	1	-0.29962	-	ENSG00000196154	S100A4	3.35908	10.2608
Peak_162322	UP	chr7	131105726	131105742	ZNF682	MA1599.1	10.9366	+	131105625	131107077	0.72989	0.77229	1	1	-0.07112	-	ENSG00000231721	LINC-PINT	1.46353	2.75783
Peak_66108	UP	chr18	3451485	3451498	PBX2	MA1113.2	10.9346	-	3451096	3451623	1.20001	0.6148	1	0	0.8547	+	ENSG00000177426	TGIF1	1.32103	2.49844
Peak_9831	UP	chr1	159923751	159923763	IKZF1	MA1508.1	10.9322	+	159923146	159924770	2.48335	3.40294	1	1	-0.43799	-	ENSG00000158710	TAGLN2	1.05938	2.08404
Peak_31367	UP	chr12	10212843	10212857	ATF7	MA0834.1	10.9291	-	10212219	10213852	1.48957	1.16736	1	1	0.32472	+	ENSG00000139112	GABARAPL1	1.82008	3.53101
Peak_145003	UP	chr6	70413236	70413251	ZBTB33	MA0527.1	10.9252	+	70412902	70414059	0.68196	0.64205	1	1	0.07468	+	ENSG00000082269	FAM135A	2.61908	6.1436
Peak_3492	UP	chr1	67333307	67333319	ZNF384	MA1125.1	10.9238	-	67332803	67333713	0.63252	0.2679	1	0	0.97607	+	ENSG00000081985	IL12RB2	4.55766	23.55
Peak_9640	UP	chr1	156106367	156106383	RFX2	MA0600.2	10.9235	-	156106012	156106832	2.20173	2.30031	1	1	-0.06027	+	ENSG00000160789	LMNA	4.56008	23.5896
Peak_182203	UP	chr9	132241208	132241225	SP4	MA0685.1	10.9217	-	132240792	132241676	2.8272	2.77509	1	1	0.02583	+	ENSG00000196358	NTNG2	2.09488	4.27192
Peak_181821	UP	chr9	127569128	127569143	EGR3	MA0732.1	10.9212	+	127568951	127570312	0.98027	0.94996	1	1	0.04071	-	ENSG00000136830	NIBAN2	1.23742	2.35777
Peak_91029	UP	chr20	844572	844583	NFYA	MA0060.3	10.9198	-	844255	845001	1.52884	1.63459	1	1	-0.09026	+	ENSG00000125898	FAM110A	1.92014	3.78459
Peak_60906	UP	chr17	1628892	1628903	NFYA	MA0060.3	10.9198	-	1627850	1629485	1.08296	0.76071	1	1	0.45467	-	ENSG00000167703	SLC43A2	1.62057	3.07496
Peak_39103	UP	chr12	121802998	121803009	NFYA	MA0060.3	10.9198	-	121802707	121803557	0.8902	0.71814	1	1	0.2726	-	ENSG00000212694	LINC01089	1.46421	2.75911
Peak_93818	UP	chr20	31723639	31723650	NFYA	MA0060.3	10.9198	+	31722695	31724146	2.30826	2.73253	1	1	-0.23328	-	ENSG00000171552	BCL2L1	1.04765	2.06715
Peak_60906	UP	chr17	1628926	1628937	NFYA	MA0060.3	10.9192	+	1627850	1629485	1.37618	0.98123	1	1	0.44596	-	ENSG00000167703	SLC43A2	1.62057	3.07496
Peak_762	UP	chr1	11642598	11642617	CTCF	MA0139.1	10.9162	-	11642357	11642725	0.63046	0.95664	1	1	-0.5271	-	ENSG00000116661	FBXO2	1.51658	2.86112
Peak_185119	UP	chrX	49269416	49269427	EGR2	MA0472.2	10.912	+	49268866	49270113	0.98959	0.71574	1	1	0.41359	+	ENSG00000049769	PPP1R3F	1.40957	2.65657
Peak_134217	UP	chr5	91381058	91381072	RFX1	MA0509.2	10.9116	-	91379998	91381325	2.15319	2.15898	1	1	-0.00369	-	ENSG00000113369	ARRDC3	1.30244	2.46645
Peak_104078	UP	chr3	66472811	66472822	FOS	MA0476.1	10.9088	+	66472471	66473220	0.74534	0.17698	1	0	1.57848	-	ENSG00000144749	LRIG1	1.43248	2.6991
Peak_91029	UP	chr20	844590	844603	SP3	MA0746.2	10.9071	-	844255	845001	1.52884	1.63459	1	1	-0.09026	+	ENSG00000125898	FAM110A	1.92014	3.78459
Peak_21451	UP	chr10	102395726	102395740	ZNF449	MA1656.1	10.9068	+	102395168	102395756	1.13818	1.59452	1	1	-0.44981	+	ENSG00000077150	NFKB2	1.44968	2.73148
Peak_181821	UP	chr9	127569265	127569280	SP1	MA0079.4	10.9065	+	127568951	127570312	0.63482	0.71653	1	1	-0.15034	-	ENSG00000136830	NIBAN2	1.23742	2.35777
Peak_31266	UP	chr12	8949616	8949630	PLAG1	MA0163.1	10.9064	-	8949160	8950433	0.65913	0.61648	1	0	0.0824	-	ENSG00000003056	M6PR	1.48683	2.80272
Peak_13619	UP	chr1	229558758	229558770	ZNF148	MA1653.1	10.9061	+	229557691	229559291	0.869	0.74446	1	1	0.19648	-	ENSG00000135776	ABCB10	1.88619	3.69657
Peak_99941	UP	chr22	39145681	39145693	ZNF148	MA1653.1	10.9061	-	39145135	39146411	1.17704	1.18955	1	1	-0.01396	-	ENSG00000100307	CBX7	1.38812	2.61738
Peak_165427	UP	chr8	12754461	12754473	ZNF148	MA1653.1	10.9061	+	12753921	12756243	0.72908	0.5491	1	0	0.34872	-	ENSG00000154359	LONRF1	1.15129	2.22112
Peak_25402	UP	chr11	44565205	44565217	ZNF148	MA1653.1	10.9061	-	44564846	44565853	0.98848	1.37615	1	1	-0.43637	+	ENSG00000085117	CD82	1.03244	2.04547
Peak_9832	UP	chr1	159925653	159925665	ZNF652	MA1657.1	10.9053	+	159925229	159925885	0.76752	0.88585	1	1	-0.18267	-	ENSG00000158710	TAGLN2	1.05938	2.08404
Peak_155231	UP	chr7	39733365	39733381	CREM	MA0609.2	10.9037	-	39732922	39733831	1.47165	1.86597	1	1	-0.32129	+	ENSG00000188185	LINC00265	1.7577	3.38159
Peak_143163	UP	chr6	52420165	52420176	KLF3	MA1516.1	10.9029	+	52419917	52420745	2.49168	2.31331	1	1	0.1025	+	ENSG00000096093	EFHC1	1.54068	2.90931
Peak_96334	UP	chr21	15065128	15065140	ZNF652	MA1657.1	10.9014	-	15064011	15066551	1.61433	1.2359	1	1	0.35767	-	ENSG00000180530	NRIP1	2.26559	4.80851
Peak_13945	UP	chr1	235867045	235867060	SP1	MA0079.4	10.9005	+	235865997	235868422	2.36264	1.82175	1	1	0.35629	-	ENSG00000143669	LYST	1.36939	2.58362
Peak_77292	UP	chr2	46941537	46941549	YY1	MA0095.2	10.8925	+	46940833	46941797	0.68234	0.4593	1	0	0.47756	+	ENSG00000068724	TTC7A	1.36918	2.58324
Peak_104078	UP	chr3	66472812	66472823	FOSL2	MA0478.1	10.8914	-	66472471	66473220	0.74534	0.17698	1	0	1.57848	-	ENSG00000144749	LRIG1	1.43248	2.6991
Peak_184693	UP	chrX	30653268	30653280	NFYB	MA0502.2	10.8911	+	30652557	30653586	1.04043	0.77186	1	1	0.38389	+	ENSG00000198814	GK	1.63356	3.10278
Peak_65657	UP	chr17	81937346	81937358	NFYB	MA0502.2	10.8911	-	81937068	81937687	0.74053	0.60163	1	0	0.25752	-	ENSG00000183010	PYCR1	1.55545	2.93926
Peak_31266	UP	chr12	8949772	8949784	NFYB	MA0502.2	10.8911	+	8949160	8950433	1.1843	1.0428	1	1	0.16715	-	ENSG00000003056	M6PR	1.48683	2.80272
Peak_6392	UP	chr1	117605562	117605577	EGR3	MA0732.1	10.8854	-	117605285	117606539	0.78912	0.74643	1	1	0.07025	+	ENSG00000183508	TENT5C	3.13035	8.75647
Peak_154697	UP	chr7	30134727	30134741	ATF7	MA0834.1	10.8803	+	30134524	30135575	1.46646	1.6224	1	1	-0.13616	+	ENSG00000180354	MTURN	1.01502	2.02093
Peak_66115	UP	chr18	3594048	3594061	CREB1	MA0018.4	10.8786	+	3593500	3594912	1.64583	1.29217	1	1	0.32467	+	ENSG00000177337	DLGAP1-AS1	2.02332	4.06519
Peak_171532	UP	chr8	97775770	97775783	SP3	MA0746.2	10.8754	+	97775316	97776731	0.68656	0.56688	1	0	0.23516	+	ENSG00000104341	LAPTM4B	3.81182	14.0434
Peak_73609	UP	chr19	46636216	46636229	SP3	MA0746.2	10.8754	+	46636216	46636563	0.88739	0.57147	1	0	0.55009	-	ENSG00000167414	GNG8	2.40692	5.30339
Peak_121295	UP	chr4	89111479	89111492	SP3	MA0746.2	10.8754	+	89110810	89112089	1.67987	1.43175	1	1	0.2154	+	ENSG00000180346	TIGD2	1.8575	3.6238
Peak_142823	UP	chr6	44265628	44265641	SP3	MA0746.2	10.8754	+	44264941	44265829	1.4269	1.11766	1	1	0.32432	-	ENSG00000146232	NFKBIE	1.51971	2.86734
Peak_99942	UP	chr22	39152675	39152688	SP3	MA0746.2	10.8754	-	39152258	39153272	1.22668	1.3168	1	1	-0.09419	-	ENSG00000100307	CBX7	1.38812	2.61738
Peak_73465	UP	chr19	45001906	45001919	SP3	MA0746.2	10.8754	-	45001081	45002407	2.6842	2.03164	1	1	0.38386	+	ENSG00000104856	RELB	1.33582	2.5242
Peak_73465	UP	chr19	45002103	45002116	SP3	MA0746.2	10.8754	-	45001081	45002407	3.83819	3.19931	1	1	0.25472	+	ENSG00000104856	RELB	1.33582	2.5242
Peak_73465	UP	chr19	45002133	45002146	SP3	MA0746.2	10.8754	-	45001081	45002407	3.6902	2.77564	1	1	0.39729	+	ENSG00000104856	RELB	1.33582	2.5242
Peak_74185	UP	chr19	54463876	54463893	SP4	MA0685.1	10.8747	+	54463380	54465092	1.48792	1.31445	1	1	0.16589	-	ENSG00000275183	LENG9	1.68072	3.20587
Peak_74185	UP	chr19	54464104	54464121	SP4	MA0685.1	10.8747	+	54463380	54465092	1.18074	0.92742	1	1	0.31544	-	ENSG00000275183	LENG9	1.68072	3.20587
Peak_142582	UP	chr6	41560974	41560985	ELK4	MA0076.2	10.8744	+	41560594	41561599	0.70914	0.52173	1	0	0.37526	+	ENSG00000137166	FOXP4	1.43849	2.71036
Peak_58847	UP	chr16	47461244	47461255	ELK4	MA0076.2	10.8744	+	47460776	47461912	1.30239	1.20507	1	1	0.10307	+	ENSG00000102893	PHKB	1.3296	2.51333
Peak_6392	UP	chr1	117606000	117606011	KLF11	MA1512.1	10.8731	-	117605285	117606539	1.74627	1.55255	1	1	0.15909	+	ENSG00000183508	TENT5C	3.13035	8.75647
Peak_72243	UP	chr19	17539865	17539876	KLF11	MA1512.1	10.8731	-	17539334	17540301	1.7433	1.82144	1	1	-0.05961	+	ENSG00000167483	NIBAN3	2.95868	7.7741
Peak_182495	UP	chr9	136843976	136843987	KLF11	MA1512.1	10.8731	+	136843901	136844219	0.65114	0.49403	1	0	0.33397	+	ENSG00000232434	AJM1	1.95537	3.87816
Peak_181821	UP	chr9	127569127	127569138	KLF11	MA1512.1	10.8731	+	127568951	127570312	0.93792	0.94996	1	1	-0.01649	-	ENSG00000136830	NIBAN2	1.23742	2.35777
Peak_136625	UP	chr5	124748914	124748926	NFYB	MA0502.2	10.873	+	124748316	124749296	1.06421	1.18992	1	1	-0.14684	-	ENSG00000168916	ZNF608	1.13438	2.19524
Peak_3966	UP	chr1	76074355	76074369	TCF7L2	MA0523.1	10.8729	-	76074093	76075409	0.68118	0.52473	1	0	0.31826	+	ENSG00000184005	ST6GALNAC3	3.96241	15.5885
Peak_88930	UP	chr2	213152095	213152107	ZNF148	MA1653.1	10.8711	+	213151302	213152446	0.76049	0.69984	1	1	0.1043	-	ENSG00000030419	IKZF2	1.89541	3.72028
Peak_99422	UP	chr22	28883424	28883436	ZNF148	MA1653.1	10.8711	-	28882882	28883889	1.70698	1.05272	1	1	0.64443	+	ENSG00000183579	ZNRF3	1.76717	3.40386
Peak_165427	UP	chr8	12754099	12754115	KLF9	MA1107.2	10.871	+	12753921	12756243	0.63628	0.61619	1	0	0.03942	-	ENSG00000154359	LONRF1	1.15129	2.22112
Peak_1476	UP	chr1	24745321	24745336	SP1	MA0079.4	10.8709	+	24744832	24745717	2.66949	2.52921	1	1	0.07474	+	ENSG00000169504	CLIC4	2.64695	6.26342
Peak_152877	UP	chr7	2519681	2519696	SP1	MA0079.4	10.8709	+	2519188	2519945	0.73171	0.5859	1	0	0.27476	+	ENSG00000106003	LFNG	2.27213	4.83035
Peak_85857	UP	chr2	174487080	174487095	SP1	MA0079.4	10.8709	+	174486268	174487703	1.15033	1.3331	1	1	-0.1955	-	ENSG00000163328	GPR155	1.44038	2.71392
Peak_9619	UP	chr1	155859342	155859353	KLF3	MA1516.1	10.87	-	155859064	155860596	0.99105	1.49243	1	1	-0.54174	+	ENSG00000132718	SYT11	2.19465	4.5778
Peak_10769	UP	chr1	181089901	181089913	ZNF263	MA0528.2	10.8619	+	181089595	181090553	0.74343	0.44507	1	0	0.6214	+	ENSG00000162783	IER5	1.67364	3.1902
Peak_139744	UP	chr5	177497673	177497688	SP1	MA0079.4	10.8601	+	177497242	177498117	1.61624	1.54599	1	1	0.05997	-	ENSG00000196923	PDLIM7	1.37189	2.58809
Peak_73465	UP	chr19	45001317	45001327	TFEB	MA0692.1	10.8584	+	45001081	45002407	1.23612	1.65941	1	1	-0.39469	+	ENSG00000104856	RELB	1.33582	2.5242
Peak_25402	UP	chr11	44565305	44565319	ZNF135	MA1587.1	10.857	-	44564846	44565853	1.51215	1.8285	1	1	-0.25716	+	ENSG00000085117	CD82	1.03244	2.04547
Peak_4690	UP	chr1	89126136	89126147	FOS	MA0476.1	10.8568	+	89125837	89126404	0.78013	0.39775	1	0	0.81097	-	ENSG00000162645	GBP2	1.31544	2.48877
Peak_139744	UP	chr5	177497335	177497346	NRF1	MA0506.1	10.854	-	177497242	177498117	0.80888	0.72343	1	1	0.14096	-	ENSG00000196923	PDLIM7	1.37189	2.58809
Peak_127445	UP	chr4	173369947	173369958	NRF1	MA0506.1	10.8528	-	173369524	173371766	1.24361	1.45661	1	1	-0.21096	-	ENSG00000272870	SAP30-DT	2.73748	6.66904
Peak_65222	UP	chr17	77140880	77140891	NRF1	MA0506.1	10.8528	-	77139999	77141194	1.62185	1.3732	1	1	0.22372	+	ENSG00000129657	SEC14L1	1.23528	2.35428
Peak_38318	UP	chr12	104720729	104720741	ZNF384	MA1125.1	10.8497	+	104720204	104721340	1.0302	0.59942	1	0	0.68525	-	ENSG00000136052	SLC41A2	3.22028	9.3197
Peak_173265	UP	chr8	125429553	125429565	ZNF384	MA1125.1	10.8497	+	125429510	125430536	0.75456	0.60587	1	0	0.27257	+	ENSG00000173334	TRIB1	1.92398	3.79467
Peak_152752	UP	chr7	1138442	1138456	RFX3	MA0798.2	10.8491	+	1137620	1138689	1.2143	1.27207	1	1	-0.06164	-	ENSG00000146540	C7orf50	1.42885	2.69232
Peak_93818	UP	chr20	31723945	31723955	ETS1	MA0098.3	10.8487	-	31722695	31724146	1.5242	1.41251	1	1	0.10219	-	ENSG00000171552	BCL2L1	1.04765	2.06715
Peak_185088	UP	chrX	48917485	48917501	RFX2	MA0600.2	10.8452	-	48917138	48917684	1.10435	0.82213	1	1	0.3819	-	ENSG00000102096	PIM2	1.19179	2.28437
Peak_26536	UP	chr11	62551976	62551990	RFX3	MA0798.2	10.8445	-	62551638	62552383	2.25895	1.81316	1	1	0.30089	-	ENSG00000124942	AHNAK	2.65228	6.28662
Peak_13121	UP	chr1	221709259	221709272	JUN	MA0488.1	10.8442	+	221708888	221709417	0.88995	0.86087	1	1	0.04262	-	ENSG00000143507	DUSP10	3.02368	8.13238
Peak_44354	UP	chr13	67230525	67230537	ELF2	MA1483.1	10.8439	+	67230013	67231183	1.03207	1.19829	1	1	-0.19617	-	ENSG00000184226	PCDH9	1.07707	2.10974
Peak_99764	UP	chr22	37199429	37199440	ELK4	MA0076.2	10.8433	+	37198173	37199998	2.4265	2.2742	1	1	0.08937	-	ENSG00000133466	C1QTNF6	2.7976	6.95285
Peak_91027	UP	chr20	833709	833723	ZKSCAN5	MA1652.1	10.8428	-	833249	834284	1.72754	1.64411	1	1	0.06707	+	ENSG00000125898	FAM110A	1.92014	3.78459
Peak_73465	UP	chr19	45001304	45001319	EGR3	MA0732.1	10.8422	+	45001081	45002407	0.97638	1.16572	1	1	-0.23196	+	ENSG00000104856	RELB	1.33582	2.5242
Peak_114287	UP	chr3	196112136	196112147	NFYC	MA1644.1	10.8402	+	196111800	196112608	1.25431	1.57463	1	1	-0.30444	-	ENSG00000072274	TFRC	1.50751	2.8432
Peak_182503	UP	chr9	136901852	136901869	SP4	MA0685.1	10.8392	+	136901810	136903140	0.74425	0.24649	1	0	1.26286	+	ENSG00000127191	TRAF2	1.16457	2.24167
Peak_93818	UP	chr20	31723945	31723955	ELK3	MA0759.1	10.837	-	31722695	31724146	1.5242	1.41251	1	1	0.10219	-	ENSG00000171552	BCL2L1	1.04765	2.06715
Peak_141289	UP	chr6	20401798	20401810	POU2F1	MA0785.1	10.836	+	20401390	20402168	1.76175	1.83311	1	1	-0.054	+	ENSG00000112242	E2F3	1.05289	2.07468
Peak_78224	UP	chr2	64144452	64144469	SP4	MA0685.1	10.8358	-	64143436	64144899	3.02833	2.65615	1	1	0.18217	-	ENSG00000197329	PELI1	1.33866	2.52916
Peak_165427	UP	chr8	12754101	12754112	KLF16	MA0741.1	10.835	+	12753921	12756243	0.63628	0.61619	1	0	0.03942	-	ENSG00000154359	LONRF1	1.15129	2.22112
Peak_154513	UP	chr7	26864751	26864762	KLF16	MA0741.1	10.835	+	26864079	26865171	0.72913	0.9597	1	1	-0.35056	-	ENSG00000005020	SKAP2	1.08101	2.11552
Peak_38730	UP	chr12	113135770	113135782	ZNF148	MA1653.1	10.8341	-	113135403	113136454	0.95736	0.83379	1	1	0.17766	-	ENSG00000111344	RASAL1	2.72108	6.59368
Peak_121295	UP	chr4	89111419	89111431	ZNF148	MA1653.1	10.8341	+	89110810	89112089	2.37051	1.66288	1	1	0.48475	+	ENSG00000180346	TIGD2	1.8575	3.6238
Peak_31264	UP	chr12	8914626	8914638	ZNF148	MA1653.1	10.8341	-	8914155	8915270	0.75984	0.59922	1	0	0.29485	+	ENSG00000111752	PHC1	1.56003	2.9486
Peak_104081	UP	chr3	66501241	66501253	ZNF148	MA1653.1	10.8341	+	66500088	66501646	1.4477	1.17926	1	1	0.27304	-	ENSG00000144749	LRIG1	1.43248	2.6991
Peak_85857	UP	chr2	174487207	174487220	ZBTB6	MA1581.1	10.8291	+	174486268	174487703	1.0221	1.84516	1	1	-0.78875	-	ENSG00000163328	GPR155	1.44038	2.71392
Peak_96355	UP	chr21	15441302	15441314	NR4A1	MA1112.2	10.8283	+	15440970	15441682	0.95165	0.17394	1	0	1.90591	-	ENSG00000229425		1.6356	3.10717
Peak_181999	UP	chr9	129496108	129496121	SP3	MA0746.2	10.8281	-	129495912	129496838	0.66472	0.45143	1	0	0.46519	+	ENSG00000204054	LINC00963	2.47457	5.55802
Peak_104364	UP	chr3	72100980	72100991	KLF3	MA1516.1	10.8277	-	72100407	72101368	1.15522	1.52166	1	1	-0.36718	-	ENSG00000241163	LINC00877	4.89155	29.6827
Peak_1476	UP	chr1	24745160	24745171	KLF3	MA1516.1	10.8277	+	24744832	24745717	3.84354	4.56275	1	1	-0.24118	+	ENSG00000169504	CLIC4	2.64695	6.26342
Peak_1476	UP	chr1	24745242	24745253	KLF3	MA1516.1	10.8277	+	24744832	24745717	3.55935	3.56062	1	1	-0.0005	+	ENSG00000169504	CLIC4	2.64695	6.26342
Peak_94044	UP	chr20	34709743	34709754	KLF3	MA1516.1	10.8277	-	34708766	34710175	1.10771	1.11497	1	1	-0.00858	+	ENSG00000078804	TP53INP2	1.52354	2.87496
Peak_60449	UP	chr16	88453138	88453149	KLF3	MA1516.1	10.8277	-	88452557	88453415	2.91046	2.02794	1	1	0.49872	+	ENSG00000179588	ZFPM1	1.45624	2.74392
Peak_73465	UP	chr19	45001938	45001949	KLF3	MA1516.1	10.8277	-	45001081	45002407	2.3803	2.14404	1	1	0.14386	+	ENSG00000104856	RELB	1.33582	2.5242
Peak_58847	UP	chr16	47461283	47461294	KLF3	MA1516.1	10.8277	-	47460776	47461912	1.16176	1.37894	1	1	-0.2276	+	ENSG00000102893	PHKB	1.3296	2.51333
Peak_158449	UP	chr7	75994691	75994702	KLF3	MA1516.1	10.8277	+	75994381	75995031	1.80336	1.70396	1	1	0.077	-	ENSG00000189077	TMEM120A	1.302	2.4657
Peak_166793	UP	chr8	37899549	37899560	KLF3	MA1516.1	10.8277	+	37898989	37899964	1.38368	1.12746	1	1	0.27166	-	ENSG00000156675	RAB11FIP1	1.04689	2.06607
Peak_166793	UP	chr8	37899570	37899581	KLF3	MA1516.1	10.8277	+	37898989	37899964	1.29876	0.96537	1	1	0.38987	-	ENSG00000156675	RAB11FIP1	1.04689	2.06607
Peak_25402	UP	chr11	44565211	44565222	KLF3	MA1516.1	10.8277	-	44564846	44565853	0.98848	1.37615	1	1	-0.43637	+	ENSG00000085117	CD82	1.03244	2.04547
Peak_104364	UP	chr3	72100979	72100990	KLF10	MA1511.1	10.8268	-	72100407	72101368	1.15522	1.52166	1	1	-0.36718	-	ENSG00000241163	LINC00877	4.89155	29.6827
Peak_1476	UP	chr1	24745161	24745172	KLF10	MA1511.1	10.8268	+	24744832	24745717	3.84354	4.56275	1	1	-0.24118	+	ENSG00000169504	CLIC4	2.64695	6.26342
Peak_1476	UP	chr1	24745243	24745254	KLF10	MA1511.1	10.8268	+	24744832	24745717	3.55935	3.56062	1	1	-0.0005	+	ENSG00000169504	CLIC4	2.64695	6.26342
Peak_60449	UP	chr16	88453137	88453148	KLF10	MA1511.1	10.8268	-	88452557	88453415	2.89807	2.01421	1	1	0.50209	+	ENSG00000179588	ZFPM1	1.45624	2.74392
Peak_73465	UP	chr19	45001937	45001948	KLF10	MA1511.1	10.8268	-	45001081	45002407	2.3803	2.14404	1	1	0.14386	+	ENSG00000104856	RELB	1.33582	2.5242
Peak_58847	UP	chr16	47461282	47461293	KLF10	MA1511.1	10.8268	-	47460776	47461912	1.16176	1.37894	1	1	-0.2276	+	ENSG00000102893	PHKB	1.3296	2.51333
Peak_158449	UP	chr7	75994692	75994703	KLF10	MA1511.1	10.8268	+	75994381	75995031	1.80336	1.70396	1	1	0.077	-	ENSG00000189077	TMEM120A	1.302	2.4657
Peak_165427	UP	chr8	12755507	12755518	KLF10	MA1511.1	10.8268	-	12753921	12756243	1.13296	1.04614	1	1	0.10454	-	ENSG00000154359	LONRF1	1.15129	2.22112
Peak_114286	UP	chr3	196082125	196082140	SP1	MA0079.4	10.8255	+	196081066	196082625	1.45257	1.66648	1	1	-0.1852	-	ENSG00000072274	TFRC	1.50751	2.8432
Peak_182500	UP	chr9	136886686	136886701	SP1	MA0079.4	10.8255	-	136885934	136886968	0.91055	0.8024	1	1	0.16176	+	ENSG00000127191	TRAF2	1.16457	2.24167
Peak_72999	UP	chr19	38427431	38427444	NFKB2	MA0778.1	10.8234	+	38427161	38427853	1.1721	0.17296	1	0	2.18332	-	ENSG00000171777	RASGRP4	5.13965	35.2524
Peak_70347	UP	chr18	75071160	75071174	USF1	MA0093.3	10.8229	+	75070787	75071804	1.18349	1.42105	1	1	-0.2434	-	ENSG00000278607		2.51017	5.69686
Peak_2263	UP	chr1	37477521	37477533	POU2F1	MA0785.1	10.8215	+	37477195	37477781	0.89274	1.1048	1	1	-0.27699	+	ENSG00000163874	ZC3H12A	1.52733	2.88251
Peak_94043	UP	chr20	34704279	34704293	ATF7	MA0834.1	10.8212	-	34703677	34704888	0.6461	0.75178	1	1	-0.18895	+	ENSG00000078804	TP53INP2	1.52354	2.87496
Peak_155231	UP	chr7	39733560	39733570	ETS2	MA1484.1	10.8199	+	39732922	39733831	1.2257	1.29516	1	1	-0.07319	+	ENSG00000188185	LINC00265	1.7577	3.38159
Peak_184402	UP	chrX	16946603	16946615	GFI1	MA0038.2	10.8196	-	16946149	16947131	0.88077	0.93344	1	1	-0.07479	+	ENSG00000169891	REPS2	1.00473	2.00657
Peak_85857	UP	chr2	174487174	174487187	E2F6	MA0471.2	10.817	-	174486268	174487703	1.0221	2.04389	1	1	-0.92847	-	ENSG00000163328	GPR155	1.44038	2.71392
Peak_133173	UP	chr5	72955956	72955967	NRF1	MA0506.1	10.8158	+	72955371	72956836	1.29419	1.58324	1	1	-0.2702	+	ENSG00000157107	FCHO2	4.26443	19.2186
Peak_101777	UP	chr3	17742904	17742915	NRF1	MA0506.1	10.8158	+	17741987	17743411	0.99379	0.84232	1	1	0.21313	-	ENSG00000131374	TBC1D5	1.04403	2.06198
Peak_2263	UP	chr1	37477441	37477455	ETV1	MA0761.2	10.8128	-	37477195	37477781	0.9568	1.16772	1	1	-0.26048	+	ENSG00000163874	ZC3H12A	1.52733	2.88251
Peak_63556	UP	chr17	45307663	45307679	KLF9	MA1107.2	10.8125	-	45307207	45307891	0.79016	0.45786	1	0	0.66547	-	ENSG00000006062	MAP3K14	1.49966	2.82776
Peak_85857	UP	chr2	174487080	174487097	SP4	MA0685.1	10.8071	+	174486268	174487703	1.15033	1.3331	1	1	-0.1955	-	ENSG00000163328	GPR155	1.44038	2.71392
Peak_150471	UP	chr6	144151335	144151349	ETV1	MA0761.2	10.8055	-	144149895	144151820	0.76393	0.38542	1	0	0.81997	+	ENSG00000135604	STX11	2.85355	7.22777
Peak_101589	UP	chr3	14432013	14432027	RFX3	MA0798.2	10.8051	+	14431757	14433026	2.14749	1.14977	1	1	0.842	+	ENSG00000131389	SLC6A6	1.1331	2.1933
Peak_104081	UP	chr3	66501058	66501075	SP4	MA0685.1	10.8048	+	66500088	66501646	2.33227	1.63924	1	1	0.4817	-	ENSG00000144749	LRIG1	1.43248	2.6991
Peak_6392	UP	chr1	117605875	117605886	NFYC	MA1644.1	10.8043	+	117605285	117606539	2.69963	2.68029	1	1	0.00997	+	ENSG00000183508	TENT5C	3.13035	8.75647
Peak_13121	UP	chr1	221709162	221709175	CREB1	MA0018.4	10.8026	-	221708888	221709417	1.84905	1.3726	1	1	0.40223	-	ENSG00000143507	DUSP10	3.02368	8.13238
Peak_182500	UP	chr9	136886387	136886399	NFYB	MA0502.2	10.8009	-	136885934	136886968	2.88797	2.40405	1	1	0.25405	+	ENSG00000127191	TRAF2	1.16457	2.24167
Peak_187192	UP	chrX	130082401	130082419	IRF2	MA0051.1	10.7993	-	130082173	130082837	0.71893	0.54047	1	0	0.35019	-	ENSG00000102034	ELF4	1.00781	2.01085
Peak_35635	UP	chr12	62192383	62192395	ZNF148	MA1653.1	10.7991	-	62191016	62193017	0.70964	0.64102	1	1	0.12628	-	ENSG00000198673	TAFA2	1.43944	2.71215
Peak_101031	UP	chr3	3799339	3799351	ZNF148	MA1653.1	10.7991	-	3798566	3800172	0.63191	0.56243	1	0	0.14204	+	ENSG00000175928	LRRN1	1.04481	2.0631
Peak_73445	UP	chr19	44747415	44747428	SP3	MA0746.2	10.7984	+	44747268	44748954	0.63155	0.64134	1	1	-0.01894	+	ENSG00000069399	BCL3	2.05344	4.15094
Peak_21836	UP	chr10	110497776	110497789	SP3	MA0746.2	10.7984	+	110497433	110498558	1.30322	1.15857	1	1	0.15588	+	ENSG00000138166	DUSP5	1.722	3.29894
Peak_181821	UP	chr9	127569267	127569280	SP3	MA0746.2	10.7984	+	127568951	127570312	0.63482	0.71653	1	1	-0.15034	-	ENSG00000136830	NIBAN2	1.23742	2.35777
Peak_3176	UP	chr1	61078136	61078149	SP3	MA0746.2	10.7984	-	61077789	61078203	0.70163	1.03157	1	1	-0.49258	+	ENSG00000162599	NFIA	1.18925	2.28034
Peak_171532	UP	chr8	97775776	97775787	MAZ	MA1522.1	10.7966	+	97775316	97776731	0.68656	0.56688	1	0	0.23516	+	ENSG00000104341	LAPTM4B	3.81182	14.0434
Peak_166331	UP	chr8	29350732	29350743	MAZ	MA1522.1	10.7966	-	29350275	29351497	1.13481	0.55535	1	0	0.90462	-	ENSG00000120875	DUSP4	3.73413	13.3071
Peak_125339	UP	chr4	144646033	144646044	MAZ	MA1522.1	10.7966	+	144645374	144647440	0.68518	0.73081	1	1	-0.08058	+	ENSG00000164161	HHIP	2.93643	7.65515
Peak_38730	UP	chr12	113135920	113135931	MAZ	MA1522.1	10.7966	-	113135403	113136454	1.12739	0.94105	1	1	0.23565	-	ENSG00000111344	RASAL1	2.72108	6.59368
Peak_73609	UP	chr19	46636222	46636233	MAZ	MA1522.1	10.7966	+	46636216	46636563	0.88739	0.57147	1	0	0.55009	-	ENSG00000167414	GNG8	2.40692	5.30339
Peak_49955	UP	chr14	64465468	64465479	MAZ	MA1522.1	10.7966	-	64465048	64465919	0.80555	0.78152	1	1	0.03841	+	ENSG00000179841	AKAP5	1.99334	3.98158
Peak_71057	UP	chr19	2476977	2476988	MAZ	MA1522.1	10.7966	+	2474634	2477084	0.74102	0.60704	1	0	0.24742	+	ENSG00000099860	GADD45B	1.73773	3.3351
Peak_142823	UP	chr6	44265634	44265645	MAZ	MA1522.1	10.7966	+	44264941	44265829	1.24738	1.17024	1	1	0.08447	-	ENSG00000146232	NFKBIE	1.51971	2.86734
Peak_134217	UP	chr5	91380471	91380482	MAZ	MA1522.1	10.7966	-	91379998	91381325	1.05834	0.83732	1	1	0.30279	-	ENSG00000113369	ARRDC3	1.30244	2.46645
Peak_21107	UP	chr10	96832602	96832613	MAZ	MA1522.1	10.7966	+	96831855	96833339	1.42819	1.08	1	1	0.37051	+	ENSG00000196233	LCOR	1.25229	2.38218
Peak_65222	UP	chr17	77140980	77140991	MAZ	MA1522.1	10.7966	+	77139999	77141194	1.6375	1.37583	1	1	0.23415	+	ENSG00000129657	SEC14L1	1.23528	2.35428
Peak_100323	UP	chr22	44668719	44668730	MAZ	MA1522.1	10.7966	+	44667744	44668931	0.79255	0.76827	1	1	0.03938	+	ENSG00000186654	PRR5	1.21228	2.31703
Peak_103711	UP	chr3	56801999	56802010	MAZ	MA1522.1	10.7966	-	56801172	56802493	1.45786	1.20711	1	1	0.25157	-	ENSG00000163947	ARHGEF3	1.14282	2.20813
Peak_23022	UP	chr10	133357771	133357782	MAZ	MA1522.1	10.7966	-	133357472	133358146	0.75371	0.54463	1	0	0.40033	-	ENSG00000148803	FUOM	1.10987	2.15827
Peak_13240	UP	chr1	223726752	223726763	MAZ	MA1522.1	10.7966	+	223726389	223727256	0.88859	0.27033	1	0	1.3947	+	ENSG00000162909	CAPN2	1.10071	2.1446
Peak_49540	UP	chr14	55271310	55271321	MAZ	MA1522.1	10.7966	+	55271006	55272324	1.55083	1.37088	1	1	0.16554	+	ENSG00000178974	FBXO34	1.07859	2.11197
Peak_48648	UP	chr14	35404165	35404176	MAZ	MA1522.1	10.7966	-	35403240	35405127	1.20295	1.18668	1	1	0.018	-	ENSG00000100906	NFKBIA	1.07454	2.10605
Peak_48648	UP	chr14	35405001	35405012	MAZ	MA1522.1	10.7966	+	35403240	35405127	0.9877	0.81353	1	1	0.24947	-	ENSG00000100906	NFKBIA	1.07454	2.10605
Peak_9831	UP	chr1	159923379	159923390	MAZ	MA1522.1	10.7966	-	159923146	159924770	1.55943	1.80167	1	1	-0.19557	-	ENSG00000158710	TAGLN2	1.05938	2.08404
Peak_26537	UP	chr11	62555588	62555602	RFX3	MA0798.2	10.7922	+	62555386	62555979	1.53878	1.008	1	1	0.56084	-	ENSG00000124942	AHNAK	2.65228	6.28662
Peak_57721	UP	chr16	27402122	27402137	SP1	MA0079.4	10.7906	-	27401861	27402672	1.06842	1.08085	1	1	-0.01515	+	ENSG00000103522	IL21R	1.29038	2.44593
Peak_28889	UP	chr11	102317134	102317146	NR4A1	MA1112.2	10.7902	-	102316920	102318010	0.9027	0.81748	1	1	0.12693	+	ENSG00000023445	BIRC3	2.95384	7.74806
Peak_48648	UP	chr14	35403894	35403908	ZNF135	MA1587.1	10.7892	-	35403240	35405127	1.84584	1.583	1	1	0.20831	-	ENSG00000100906	NFKBIA	1.07454	2.10605
Peak_70347	UP	chr18	75071375	75071395	RREB1	MA0073.1	10.7889	-	75070787	75071804	0.6566	0.76423	1	1	-0.18974	-	ENSG00000278607		2.51017	5.69686
Peak_89336	UP	chr2	218897301	218897313	ZNF148	MA1653.1	10.7879	-	218896355	218897326	0.63372	0.39233	1	0	0.56694	+	ENSG00000135925	WNT10A	3.84324	14.3526
Peak_65222	UP	chr17	77140820	77140832	ZNF148	MA1653.1	10.7879	+	77139999	77141194	1.24855	1.58413	1	1	-0.31866	+	ENSG00000129657	SEC14L1	1.23528	2.35428
Peak_104364	UP	chr3	72100728	72100740	IKZF1	MA1508.1	10.7876	+	72100407	72101368	0.6955	1.21953	1	1	-0.72358	-	ENSG00000241163	LINC00877	4.89155	29.6827
Peak_49353	UP	chr14	51652069	51652088	CTCF	MA0139.1	10.7837	-	51651013	51652789	0.94141	0.86791	1	1	0.10464	+	ENSG00000139926	FRMD6	2.54962	5.85479
Peak_149484	UP	chr6	131628357	131628370	ZBTB6	MA1581.1	10.7829	+	131627729	131629150	1.29626	1.19937	1	1	0.10306	+	ENSG00000154269	ENPP3	3.94471	15.3984
Peak_58847	UP	chr16	47461281	47461296	SP1	MA0079.4	10.7821	-	47460776	47461912	1.16176	1.37894	1	1	-0.2276	+	ENSG00000102893	PHKB	1.3296	2.51333
Peak_23022	UP	chr10	133358072	133358087	SP1	MA0079.4	10.7808	-	133357472	133358146	0.79828	0.67243	1	1	0.2154	-	ENSG00000148803	FUOM	1.10987	2.15827
Peak_64306	UP	chr17	58417723	58417735	ZNF148	MA1653.1	10.7722	+	58417416	58418026	1.58943	1.83272	1	1	-0.19312	-	ENSG00000108375	RNF43	1.0758	2.10788
Peak_27686	UP	chr11	83071968	83071984	BCL6	MA0463.2	10.7672	+	83071196	83072449	2.57113	2.30714	1	1	0.14959	-	ENSG00000137502	RAB30	2.58455	5.99827
Peak_1476	UP	chr1	24745392	24745403	KLF11	MA1512.1	10.7668	-	24744832	24745717	1.06047	1.37027	1	1	-0.339	+	ENSG00000169504	CLIC4	2.64695	6.26342
Peak_77292	UP	chr2	46941146	46941157	KLF11	MA1512.1	10.7668	+	46940833	46941797	0.73191	0.43658	1	0	0.62404	+	ENSG00000068724	TTC7A	1.36918	2.58324
Peak_149544	UP	chr6	132512814	132512825	KLF11	MA1512.1	10.7668	-	132512527	132513467	0.72479	0.86454	1	1	-0.22353	-	ENSG00000079950	STX7	1.18372	2.27163
Peak_142580	UP	chr6	41546209	41546219	SNAI3	MA1559.1	10.7601	-	41545805	41546892	1.16614	1.18041	1	1	-0.01605	+	ENSG00000137166	FOXP4	1.43849	2.71036
Peak_15117	UP	chr10	6051172	6051182	ETS2	MA1484.1	10.7588	+	6050379	6051567	0.92528	1.04924	1	1	-0.16329	-	ENSG00000134460	IL2RA	6.32781	80.3268
Peak_93848	UP	chr20	32207835	32207847	ZBTB14	MA1650.1	10.7571	-	32207332	32208161	0.91684	0.96438	1	1	-0.06535	-	ENSG00000126003	PLAGL2	1.30877	2.4773
Peak_158433	UP	chr7	75739305	75739317	ZBTB14	MA1650.1	10.7571	+	75738685	75739870	3.13737	2.91439	1	1	0.10266	-	ENSG00000127946	HIP1	1.18719	2.27709
Peak_109804	UP	chr3	130850283	130850296	ZNF24	MA1124.1	10.7559	-	130850141	130850760	0.862	1.06039	1	1	-0.26818	+	ENSG00000017260	ATP2C1	1.24426	2.36896
Peak_100327	UP	chr22	44701999	44702011	ZNF263	MA0528.2	10.7547	+	44701629	44702699	1.32342	1.19259	1	1	0.13817	+	ENSG00000186654	PRR5	1.21228	2.31703
Peak_101586	UP	chr3	14402934	14402946	ZNF263	MA0528.2	10.7547	-	14402135	14403488	0.84126	0.59987	1	0	0.42274	+	ENSG00000131389	SLC6A6	1.1331	2.1933
Peak_73607	UP	chr19	46619854	46619874	RREB1	MA0073.1	10.7512	-	46619774	46620361	0.74561	0.55674	1	0	0.36025	-	ENSG00000160013	PTGIR	1.46611	2.76276
Peak_147889	UP	chr6	110180060	110180074	PLAG1	MA0163.1	10.7471	+	110178680	110180651	1.14058	1.29039	1	1	-0.16334	-	ENSG00000112290	WASF1	1.60552	3.04305
Peak_57721	UP	chr16	27401969	27401982	ATF2	MA1632.1	10.7457	+	27401861	27402672	1.02102	0.73722	1	1	0.41719	+	ENSG00000103522	IL21R	1.29038	2.44593
Peak_127445	UP	chr4	173369746	173369765	BACH2	MA1101.2	10.7434	-	173369524	173371766	1.16863	1.31414	1	1	-0.15559	-	ENSG00000272870	SAP30-DT	2.73748	6.66904
Peak_184693	UP	chrX	30653267	30653278	NFYA	MA0060.3	10.741	-	30652557	30653586	1.04043	0.77186	1	1	0.38389	+	ENSG00000198814	GK	1.63356	3.10278
Peak_39103	UP	chr12	121803222	121803233	NFYA	MA0060.3	10.741	-	121802707	121803557	0.89296	0.58284	1	0	0.53423	-	ENSG00000212694	LINC01089	1.46421	2.75911
Peak_56984	UP	chr16	8674557	8674568	NFYA	MA0060.3	10.741	-	8673951	8674871	1.25529	1.22962	1	1	0.0274	+	ENSG00000183044	ABAT	1.28407	2.43525
Peak_66115	UP	chr18	3594302	3594314	ZNF384	MA1125.1	10.7399	-	3593500	3594912	1.28412	1.0069	1	1	0.32008	+	ENSG00000177337	DLGAP1-AS1	2.02332	4.06519
Peak_4751	UP	chr1	89843608	89843619	PRDM1	MA0508.3	10.7386	+	89842791	89844168	0.76043	0.74786	1	1	0.02101	+	ENSG00000171492	LRRC8D	1.13151	2.19088
Peak_38324	UP	chr12	104958454	104958465	KLF3	MA1516.1	10.7337	+	104957516	104959093	0.7309	0.5669	1	0	0.31336	-	ENSG00000136052	SLC41A2	3.22028	9.3197
Peak_71018	UP	chr19	2096675	2096686	KLF3	MA1516.1	10.7337	-	2096061	2097477	3.39829	3.16568	1	1	0.099	+	ENSG00000099840	IZUMO4	3.08895	8.50876
Peak_31264	UP	chr12	8914372	8914386	RFX1	MA0509.2	10.731	-	8914155	8915270	0.75033	1.12526	1	1	-0.5223	+	ENSG00000111752	PHC1	1.56003	2.9486
Peak_184930	UP	chrX	41923718	41923735	SP4	MA0685.1	10.7277	+	41922968	41924594	0.76796	0.68138	1	1	0.14994	-	ENSG00000147044	CASK	1.07105	2.10096
Peak_65222	UP	chr17	77140961	77140973	ZNF148	MA1653.1	10.7254	+	77139999	77141194	1.65264	1.37583	1	1	0.2466	+	ENSG00000129657	SEC14L1	1.23528	2.35428
Peak_26758	UP	chr11	65425358	65425377	CTCF	MA0139.1	10.7216	-	65425057	65425605	1.74481	2.05711	1	1	-0.2246	+	ENSG00000245532	NEAT1	1.12476	2.18065
Peak_9720	UP	chr1	156836192	156836207	ZBTB26	MA1579.1	10.7205	+	156835982	156836615	0.97545	0.20574	1	0	1.78432	+	ENSG00000198400	NTRK1	2.85712	7.24569
Peak_66115	UP	chr18	3594048	3594061	ATF2	MA1632.1	10.7164	+	3593500	3594912	1.64583	1.29217	1	1	0.32467	+	ENSG00000177337	DLGAP1-AS1	2.02332	4.06519
Peak_137772	UP	chr5	141974153	141974165	NR4A1	MA1112.2	10.7162	-	141973972	141974430	0.66133	0.26459	1	0	1.04377	-	ENSG00000113555	PCDH12	1.40391	2.64618
Peak_114617	UP	chr4	1011403	1011417	EGR1	MA0162.4	10.7119	-	1010364	1011709	0.94177	0.91692	1	1	0.03452	+	ENSG00000127418	FGFRL1	1.78477	3.44564
Peak_85857	UP	chr2	174487084	174487098	EGR1	MA0162.4	10.7119	+	174486268	174487703	1.15033	1.3331	1	1	-0.1955	-	ENSG00000163328	GPR155	1.44038	2.71392
Peak_73465	UP	chr19	45001418	45001432	EGR1	MA0162.4	10.7119	+	45001081	45002407	1.4332	1.63938	1	1	-0.18102	+	ENSG00000104856	RELB	1.33582	2.5242
Peak_158433	UP	chr7	75739295	75739309	EGR1	MA0162.4	10.7119	+	75738685	75739870	3.13737	2.91439	1	1	0.10266	-	ENSG00000127946	HIP1	1.18719	2.27709
Peak_182500	UP	chr9	136886683	136886697	EGR1	MA0162.4	10.7119	-	136885934	136886968	0.91055	0.8024	1	1	0.16176	+	ENSG00000127191	TRAF2	1.16457	2.24167
Peak_15107	UP	chr10	5977657	5977670	BACH1	MA1633.1	10.7105	+	5977249	5978246	0.97714	0.56142	1	0	0.69597	-	ENSG00000134470	IL15RA	4.10634	17.2239
Peak_132	UP	chr1	1208145	1208156	FOS	MA0476.1	10.7104	+	1208062	1208632	1.03748	0.64994	1	1	0.59507	-	ENSG00000186891	TNFRSF18	5.1871	36.4312
Peak_26269	UP	chr11	57649943	57649954	FOS	MA0476.1	10.7104	+	57649862	57650226	0.65964	1.39776	1	1	-0.97095	-	ENSG00000166793	YPEL4	1.52128	2.87046
Peak_85857	UP	chr2	174487186	174487203	SP4	MA0685.1	10.7087	+	174486268	174487703	1.0221	2.04389	1	1	-0.92847	-	ENSG00000163328	GPR155	1.44038	2.71392
Peak_113672	UP	chr3	187745422	187745433	STAT3	MA0144.2	10.7074	-	187745377	187745957	0.85901	0.76684	1	1	0.14434	-	ENSG00000113916	BCL6	1.28104	2.43014
Peak_78224	UP	chr2	64144644	64144660	RFX5	MA0510.2	10.705	+	64143436	64144899	1.01999	1.44155	1	1	-0.4577	-	ENSG00000197329	PELI1	1.33866	2.52916
Peak_16448	UP	chr10	30433990	30434000	RELA	MA0107.1	10.7026	+	30433678	30434692	0.69209	0.51784	1	0	0.3538	+	ENSG00000107968	MAP3K8	4.1146	17.3228
Peak_26269	UP	chr11	57649939	57649958	BACH2	MA1101.2	10.7011	+	57649862	57650226	0.65964	1.39776	1	1	-0.97095	-	ENSG00000166793	YPEL4	1.52128	2.87046
Peak_71057	UP	chr19	2476802	2476816	MTF1	MA0863.1	10.7002	-	2474634	2477084	0.81037	0.77995	1	1	0.04854	+	ENSG00000099860	GADD45B	1.73773	3.3351
Peak_158433	UP	chr7	75739179	75739196	PBX3	MA1114.1	10.697	-	75738685	75739870	2.94964	3.12173	1	1	-0.07897	-	ENSG00000127946	HIP1	1.18719	2.27709
Peak_150967	UP	chr6	150599360	150599371	PRDM1	MA0508.3	10.6961	+	150599004	150601086	0.66774	0.42855	1	0	0.53093	+	ENSG00000120278	PLEKHG1	1.26553	2.40415
Peak_4758	UP	chr1	89871049	89871063	ETV1	MA0761.2	10.6953	-	89870838	89871397	0.98814	1.07024	1	1	-0.1041	+	ENSG00000171492	LRRC8D	1.13151	2.19088
Peak_71018	UP	chr19	2096802	2096819	SP4	MA0685.1	10.6949	-	2096061	2097477	3.28743	3.94031	1	1	-0.25365	+	ENSG00000099840	IZUMO4	3.08895	8.50876
Peak_166793	UP	chr8	37899568	37899585	SP4	MA0685.1	10.6938	+	37898989	37899964	1.29876	0.96537	1	1	0.38987	-	ENSG00000156675	RAB11FIP1	1.04689	2.06607
Peak_2264	UP	chr1	37479823	37479834	FOSL2	MA0478.1	10.6928	+	37479587	37480036	0.76086	0.82603	1	1	-0.10421	+	ENSG00000163874	ZC3H12A	1.52733	2.88251
Peak_166793	UP	chr8	37899534	37899545	KLF16	MA0741.1	10.6922	+	37898989	37899964	1.38368	1.12746	1	1	0.27166	-	ENSG00000156675	RAB11FIP1	1.04689	2.06607
Peak_150464	UP	chr6	144063778	144063791	SP3	MA0746.2	10.6919	+	144063357	144064999	1.06553	0.8389	1	1	0.30924	-	ENSG00000118495	PLAGL1	2.19686	4.58479
Peak_11008	UP	chr1	185318039	185318052	BACH1	MA1633.1	10.6903	-	185315993	185318243	0.69527	0.52743	1	0	0.33762	-	ENSG00000116679	IVNS1ABP	1.08789	2.12563
Peak_131	UP	chr1	1201579	1201592	BACH1	MA1633.1	10.6886	-	1201275	1202692	1.20293	1.06973	1	1	0.15444	-	ENSG00000186891	TNFRSF18	5.1871	36.4312
Peak_90868	UP	chr2	241036627	241036641	IRF7	MA0772.1	10.6866	+	241036124	241037285	0.7857	0.59035	1	0	0.35533	+	ENSG00000162804	SNED1	1.19823	2.29458
Peak_142582	UP	chr6	41560973	41560986	ZBTB7A	MA0750.2	10.6819	-	41560594	41561599	0.70914	0.52173	1	0	0.37526	+	ENSG00000137166	FOXP4	1.43849	2.71036
Peak_57147	UP	chr16	11783734	11783755	IRF1	MA0050.2	10.6809	+	11783132	11784083	1.2986	0.85797	1	1	0.54164	-	ENSG00000122299	ZC3H7A	1.20748	2.30934
Peak_21151	UP	chr10	97292992	97293011	BACH2	MA1101.2	10.6805	+	97292232	97293031	0.70121	0.70708	1	1	-0.01041	-	ENSG00000213390	ARHGAP19	1.18475	2.27324
Peak_66634	UP	chr18	13375413	13375424	BATF	MA1634.1	10.6771	-	13374868	13375832	1.11236	0.62248	1	0	0.7395	+	ENSG00000168675	LDLRAD4	1.13143	2.19075
Peak_125022	UP	chr4	139657923	139657934	FOS	MA0476.1	10.6743	+	139657808	139658407	0.7048	0.76689	1	1	-0.10606	+	ENSG00000085871	MGST2	1.40305	2.64461
Peak_182499	UP	chr9	136882778	136882791	SP3	MA0746.2	10.6729	-	136882450	136882888	0.71602	0.3005	1	0	1.01034	+	ENSG00000127191	TRAF2	1.16457	2.24167
Peak_26536	UP	chr11	62551976	62551990	RFX1	MA0509.2	10.6692	-	62551638	62552383	2.25895	1.81316	1	1	0.30089	-	ENSG00000124942	AHNAK	2.65228	6.28662
Peak_173265	UP	chr8	125429728	125429741	NFKB2	MA0778.1	10.6691	-	125429510	125430536	1.01281	0.78851	1	1	0.32179	+	ENSG00000173334	TRIB1	1.92398	3.79467
Peak_13933	UP	chr1	235642536	235642547	FOS	MA0476.1	10.667	-	235641943	235643005	0.78731	0.75016	1	1	0.06106	-	ENSG00000168243	GNG4	2.73085	6.63849
Peak_9412	UP	chr1	153545248	153545259	MAZ	MA1522.1	10.6642	-	153544822	153545996	1.34207	1.95119	1	1	-0.50562	-	ENSG00000196154	S100A4	3.35908	10.2608
Peak_4878	UP	chr1	92476576	92476587	MAZ	MA1522.1	10.6642	-	92475817	92476771	0.63699	0.56117	1	0	0.1546	-	ENSG00000162676	GFI1	2.6942	6.47195
Peak_71057	UP	chr19	2475986	2475997	MAZ	MA1522.1	10.6642	+	2474634	2477084	1.69836	1.35789	1	1	0.3011	+	ENSG00000099860	GADD45B	1.73773	3.3351
Peak_147889	UP	chr6	110179977	110179988	MAZ	MA1522.1	10.6642	-	110178680	110180651	0.66682	0.80934	1	1	-0.24327	-	ENSG00000112290	WASF1	1.60552	3.04305
Peak_57715	UP	chr16	27367400	27367411	MAZ	MA1522.1	10.6642	-	27367193	27368341	0.64254	0.78384	1	1	-0.24851	+	ENSG00000077238	IL4R	1.39926	2.63765
Peak_125011	UP	chr4	139555408	139555419	MAZ	MA1522.1	10.6642	-	139554928	139555830	0.95516	1.34217	1	1	-0.44746	-	ENSG00000145391	SETD7	1.37004	2.58479
Peak_91027	UP	chr20	833658	833669	NFYA	MA0060.3	10.6614	+	833249	834284	1.59395	1.33788	1	1	0.23507	+	ENSG00000125898	FAM110A	1.92014	3.78459
Peak_126017	UP	chr4	155758915	155758926	NFYA	MA0060.3	10.6614	-	155758655	155760120	1.15354	1.25673	1	1	-0.11333	+	ENSG00000061918	GUCY1B1	1.19429	2.28833
Peak_120715	UP	chr4	80182202	80182215	NFIL3	MA0025.2	10.6579	+	80182023	80182945	0.7292	0.28129	1	0	1.1025	+	ENSG00000152784	PRDM8	3.72241	13.1995
Peak_815	UP	chr1	12173880	12173893	CREB1	MA0018.4	10.6538	+	12173816	12174004	0.64573	0.51734	1	0	0.26897	+	ENSG00000028137	TNFRSF1B	2.62061	6.15012
Peak_91029	UP	chr20	844588	844605	SP4	MA0685.1	10.6517	-	844255	845001	1.52884	1.63459	1	1	-0.09026	+	ENSG00000125898	FAM110A	1.92014	3.78459
Peak_60449	UP	chr16	88453082	88453093	KLF3	MA1516.1	10.6507	-	88452557	88453415	2.12153	1.63348	1	1	0.35622	+	ENSG00000179588	ZFPM1	1.45624	2.74392
Peak_13121	UP	chr1	221709100	221709113	CREB1	MA0018.4	10.6501	-	221708888	221709417	1.64868	1.17175	1	1	0.45665	-	ENSG00000143507	DUSP10	3.02368	8.13238
Peak_13240	UP	chr1	223726880	223726891	FOS	MA0476.1	10.6495	+	223726389	223727256	1.33961	0.81801	1	1	0.64394	+	ENSG00000162909	CAPN2	1.10071	2.1446
Peak_9831	UP	chr1	159924635	159924646	FOS	MA0476.1	10.6495	-	159923146	159924770	0.75405	1.01024	1	1	-0.37496	-	ENSG00000158710	TAGLN2	1.05938	2.08404
Peak_72243	UP	chr19	17539975	17539988	SP3	MA0746.2	10.6457	-	17539334	17540301	0.64355	0.73751	1	1	-0.16971	+	ENSG00000167483	NIBAN3	2.95868	7.7741
Peak_143263	UP	chr6	53548026	53548039	SP3	MA0746.2	10.6457	+	53547772	53548431	1.51166	1.03641	1	1	0.50067	-	ENSG00000001084	GCLC	1.96975	3.91699
Peak_25402	UP	chr11	44565581	44565594	SP3	MA0746.2	10.6457	-	44564846	44565853	1.02367	0.90726	1	1	0.15644	+	ENSG00000085117	CD82	1.03244	2.04547
Peak_88930	UP	chr2	213152095	213152106	MAZ	MA1522.1	10.6447	+	213151302	213152446	0.76049	0.69984	1	1	0.1043	-	ENSG00000030419	IKZF2	1.89541	3.72028
Peak_23167	UP	chr11	720964	720975	MAZ	MA1522.1	10.6447	-	720836	721230	0.67806	0.59889	1	0	0.15292	+	ENSG00000177106	EPS8L2	1.88545	3.69468
Peak_23167	UP	chr11	720984	720995	MAZ	MA1522.1	10.6447	-	720836	721230	0.67806	0.59889	1	0	0.15292	+	ENSG00000177106	EPS8L2	1.88545	3.69468
Peak_71057	UP	chr19	2476871	2476882	MAZ	MA1522.1	10.6447	+	2474634	2477084	1.72583	1.54782	1	1	0.14722	+	ENSG00000099860	GADD45B	1.73773	3.3351
Peak_21451	UP	chr10	102395419	102395430	MAZ	MA1522.1	10.6447	-	102395168	102395756	0.64275	0.74892	1	1	-0.19056	+	ENSG00000077150	NFKB2	1.44968	2.73148
Peak_4751	UP	chr1	89843336	89843347	MAZ	MA1522.1	10.6447	-	89842791	89844168	1.13382	0.92683	1	1	0.2628	+	ENSG00000171492	LRRC8D	1.13151	2.19088
Peak_71018	UP	chr19	2096729	2096746	SP4	MA0685.1	10.6443	-	2096061	2097477	3.58201	4.33742	1	1	-0.26862	+	ENSG00000099840	IZUMO4	3.08895	8.50876
Peak_113358	UP	chr3	183286020	183286033	ATF2	MA1632.1	10.6407	+	183285691	183286451	1.74583	0.98233	1	1	0.76513	+	ENSG00000176597	B3GNT5	3.65679	12.6126
Peak_11008	UP	chr1	185317461	185317473	RORC	MA1151.1	10.6407	+	185315993	185318243	1.61317	1.70657	1	1	-0.07619	-	ENSG00000116679	IVNS1ABP	1.08789	2.12563
Peak_50624	UP	chr14	77377058	77377070	ZBTB14	MA1650.1	10.6402	+	77376429	77377714	1.47274	1.14425	1	1	0.33581	-	ENSG00000100580	TMED8	1.32849	2.5114
Peak_180101	UP	chr9	89604627	89604639	ZNF384	MA1125.1	10.64	+	89604235	89606077	1.32642	1.12986	1	1	0.21244	+	ENSG00000130222	GADD45G	2.1058	4.30437
Peak_181821	UP	chr9	127569128	127569142	EGR1	MA0162.4	10.6374	+	127568951	127570312	0.98027	0.94996	1	1	0.04071	-	ENSG00000136830	NIBAN2	1.23742	2.35777
Peak_51027	UP	chr14	91243752	91243762	RELA	MA0107.1	10.6359	+	91243419	91244397	0.97642	1.13582	1	1	-0.19766	-	ENSG00000119714	GPR68	1.27946	2.42749
Peak_156207	UP	chr7	55533599	55533609	RELA	MA0107.1	10.6359	-	55533179	55534029	1.42673	0.88618	1	1	0.62583	-	ENSG00000154978	VOPP1	1.12677	2.18369
Peak_1476	UP	chr1	24745392	24745403	KLF16	MA0741.1	10.6293	-	24744832	24745717	1.06047	1.37027	1	1	-0.339	+	ENSG00000169504	CLIC4	2.64695	6.26342
Peak_77292	UP	chr2	46941146	46941157	KLF16	MA0741.1	10.6293	+	46940833	46941797	0.73191	0.43658	1	0	0.62404	+	ENSG00000068724	TTC7A	1.36918	2.58324
Peak_149544	UP	chr6	132512814	132512825	KLF16	MA0741.1	10.6293	-	132512527	132513467	0.72479	0.86454	1	1	-0.22353	-	ENSG00000079950	STX7	1.18372	2.27163
Peak_93818	UP	chr20	31723999	31724016	PBX3	MA1114.1	10.6259	+	31722695	31724146	1.07117	1.06048	1	1	0.01313	-	ENSG00000171552	BCL2L1	1.04765	2.06715
Peak_11008	UP	chr1	185316324	185316341	SP2	MA0516.2	10.6255	+	185315993	185318243	1.22824	1.48062	1	1	-0.2494	-	ENSG00000116679	IVNS1ABP	1.08789	2.12563
Peak_57721	UP	chr16	27401969	27401982	CREB1	MA0018.4	10.6241	+	27401861	27402672	1.02102	0.73722	1	1	0.41719	+	ENSG00000103522	IL21R	1.29038	2.44593
Peak_91495	UP	chr20	13221704	13221716	ZNF263	MA0528.2	10.6238	-	13221339	13222238	0.67837	0.82939	1	1	-0.25311	+	ENSG00000101230	ISM1	1.18688	2.27661
Peak_184930	UP	chrX	41923682	41923694	ZNF263	MA0528.2	10.6238	-	41922968	41924594	0.63457	0.76194	1	1	-0.22807	-	ENSG00000147044	CASK	1.07105	2.10096
Peak_90829	UP	chr2	240565876	240565895	BACH2	MA1101.2	10.6221	-	240565603	240566888	1.51376	1.01607	1	1	0.52839	+	ENSG00000142327	RNPEPL1	1.05208	2.07352
Peak_71057	UP	chr19	2474890	2474901	FOSL2	MA0478.1	10.6197	-	2474634	2477084	0.71649	0.73175	1	1	-0.02642	+	ENSG00000099860	GADD45B	1.73773	3.3351
Peak_182499	UP	chr9	136882710	136882721	FOSL2	MA0478.1	10.6197	-	136882450	136882888	0.94569	0.45761	1	0	0.89624	+	ENSG00000127191	TRAF2	1.16457	2.24167
Peak_180116	UP	chr9	89743862	89743876	TCF7L2	MA0523.1	10.6188	+	89743352	89744277	1.00031	0.6887	1	1	0.47568	+	ENSG00000237372		3.97443	15.7189
Peak_153112	UP	chr7	6272675	6272685	MLX	MA0663.1	10.6187	-	6272370	6273101	0.75099	0.50449	1	0	0.4872	-	ENSG00000008256	CYTH3	2.03016	4.08451
Peak_149937	UP	chr6	137867178	137867188	MLX	MA0663.1	10.6187	-	137866295	137868140	2.32968	2.31535	1	1	0.0085	+	ENSG00000118503	TNFAIP3	1.07353	2.10458
Peak_115102	UP	chr4	8229065	8229075	SNAI3	MA1559.1	10.6179	-	8228415	8229394	1.15323	0.95025	1	1	0.2529	+	ENSG00000125089	SH3TC1	1.99885	3.99682
Peak_87260	UP	chr2	191678283	191678295	ZNF384	MA1125.1	10.617	-	191677466	191678365	0.7036	0.70387	1	1	-0.00048	+	ENSG00000173559	NABP1	1.49712	2.82278
Peak_171532	UP	chr8	97775771	97775782	KLF16	MA0741.1	10.6165	+	97775316	97776731	0.68656	0.56688	1	0	0.23516	+	ENSG00000104341	LAPTM4B	3.81182	14.0434
Peak_38324	UP	chr12	104958330	104958341	KLF16	MA0741.1	10.6165	+	104957516	104959093	0.85994	0.63865	1	1	0.37399	-	ENSG00000136052	SLC41A2	3.22028	9.3197
Peak_72243	UP	chr19	17539976	17539987	KLF16	MA0741.1	10.6165	-	17539334	17540301	0.64355	0.73751	1	1	-0.16971	+	ENSG00000167483	NIBAN3	2.95868	7.7741
Peak_1476	UP	chr1	24745324	24745335	KLF16	MA0741.1	10.6165	+	24744832	24745717	2.66949	2.50396	1	1	0.08861	+	ENSG00000169504	CLIC4	2.64695	6.26342
Peak_145003	UP	chr6	70413416	70413427	KLF16	MA0741.1	10.6165	-	70412902	70414059	1.32743	1.19211	1	1	0.14273	+	ENSG00000082269	FAM135A	2.61908	6.1436
Peak_71703	UP	chr19	10461203	10461214	KLF16	MA0741.1	10.6165	-	10460941	10461741	1.40244	1.20237	1	1	0.20483	+	ENSG00000065989	PDE4A	2.56538	5.9191
Peak_71703	UP	chr19	10461256	10461267	KLF16	MA0741.1	10.6165	-	10460941	10461741	1.3781	1.1802	1	1	0.20601	+	ENSG00000065989	PDE4A	2.56538	5.9191
Peak_71703	UP	chr19	10461350	10461361	KLF16	MA0741.1	10.6165	-	10460941	10461741	1.26753	0.90366	1	1	0.44284	+	ENSG00000065989	PDE4A	2.56538	5.9191
Peak_73609	UP	chr19	46636217	46636228	KLF16	MA0741.1	10.6165	+	46636216	46636563	0.88739	0.57147	1	0	0.55009	-	ENSG00000167414	GNG8	2.40692	5.30339
Peak_147823	UP	chr6	109009557	109009568	KLF16	MA0741.1	10.6165	-	109008690	109010010	1.05981	1.2237	1	1	-0.18929	-	ENSG00000080546	SESN1	2.33681	5.05183
Peak_152877	UP	chr7	2519684	2519695	KLF16	MA0741.1	10.6165	+	2519188	2519945	0.73171	0.58799	1	0	0.27043	+	ENSG00000106003	LFNG	2.27213	4.83035
Peak_150464	UP	chr6	144064041	144064052	KLF16	MA0741.1	10.6165	+	144063357	144064999	1.32963	1.06873	1	1	0.28866	-	ENSG00000118495	PLAGL1	2.19686	4.58479
Peak_73445	UP	chr19	44747416	44747427	KLF16	MA0741.1	10.6165	+	44747268	44748954	0.63155	0.64134	1	1	-0.01894	+	ENSG00000069399	BCL3	2.05344	4.15094
Peak_73445	UP	chr19	44747492	44747503	KLF16	MA0741.1	10.6165	+	44747268	44748954	0.83467	0.59664	1	0	0.41929	+	ENSG00000069399	BCL3	2.05344	4.15094
Peak_29784	UP	chr11	117986315	117986326	KLF16	MA0741.1	10.6165	-	117985916	117987674	0.70097	0.46537	1	0	0.4958	+	ENSG00000110324	IL10RA	2.04693	4.13227
Peak_36011	UP	chr12	68933227	68933238	KLF16	MA0741.1	10.6165	+	68932579	68933789	0.90365	0.83299	1	1	0.10434	-	ENSG00000135678	CPM	2.01495	4.04167
Peak_143263	UP	chr6	53548027	53548038	KLF16	MA0741.1	10.6165	+	53547772	53548431	1.51166	1.03641	1	1	0.50067	-	ENSG00000001084	GCLC	1.96975	3.91699
Peak_121295	UP	chr4	89111480	89111491	KLF16	MA0741.1	10.6165	+	89110810	89112089	1.67987	1.43175	1	1	0.2154	+	ENSG00000180346	TIGD2	1.8575	3.6238
Peak_31367	UP	chr12	10212822	10212833	KLF16	MA0741.1	10.6165	-	10212219	10213852	1.61894	1.19954	1	1	0.40106	+	ENSG00000139112	GABARAPL1	1.82008	3.53101
Peak_22028	UP	chr10	114304992	114305003	KLF16	MA0741.1	10.6165	-	114303926	114305158	0.86408	1.10966	1	1	-0.32463	-	ENSG00000169129	AFAP1L2	1.80224	3.4876
Peak_114617	UP	chr4	1011407	1011418	KLF16	MA0741.1	10.6165	-	1010364	1011709	0.94177	0.91692	1	1	0.03452	+	ENSG00000127418	FGFRL1	1.78477	3.44564
Peak_71057	UP	chr19	2475341	2475352	KLF16	MA0741.1	10.6165	-	2474634	2477084	0.71527	0.58824	1	0	0.24142	+	ENSG00000099860	GADD45B	1.73773	3.3351
Peak_21836	UP	chr10	110497777	110497788	KLF16	MA0741.1	10.6165	+	110497433	110498558	1.30322	1.15857	1	1	0.15588	+	ENSG00000138166	DUSP5	1.722	3.29894
Peak_108706	UP	chr3	113947894	113947905	KLF16	MA0741.1	10.6165	-	113947402	113948950	0.71707	0.77849	1	1	-0.10345	+	ENSG00000184307	ZDHHC23	1.68107	3.20666
Peak_61524	UP	chr17	14309557	14309568	KLF16	MA0741.1	10.6165	+	14309144	14309785	1.07064	0.95361	1	1	0.15072	+	ENSG00000266709		1.56308	2.95485
Peak_30431	UP	chr11	130069667	130069678	KLF16	MA0741.1	10.6165	-	130068854	130070785	1.92878	1.51683	1	1	0.3258	+	ENSG00000084234	APLP2	1.54201	2.91199
Peak_142815	UP	chr6	44223491	44223502	KLF16	MA0741.1	10.6165	-	44223261	44224010	1.12416	1.38091	1	1	-0.27284	+	ENSG00000112759	SLC29A1	1.52773	2.88331
Peak_142823	UP	chr6	44265629	44265640	KLF16	MA0741.1	10.6165	+	44264941	44265829	1.4269	1.11766	1	1	0.32432	-	ENSG00000146232	NFKBIE	1.51971	2.86734
Peak_114286	UP	chr3	196082128	196082139	KLF16	MA0741.1	10.6165	+	196081066	196082625	1.45257	1.66648	1	1	-0.1852	-	ENSG00000072274	TFRC	1.50751	2.8432
Peak_5052	UP	chr1	94927344	94927355	KLF16	MA0741.1	10.6165	+	94926468	94927672	0.64655	0.57265	1	0	0.14847	-	ENSG00000117519	CNN3	1.4884	2.80577
Peak_171080	UP	chr8	90645750	90645761	KLF16	MA0741.1	10.6165	+	90645418	90646732	0.83364	0.67195	1	1	0.27144	-	ENSG00000180694	TMEM64	1.45773	2.74675
Peak_60449	UP	chr16	88453217	88453228	KLF16	MA0741.1	10.6165	-	88452557	88453415	3.40891	2.26214	1	1	0.56911	+	ENSG00000179588	ZFPM1	1.45624	2.74392
Peak_85857	UP	chr2	174487083	174487094	KLF16	MA0741.1	10.6165	+	174486268	174487703	1.15033	1.3331	1	1	-0.1955	-	ENSG00000163328	GPR155	1.44038	2.71392
Peak_148590	UP	chr6	119349861	119349872	KLF16	MA0741.1	10.6165	-	119349234	119350597	1.51812	1.3798	1	1	0.12816	-	ENSG00000111885	MAN1A1	1.43771	2.70891
Peak_104081	UP	chr3	66501061	66501072	KLF16	MA0741.1	10.6165	+	66500088	66501646	2.33227	1.63924	1	1	0.4817	-	ENSG00000144749	LRIG1	1.43248	2.6991
Peak_99941	UP	chr22	39145648	39145659	KLF16	MA0741.1	10.6165	+	39145135	39146411	0.77759	0.71975	1	1	0.09732	-	ENSG00000100307	CBX7	1.38812	2.61738
Peak_99942	UP	chr22	39152676	39152687	KLF16	MA0741.1	10.6165	-	39152258	39153272	1.22668	1.3168	1	1	-0.09419	-	ENSG00000100307	CBX7	1.38812	2.61738
Peak_99942	UP	chr22	39152747	39152758	KLF16	MA0741.1	10.6165	+	39152258	39153272	1.9835	2.35619	1	1	-0.23646	-	ENSG00000100307	CBX7	1.38812	2.61738
Peak_139744	UP	chr5	177497643	177497654	KLF16	MA0741.1	10.6165	-	177497242	177498117	1.26155	1.06378	1	1	0.2248	-	ENSG00000196923	PDLIM7	1.37189	2.58809
Peak_78224	UP	chr2	64144455	64144466	KLF16	MA0741.1	10.6165	-	64143436	64144899	3.02833	2.65615	1	1	0.18217	-	ENSG00000197329	PELI1	1.33866	2.52916
Peak_73465	UP	chr19	45001303	45001314	KLF16	MA0741.1	10.6165	+	45001081	45002407	0.97638	1.15408	1	1	-0.21872	+	ENSG00000104856	RELB	1.33582	2.5242
Peak_73465	UP	chr19	45001417	45001428	KLF16	MA0741.1	10.6165	+	45001081	45002407	1.4332	1.63938	1	1	-0.18102	+	ENSG00000104856	RELB	1.33582	2.5242
Peak_73465	UP	chr19	45001907	45001918	KLF16	MA0741.1	10.6165	-	45001081	45002407	2.6842	2.03164	1	1	0.38386	+	ENSG00000104856	RELB	1.33582	2.5242
Peak_73465	UP	chr19	45002104	45002115	KLF16	MA0741.1	10.6165	-	45001081	45002407	3.83819	3.19931	1	1	0.25472	+	ENSG00000104856	RELB	1.33582	2.5242
Peak_73465	UP	chr19	45002134	45002145	KLF16	MA0741.1	10.6165	-	45001081	45002407	3.6902	2.77564	1	1	0.39729	+	ENSG00000104856	RELB	1.33582	2.5242
Peak_134217	UP	chr5	91380315	91380326	KLF16	MA0741.1	10.6165	-	91379998	91381325	1.46054	1.3524	1	1	0.10298	-	ENSG00000113369	ARRDC3	1.30244	2.46645
Peak_181821	UP	chr9	127569268	127569279	KLF16	MA0741.1	10.6165	+	127568951	127570312	0.63482	0.71653	1	1	-0.15034	-	ENSG00000136830	NIBAN2	1.23742	2.35777
Peak_100327	UP	chr22	44702146	44702157	KLF16	MA0741.1	10.6165	+	44701629	44702699	1.2915	1.21173	1	1	0.0846	+	ENSG00000186654	PRR5	1.21228	2.31703
Peak_3176	UP	chr1	61078137	61078148	KLF16	MA0741.1	10.6165	-	61077789	61078203	0.70163	1.03157	1	1	-0.49258	+	ENSG00000162599	NFIA	1.18925	2.28034
Peak_158433	UP	chr7	75739294	75739305	KLF16	MA0741.1	10.6165	+	75738685	75739870	3.13737	2.91439	1	1	0.10266	-	ENSG00000127946	HIP1	1.18719	2.27709
Peak_182500	UP	chr9	136886687	136886698	KLF16	MA0741.1	10.6165	-	136885934	136886968	0.91055	0.8024	1	1	0.16176	+	ENSG00000127191	TRAF2	1.16457	2.24167
Peak_152866	UP	chr7	2403570	2403581	KLF16	MA0741.1	10.6165	-	2402901	2403825	0.96541	0.85434	1	1	0.15741	+	ENSG00000136213	CHST12	1.11222	2.16178
Peak_44354	UP	chr13	67230389	67230400	KLF16	MA0741.1	10.6165	+	67230013	67231183	1.49753	1.67531	1	1	-0.15141	-	ENSG00000184226	PCDH9	1.07707	2.10974
Peak_48648	UP	chr14	35404134	35404145	KLF16	MA0741.1	10.6165	+	35403240	35405127	1.77212	1.36519	1	1	0.35164	-	ENSG00000100906	NFKBIA	1.07454	2.10605
Peak_25402	UP	chr11	44565403	44565414	KLF16	MA0741.1	10.6165	-	44564846	44565853	1.48391	1.70116	1	1	-0.18444	+	ENSG00000085117	CD82	1.03244	2.04547
Peak_25402	UP	chr11	44565549	44565560	KLF16	MA0741.1	10.6165	-	44564846	44565853	1.23843	1.13658	1	1	0.11338	+	ENSG00000085117	CD82	1.03244	2.04547
Peak_25402	UP	chr11	44565582	44565593	KLF16	MA0741.1	10.6165	-	44564846	44565853	1.02367	0.90726	1	1	0.15644	+	ENSG00000085117	CD82	1.03244	2.04547
Peak_73628	UP	chr19	46788630	46788641	KLF16	MA0741.1	10.6165	-	46788393	46788875	0.99376	0.65506	1	1	0.52929	-	ENSG00000105281	SLC1A5	1.02787	2.03901
Peak_9831	UP	chr1	159923800	159923814	RFX1	MA0509.2	10.6146	+	159923146	159924770	2.3492	3.6619	1	1	-0.61728	-	ENSG00000158710	TAGLN2	1.05938	2.08404
Peak_150859	UP	chr6	149485126	149485137	FOS	MA0476.1	10.6135	-	149484738	149485574	1.3059	0.50893	1	0	1.19502	-	ENSG00000178199	ZC3H12D	4.41534	21.3379
Peak_13121	UP	chr1	221709131	221709145	RFX3	MA0798.2	10.6126	+	221708888	221709417	1.84905	1.49763	1	1	0.28536	-	ENSG00000143507	DUSP10	3.02368	8.13238
Peak_21450	UP	chr10	102394945	102394961	KLF9	MA1107.2	10.6125	+	102393980	102395084	0.91228	1.00947	1	1	-0.13113	+	ENSG00000077150	NFKB2	1.44968	2.73148
Peak_61008	UP	chr17	2814844	2814857	ZNF740	MA0753.2	10.6109	-	2814246	2815334	1.5933	1.80084	1	1	-0.16595	+	ENSG00000132359		2.65003	6.27681
Peak_22028	UP	chr10	114304991	114305004	SP3	MA0746.2	10.6094	-	114303926	114305158	0.86408	1.10966	1	1	-0.32463	-	ENSG00000169129	AFAP1L2	1.80224	3.4876
Peak_73628	UP	chr19	46788629	46788642	SP3	MA0746.2	10.6094	-	46788393	46788875	0.99376	0.65506	1	1	0.52929	-	ENSG00000105281	SLC1A5	1.02787	2.03901
Peak_23022	UP	chr10	133358109	133358126	SP4	MA0685.1	10.6067	-	133357472	133358146	0.75575	0.53263	1	0	0.43047	-	ENSG00000148803	FUOM	1.10987	2.15827
Peak_109808	UP	chr3	130893973	130893983	ETV6	MA0645.1	10.6032	+	130892939	130894812	1.24387	1.2376	1	1	0.0067	+	ENSG00000017260	ATP2C1	1.24426	2.36896
Peak_21151	UP	chr10	97292996	97293007	FOS	MA0476.1	10.6032	+	97292232	97293031	0.70121	0.70708	1	1	-0.01041	-	ENSG00000213390	ARHGAP19	1.18475	2.27324
Peak_57147	UP	chr16	11783696	11783706	RELA	MA0107.1	10.6	-	11783132	11784083	1.51345	0.96593	1	1	0.59387	-	ENSG00000122299	ZC3H7A	1.20748	2.30934
Peak_48648	UP	chr14	35403530	35403540	RELA	MA0107.1	10.6	+	35403240	35405127	0.81203	0.96346	1	1	-0.21958	-	ENSG00000100906	NFKBIA	1.07454	2.10605
Peak_90829	UP	chr2	240565904	240565916	ELF4	MA0641.1	10.6	+	240565603	240566888	1.49314	1.01607	1	1	0.50994	+	ENSG00000142327	RNPEPL1	1.05208	2.07352
Peak_65222	UP	chr17	77140397	77140409	ZNF263	MA0528.2	10.5996	-	77139999	77141194	1.11621	1.07599	1	1	0.04815	+	ENSG00000129657	SEC14L1	1.23528	2.35428
Peak_149937	UP	chr6	137866300	137866311	FOSL2	MA0478.1	10.5967	-	137866295	137868140	0.64667	0.63507	1	1	0.02231	+	ENSG00000118503	TNFAIP3	1.07353	2.10458
Peak_147889	UP	chr6	110179194	110179210	ZNF682	MA1599.1	10.5967	+	110178680	110180651	0.75979	0.83431	1	1	-0.11871	-	ENSG00000112290	WASF1	1.60552	3.04305
Peak_2408	UP	chr1	40315412	40315424	RUNX3	MA0684.2	10.5931	-	40315193	40315984	0.96471	1.05259	1	1	-0.11348	-	ENSG00000049089	COL9A2	3.93064	15.249
Peak_9640	UP	chr1	156106281	156106292	STAT3	MA0144.2	10.5917	+	156106012	156106832	2.04922	2.36765	1	1	-0.19854	+	ENSG00000160789	LMNA	4.56008	23.5896
Peak_14977	UP	chr10	3777168	3777179	STAT3	MA0144.2	10.5917	-	3776872	3777403	0.70717	0.51272	1	0	0.39254	-	ENSG00000067082	KLF6	1.44679	2.72601
Peak_181997	UP	chr9	129488677	129488688	FOSL2	MA0478.1	10.5873	-	129488102	129489100	0.89832	0.72121	1	1	0.27894	+	ENSG00000204054	LINC00963	2.47457	5.55802
Peak_180451	UP	chr9	96449974	96449985	MAZ	MA1522.1	10.5872	+	96449586	96450684	1.61663	1.57187	1	1	0.03791	+	ENSG00000130956	HABP4	1.59521	3.02138
Peak_94044	UP	chr20	34709738	34709749	MAZ	MA1522.1	10.5872	-	34708766	34710175	1.10771	1.11497	1	1	-0.00858	+	ENSG00000078804	TP53INP2	1.52354	2.87496
Peak_113344	UP	chr3	183162840	183162851	MAZ	MA1522.1	10.5872	-	183162169	183163160	0.99118	1.09539	1	1	-0.13055	-	ENSG00000078081	LAMP3	1.28213	2.43198
Peak_21151	UP	chr10	97292821	97292832	MAZ	MA1522.1	10.5872	-	97292232	97293031	2.08917	2.06345	1	1	0.01698	-	ENSG00000213390	ARHGAP19	1.18475	2.27324
Peak_64306	UP	chr17	58417723	58417734	MAZ	MA1522.1	10.5872	+	58417416	58418026	1.58943	1.83272	1	1	-0.19312	-	ENSG00000108375	RNF43	1.0758	2.10788
Peak_30431	UP	chr11	130069826	130069837	KLF3	MA1516.1	10.5867	-	130068854	130070785	3.00654	2.40834	1	1	0.30757	+	ENSG00000084234	APLP2	1.54201	2.91199
Peak_147618	UP	chr6	106097844	106097852	FOXO3	MA0157.2	10.583	+	106097473	106098301	0.72849	0.9564	1	1	-0.34721	+	ENSG00000057657	PRDM1	2.61603	6.1306
Peak_69498	UP	chr18	62715211	62715219	FOXO3	MA0157.2	10.583	-	62714631	62717548	0.82773	0.94706	1	1	-0.17296	+	ENSG00000081913	PHLPP1	2.08796	4.25147
Peak_42713	UP	chr13	40666959	40666967	FOXO3	MA0157.2	10.583	-	40666196	40667090	0.6744	0.50456	1	0	0.35248	-	ENSG00000150907	FOXO1	1.50009	2.82859
Peak_99941	UP	chr22	39145810	39145818	FOXO3	MA0157.2	10.583	+	39145135	39146411	1.05334	1.14808	1	1	-0.11303	-	ENSG00000100307	CBX7	1.38812	2.61738
Peak_134217	UP	chr5	91380119	91380127	FOXO3	MA0157.2	10.583	+	91379998	91381325	1.20378	1.0216	1	1	0.21551	-	ENSG00000113369	ARRDC3	1.30244	2.46645
Peak_4758	UP	chr1	89871103	89871111	FOXO3	MA0157.2	10.583	-	89870838	89871397	0.89751	0.755	1	1	0.22023	+	ENSG00000171492	LRRC8D	1.13151	2.19088
Peak_162525	UP	chr7	135147964	135147972	FOXO3	MA0157.2	10.583	-	135147430	135148756	0.83529	0.58013	1	0	0.45438	+	ENSG00000146859	TMEM140	1.09059	2.12961
Peak_152866	UP	chr7	2403365	2403380	SP1	MA0079.4	10.5819	-	2402901	2403825	0.89465	0.66878	1	1	0.36777	+	ENSG00000136213	CHST12	1.11222	2.16178
Peak_158433	UP	chr7	75739061	75739076	SP1	MA0079.4	10.5802	+	75738685	75739870	2.02093	2.16454	1	1	-0.09413	-	ENSG00000127946	HIP1	1.18719	2.27709
Peak_137748	UP	chr5	141651452	141651467	SP1	MA0079.4	10.5794	+	141651128	141651680	0.69292	0.33176	1	0	0.86328	-	ENSG00000197948	FCHSD1	1.82559	3.54453
Peak_72243	UP	chr19	17539945	17539962	SP4	MA0685.1	10.5777	-	17539334	17540301	1.10225	1.32439	1	1	-0.24291	+	ENSG00000167483	NIBAN3	2.95868	7.7741
Peak_72243	UP	chr19	17539879	17539896	SP2	MA0516.2	10.5776	-	17539334	17540301	1.7433	1.82144	1	1	-0.05961	+	ENSG00000167483	NIBAN3	2.95868	7.7741
Peak_171532	UP	chr8	97775733	97775749	CREM	MA0609.2	10.5771	-	97775316	97776731	0.76693	0.41946	1	0	0.72889	+	ENSG00000104341	LAPTM4B	3.81182	14.0434
Peak_165427	UP	chr8	12754101	12754112	KLF10	MA1511.1	10.5768	+	12753921	12756243	0.63628	0.61619	1	0	0.03942	-	ENSG00000154359	LONRF1	1.15129	2.22112
Peak_136625	UP	chr5	124748927	124748938	PRDM1	MA0508.3	10.5768	+	124748316	124749296	1.06421	1.18992	1	1	-0.14684	-	ENSG00000168916	ZNF608	1.13438	2.19524
Peak_154513	UP	chr7	26864751	26864762	KLF10	MA1511.1	10.5768	+	26864079	26865171	0.72913	0.9597	1	1	-0.35056	-	ENSG00000005020	SKAP2	1.08101	2.11552
Peak_57721	UP	chr16	27402425	27402442	PBX3	MA1114.1	10.576	+	27401861	27402672	0.65983	0.72328	1	1	-0.11439	+	ENSG00000103522	IL21R	1.29038	2.44593
Peak_13129	UP	chr1	221742310	221742323	JUN	MA0488.1	10.5751	+	221741549	221743269	3.62402	3.35412	1	1	0.10827	-	ENSG00000143507	DUSP10	3.02368	8.13238
Peak_21151	UP	chr10	97292995	97293008	JUND	MA0491.2	10.5748	+	97292232	97293031	0.70121	0.70708	1	1	-0.01041	-	ENSG00000213390	ARHGAP19	1.18475	2.27324
Peak_91002	UP	chr20	354688	354700	ZNF148	MA1653.1	10.5735	+	354089	354933	0.7575	0.71581	1	1	0.07113	+	ENSG00000125841	NRSN2	1.83587	3.56987
Peak_87260	UP	chr2	191678087	191678099	ZNF148	MA1653.1	10.5735	-	191677466	191678365	2.37034	2.61779	1	1	-0.13724	+	ENSG00000173559	NABP1	1.49712	2.82278
Peak_101067	UP	chr3	4493173	4493185	ZNF148	MA1653.1	10.5735	+	4492636	4494067	1.47632	1.92198	1	1	-0.35738	+	ENSG00000150995	ITPR1	1.01316	2.01832
Peak_147889	UP	chr6	110180073	110180084	KLF11	MA1512.1	10.5713	+	110178680	110180651	1.27896	1.27127	1	1	0.00801	-	ENSG00000112290	WASF1	1.60552	3.04305
Peak_25402	UP	chr11	44565567	44565578	KLF11	MA1512.1	10.5713	-	44564846	44565853	0.89415	0.90726	1	1	-0.01873	+	ENSG00000085117	CD82	1.03244	2.04547
Peak_73445	UP	chr19	44747491	44747504	SP3	MA0746.2	10.5686	+	44747268	44748954	0.83467	0.59664	1	0	0.41929	+	ENSG00000069399	BCL3	2.05344	4.15094
Peak_4753	UP	chr1	89855877	89855891	TCF7L2	MA0523.1	10.5667	+	89855635	89856251	0.7683	0.34831	1	0	0.93971	+	ENSG00000171492	LRRC8D	1.13151	2.19088
Peak_89334	UP	chr2	218880440	218880456	CREM	MA0609.2	10.5664	-	218879894	218880942	0.65988	0.64476	1	1	0.02865	+	ENSG00000135925	WNT10A	3.84324	14.3526
Peak_26269	UP	chr11	57649953	57649966	ZNF740	MA0753.2	10.5655	+	57649862	57650226	0.67153	1.39776	1	1	-0.94881	-	ENSG00000166793	YPEL4	1.52128	2.87046
Peak_149939	UP	chr6	137873448	137873459	KLF10	MA1511.1	10.5593	+	137873282	137873718	1.58899	0.36342	1	0	1.84541	+	ENSG00000118503	TNFAIP3	1.07353	2.10458
Peak_180289	UP	chr9	93134847	93134858	FOS	MA0476.1	10.5583	+	93133902	93135047	0.88561	0.83819	1	1	0.07047	-	ENSG00000131669	NINJ1	1.33782	2.52769
Peak_94044	UP	chr20	34709737	34709749	ZNF148	MA1653.1	10.5578	-	34708766	34710175	1.10771	1.11497	1	1	-0.00858	+	ENSG00000078804	TP53INP2	1.52354	2.87496
Peak_21151	UP	chr10	97292820	97292832	ZNF148	MA1653.1	10.5578	-	97292232	97293031	2.08917	2.06345	1	1	0.01698	-	ENSG00000213390	ARHGAP19	1.18475	2.27324
Peak_120715	UP	chr4	80182268	80182280	NR4A1	MA1112.2	10.5571	-	80182023	80182945	1.09229	0.40782	1	0	1.21665	+	ENSG00000152784	PRDM8	3.72241	13.1995
Peak_71703	UP	chr19	10461202	10461217	SP1	MA0079.4	10.5563	-	10460941	10461741	1.40244	1.20237	1	1	0.20483	+	ENSG00000065989	PDE4A	2.56538	5.9191
Peak_71703	UP	chr19	10461255	10461270	SP1	MA0079.4	10.5563	-	10460941	10461741	1.3781	1.1802	1	1	0.20601	+	ENSG00000065989	PDE4A	2.56538	5.9191
Peak_71703	UP	chr19	10461349	10461364	SP1	MA0079.4	10.5563	-	10460941	10461741	1.26753	0.90366	1	1	0.44284	+	ENSG00000065989	PDE4A	2.56538	5.9191
Peak_85857	UP	chr2	174487239	174487255	KLF9	MA1107.2	10.5558	+	174486268	174487703	1.41205	2.37385	1	1	-0.70688	-	ENSG00000163328	GPR155	1.44038	2.71392
Peak_12260	UP	chr1	205284853	205284872	BACH2	MA1101.2	10.5554	+	205284565	205285226	0.93249	1.12982	1	1	-0.25029	+	ENSG00000133069	TMCC2	1.41393	2.66462
Peak_25433	UP	chr11	45103250	45103264	ZNF449	MA1656.1	10.5526	+	45101613	45103331	0.70727	0.68657	1	1	0.03705	+	ENSG00000019485	PRDM11	1.59085	3.01227
Peak_134217	UP	chr5	91381058	91381072	RFX3	MA0798.2	10.5511	-	91379998	91381325	2.15319	2.15898	1	1	-0.00369	-	ENSG00000113369	ARRDC3	1.30244	2.46645
Peak_150471	UP	chr6	144151504	144151521	ZNF528	MA1597.1	10.5484	-	144149895	144151820	0.76642	0.31472	1	0	1.04664	+	ENSG00000135604	STX11	2.85355	7.22777
Peak_63558	UP	chr17	45317110	45317123	SP3	MA0746.2	10.5482	+	45316661	45317822	2.5369	2.69261	1	1	-0.08249	-	ENSG00000006062	MAP3K14	1.49966	2.82776
Peak_104081	UP	chr3	66501155	66501168	SP3	MA0746.2	10.5482	+	66500088	66501646	1.29124	1.1214	1	1	0.18653	-	ENSG00000144749	LRIG1	1.43248	2.6991
Peak_182503	UP	chr9	136901854	136901867	SP3	MA0746.2	10.5482	+	136901810	136903140	0.74425	0.24649	1	0	1.26286	+	ENSG00000127191	TRAF2	1.16457	2.24167
Peak_23022	UP	chr10	133358032	133358049	SP4	MA0685.1	10.5441	-	133357472	133358146	0.77213	0.66217	1	1	0.19228	-	ENSG00000148803	FUOM	1.10987	2.15827
Peak_28889	UP	chr11	102317430	102317443	MZF1	MA0056.2	10.544	-	102316920	102318010	4.07772	3.39737	1	1	0.25583	+	ENSG00000023445	BIRC3	2.95384	7.74806
Peak_99942	UP	chr22	39153030	39153044	ZKSCAN5	MA1652.1	10.5428	-	39152258	39153272	0.63947	0.69919	1	1	-0.11073	-	ENSG00000100307	CBX7	1.38812	2.61738
Peak_73628	UP	chr19	46788703	46788720	SP4	MA0685.1	10.5419	-	46788393	46788875	0.92982	0.68133	1	1	0.39436	-	ENSG00000105281	SLC1A5	1.02787	2.03901
Peak_65657	UP	chr17	81937348	81937359	NFYC	MA1644.1	10.5409	+	81937068	81937687	0.74053	0.60163	1	0	0.25752	-	ENSG00000183010	PYCR1	1.55545	2.93926
Peak_31266	UP	chr12	8949771	8949782	NFYC	MA1644.1	10.5409	-	8949160	8950433	1.1843	1.0428	1	1	0.16715	-	ENSG00000003056	M6PR	1.48683	2.80272
Peak_136625	UP	chr5	124748877	124748888	NFYC	MA1644.1	10.5409	+	124748316	124749296	0.93994	0.81872	1	1	0.17715	-	ENSG00000168916	ZNF608	1.13438	2.19524
Peak_44354	UP	chr13	67230404	67230415	NFYC	MA1644.1	10.5409	-	67230013	67231183	1.49753	1.67531	1	1	-0.15141	-	ENSG00000184226	PCDH9	1.07707	2.10974
Peak_185088	UP	chrX	48917502	48917518	PPARD	MA1550.1	10.5405	-	48917138	48917684	0.67715	0.46615	1	0	0.45078	-	ENSG00000102096	PIM2	1.19179	2.28437
Peak_185088	UP	chrX	48917485	48917501	RFX5	MA0510.2	10.5394	-	48917138	48917684	1.10435	0.82213	1	1	0.3819	-	ENSG00000102096	PIM2	1.19179	2.28437
Peak_26537	UP	chr11	62555946	62555963	SP2	MA0516.2	10.5386	+	62555386	62555979	0.75412	0.46633	1	0	0.58507	-	ENSG00000124942	AHNAK	2.65228	6.28662
Peak_23167	UP	chr11	720963	720975	ZNF148	MA1653.1	10.5386	-	720836	721230	0.67806	0.59889	1	0	0.15292	+	ENSG00000177106	EPS8L2	1.88545	3.69468
Peak_23167	UP	chr11	720983	720995	ZNF148	MA1653.1	10.5386	-	720836	721230	0.67806	0.59889	1	0	0.15292	+	ENSG00000177106	EPS8L2	1.88545	3.69468
Peak_182503	UP	chr9	136901852	136901867	SP1	MA0079.4	10.5353	+	136901810	136903140	0.74425	0.24649	1	0	1.26286	+	ENSG00000127191	TRAF2	1.16457	2.24167
Peak_22589	UP	chr10	126041918	126041932	ELF1	MA0473.3	10.5327	+	126041552	126042670	2.0579	0.65567	1	1	1.50257	-	ENSG00000148848	ADAM12	3.79853	13.9146
Peak_153112	UP	chr7	6272705	6272722	SP2	MA0516.2	10.5326	-	6272370	6273101	0.70822	0.42748	1	0	0.60708	-	ENSG00000008256	CYTH3	2.03016	4.08451
Peak_73465	UP	chr19	45001317	45001327	BHLHE40	MA0464.2	10.5284	+	45001081	45002407	1.23612	1.65941	1	1	-0.39469	+	ENSG00000104856	RELB	1.33582	2.5242
Peak_4878	UP	chr1	92476486	92476498	MYC	MA0147.3	10.528	+	92475817	92476771	0.9661	0.91658	1	1	0.06802	-	ENSG00000162676	GFI1	2.6942	6.47195
Peak_13933	UP	chr1	235642536	235642547	BATF	MA1634.1	10.5271	-	235641943	235643005	0.78731	0.75016	1	1	0.06106	-	ENSG00000168243	GNG4	2.73085	6.63849
Peak_9640	UP	chr1	156106275	156106289	ZKSCAN5	MA1652.1	10.5264	-	156106012	156106832	2.04922	2.36765	1	1	-0.19854	+	ENSG00000160789	LMNA	4.56008	23.5896
Peak_66105	UP	chr18	3448207	3448224	PBX3	MA1114.1	10.5236	-	3447952	3449505	1.08065	1.38284	1	1	-0.32652	+	ENSG00000177426	TGIF1	1.32103	2.49844
Peak_49540	UP	chr14	55271247	55271261	ZKSCAN5	MA1652.1	10.5236	-	55271006	55272324	1.4213	1.42887	1	1	-0.00712	+	ENSG00000178974	FBXO34	1.07859	2.11197
Peak_99422	UP	chr22	28883532	28883544	ZNF148	MA1653.1	10.5229	-	28882882	28883889	1.43847	1.07734	1	1	0.38336	+	ENSG00000183579	ZNRF3	1.76717	3.40386
Peak_59626	UP	chr16	68418108	68418120	IKZF1	MA1508.1	10.5218	-	68417687	68418841	0.85266	0.87709	1	1	-0.03619	-	ENSG00000103056	SMPD3	2.68539	6.43257
Peak_71057	UP	chr19	2476071	2476088	SP4	MA0685.1	10.5217	+	2474634	2477084	1.57636	1.3174	1	1	0.24066	+	ENSG00000099860	GADD45B	1.73773	3.3351
Peak_182203	UP	chr9	132241246	132241262	KLF9	MA1107.2	10.5184	-	132240792	132241676	3.42436	3.1588	1	1	0.11272	+	ENSG00000196358	NTNG2	2.09488	4.27192
Peak_71057	UP	chr19	2476073	2476086	SP3	MA0746.2	10.5183	+	2474634	2477084	1.57636	1.3174	1	1	0.24066	+	ENSG00000099860	GADD45B	1.73773	3.3351
Peak_123582	UP	chr4	121256566	121256580	ETV1	MA0761.2	10.5179	+	121256233	121257300	1.19419	0.5729	1	0	0.93429	-	ENSG00000050730	TNIP3	2.63767	6.22326
Peak_49353	UP	chr14	51651654	51651673	CTCF	MA0139.1	10.5128	-	51651013	51652789	0.65743	0.61984	1	0	0.07254	+	ENSG00000139926	FRMD6	2.54962	5.85479
Peak_38318	UP	chr12	104720704	104720716	ZNF317	MA1593.1	10.512	-	104720204	104721340	1.37934	0.61635	1	0	1.03683	-	ENSG00000136052	SLC41A2	3.22028	9.3197
Peak_71840	UP	chr19	12333708	12333723	PKNOX1	MA0782.2	10.5113	+	12332954	12334038	2.07105	2.08442	1	1	-0.00882	-	ENSG00000188868	ZNF563	1.37388	2.59166
Peak_31367	UP	chr12	10212451	10212463	ZNF148	MA1653.1	10.5109	-	10212219	10213852	0.81833	0.9462	1	1	-0.18634	+	ENSG00000139112	GABARAPL1	1.82008	3.53101
Peak_71838	UP	chr19	12331433	12331445	NR4A1	MA1112.2	10.5091	-	12331156	12331949	0.76108	0.25018	1	0	1.27615	-	ENSG00000188868	ZNF563	1.37388	2.59166
Peak_15118	UP	chr10	6052682	6052694	ZNF384	MA1125.1	10.5076	-	6052405	6053226	0.83354	1.35525	1	1	-0.63547	-	ENSG00000134460	IL2RA	6.32781	80.3268
Peak_150471	UP	chr6	144151063	144151075	ZNF384	MA1125.1	10.5076	-	144149895	144151820	0.837	0.43432	1	0	0.7999	+	ENSG00000135604	STX11	2.85355	7.22777
Peak_133173	UP	chr5	72956037	72956051	FOXK1	MA0852.2	10.5062	-	72955371	72956836	0.876	1.07266	1	1	-0.26259	+	ENSG00000157107	FCHO2	4.26443	19.2186
Peak_115102	UP	chr4	8229130	8229143	POU2F2	MA0507.1	10.5053	-	8228415	8229394	1.3483	0.81995	1	1	0.64955	+	ENSG00000125089	SH3TC1	1.99885	3.99682
Peak_31264	UP	chr12	8914698	8914710	ZNF263	MA0528.2	10.5053	+	8914155	8915270	0.86168	0.74911	1	1	0.17781	+	ENSG00000111752	PHC1	1.56003	2.9486
Peak_101031	UP	chr3	3798708	3798720	ZNF263	MA0528.2	10.5053	-	3798566	3800172	0.6444	0.71969	1	1	-0.13739	+	ENSG00000175928	LRRN1	1.04481	2.0631
Peak_147889	UP	chr6	110180053	110180068	SP1	MA0079.4	10.5048	-	110178680	110180651	1.14058	1.29039	1	1	-0.16334	-	ENSG00000112290	WASF1	1.60552	3.04305
Peak_15790	UP	chr10	17643876	17643887	PRDM1	MA0508.3	10.5015	+	17643571	17644644	1.16598	1.23904	1	1	-0.08038	+	ENSG00000136738	STAM	1.89798	3.72692
Peak_78224	UP	chr2	64144644	64144660	RFX2	MA0600.2	10.4944	-	64143436	64144899	1.01999	1.44155	1	1	-0.4577	-	ENSG00000197329	PELI1	1.33866	2.52916
Peak_6392	UP	chr1	117605788	117605799	NRF1	MA0506.1	10.4923	+	117605285	117606539	1.83611	1.76792	1	1	0.05148	+	ENSG00000183508	TENT5C	3.13035	8.75647
Peak_127445	UP	chr4	173370881	173370892	NRF1	MA0506.1	10.4923	+	173369524	173371766	2.2981	2.42976	1	1	-0.07682	-	ENSG00000272870	SAP30-DT	2.73748	6.66904
Peak_181999	UP	chr9	129496106	129496122	KLF9	MA1107.2	10.4914	-	129495912	129496838	0.66472	0.45143	1	0	0.46519	+	ENSG00000204054	LINC00963	2.47457	5.55802
Peak_26756	UP	chr11	65418808	65418820	NR4A1	MA1112.2	10.4905	-	65418645	65419401	0.70818	0.47418	1	0	0.48662	+	ENSG00000245532	NEAT1	1.12476	2.18065
Peak_153112	UP	chr7	6272706	6272721	SP1	MA0079.4	10.4881	-	6272370	6273101	0.70822	0.42748	1	0	0.60708	-	ENSG00000008256	CYTH3	2.03016	4.08451
Peak_150471	UP	chr6	144151147	144151162	PKNOX1	MA0782.2	10.4875	-	144149895	144151820	0.64027	0.36466	1	0	0.66149	+	ENSG00000135604	STX11	2.85355	7.22777
Peak_122971	UP	chr4	112288723	112288733	TBX21	MA0690.1	10.487	+	112288532	112288925	0.65595	0.17276	1	0	1.44049	-	ENSG00000145365	TIFA	1.246	2.37183
Peak_173267	UP	chr8	125434781	125434792	NFYA	MA0060.3	10.4832	+	125434232	125434970	0.71148	0.58444	1	0	0.24266	+	ENSG00000173334	TRIB1	1.92398	3.79467
Peak_88259	UP	chr2	203871649	203871661	RUNX3	MA0684.2	10.4818	-	203871048	203872126	0.81802	0.17579	1	0	1.70226	+	ENSG00000163599	CTLA4	4.26696	19.2524
Peak_147889	UP	chr6	110180059	110180074	NR2C2	MA0504.1	10.4809	+	110178680	110180651	1.14058	1.29039	1	1	-0.16334	-	ENSG00000112290	WASF1	1.60552	3.04305
Peak_185088	UP	chrX	48917305	48917325	TBX19	MA0804.1	10.4797	-	48917138	48917684	1.01362	0.99464	1	1	0.0246	-	ENSG00000102096	PIM2	1.19179	2.28437
Peak_819	UP	chr1	12204381	12204393	ZNF263	MA0528.2	10.4773	-	12204128	12204451	0.65515	0.21868	1	0	1.22125	+	ENSG00000028137	TNFRSF1B	2.62061	6.15012
Peak_51780	UP	chr14	104876477	104876489	ZNF263	MA0528.2	10.4773	-	104876315	104876688	0.7343	0.46465	1	0	0.55577	+	ENSG00000099814	CEP170B	2.20892	4.62331
Peak_61524	UP	chr17	14309368	14309382	USF2	MA0526.3	10.4771	+	14309144	14309785	0.71093	0.5748	1	0	0.26188	+	ENSG00000266709		1.56308	2.95485
Peak_2263	UP	chr1	37477484	37477496	ZNF148	MA1653.1	10.4771	+	37477195	37477781	0.93828	1.30706	1	1	-0.43519	+	ENSG00000163874	ZC3H12A	1.52733	2.88251
Peak_155231	UP	chr7	39733559	39733571	ELF2	MA1483.1	10.4762	+	39732922	39733831	1.2257	1.29516	1	1	-0.07319	+	ENSG00000188185	LINC00265	1.7577	3.38159
Peak_141979	UP	chr6	31492094	31492113	CTCF	MA0139.1	10.4762	+	31491937	31492282	0.89155	1.26724	1	1	-0.45989	+	ENSG00000204516	MICB	1.47447	2.77881
Peak_78043	UP	chr2	60881532	60881544	ZNF148	MA1653.1	10.476	+	60880805	60882592	1.29272	1.21563	1	1	0.0816	+	ENSG00000162924	REL	1.63899	3.11447
Peak_143263	UP	chr6	53548246	53548259	BACH1	MA1633.1	10.4756	+	53547772	53548431	0.78521	0.58887	1	0	0.3576	-	ENSG00000001084	GCLC	1.96975	3.91699
Peak_122971	UP	chr4	112288732	112288743	PRDM1	MA0508.3	10.4752	+	112288532	112288925	0.65595	0.17276	1	0	1.44049	-	ENSG00000145365	TIFA	1.246	2.37183
Peak_140091	UP	chr6	404063	404084	REST	MA0138.2	10.475	+	403466	405206	0.81048	0.48556	1	0	0.62889	+	ENSG00000137265	IRF4	1.57181	2.97277
Peak_101589	UP	chr3	14432439	14432452	BACH1	MA1633.1	10.4743	-	14431757	14433026	1.58929	1.22872	1	1	0.34428	+	ENSG00000131389	SLC6A6	1.1331	2.1933
Peak_1476	UP	chr1	24745391	24745404	SP3	MA0746.2	10.4732	-	24744832	24745717	1.06047	1.37027	1	1	-0.339	+	ENSG00000169504	CLIC4	2.64695	6.26342
Peak_149544	UP	chr6	132512813	132512826	SP3	MA0746.2	10.4732	-	132512527	132513467	0.72479	0.86454	1	1	-0.22353	-	ENSG00000079950	STX7	1.18372	2.27163
Peak_150425	UP	chr6	143450862	143450873	KLF11	MA1512.1	10.473	+	143449667	143451253	0.82332	0.75031	1	1	0.11763	-	ENSG00000189007	ADAT2	1.15243	2.22287
Peak_113358	UP	chr3	183286140	183286155	ZBTB26	MA1579.1	10.4727	+	183285691	183286451	0.91467	0.56196	1	0	0.60936	+	ENSG00000176597	B3GNT5	3.65679	12.6126
Peak_148590	UP	chr6	119349559	119349573	EGR1	MA0162.4	10.4727	-	119349234	119350597	0.64698	0.71976	1	1	-0.13259	-	ENSG00000111885	MAN1A1	1.43771	2.70891
Peak_71840	UP	chr19	12333743	12333754	NFYA	MA0060.3	10.4675	-	12332954	12334038	2.07105	2.08442	1	1	-0.00882	-	ENSG00000188868	ZNF563	1.37388	2.59166
Peak_74185	UP	chr19	54463877	54463895	KLF13	MA0657.1	10.4667	+	54463380	54465092	1.48792	1.27702	1	1	0.20433	-	ENSG00000275183	LENG9	1.68072	3.20587
Peak_4878	UP	chr1	92476575	92476587	ZNF148	MA1653.1	10.4648	-	92475817	92476771	0.63699	0.56117	1	0	0.1546	-	ENSG00000162676	GFI1	2.6942	6.47195
Peak_71057	UP	chr19	2475986	2475998	ZNF148	MA1653.1	10.4648	+	2474634	2477084	1.69836	1.35789	1	1	0.3011	+	ENSG00000099860	GADD45B	1.73773	3.3351
Peak_57715	UP	chr16	27367399	27367411	ZNF148	MA1653.1	10.4648	-	27367193	27368341	0.64254	0.78384	1	1	-0.24851	+	ENSG00000077238	IL4R	1.39926	2.63765
Peak_166791	UP	chr8	37882052	37882065	JUN	MA0488.1	10.4647	-	37881647	37882308	0.84119	0.29961	1	0	1.21724	-	ENSG00000156675	RAB11FIP1	1.04689	2.06607
Peak_4751	UP	chr1	89843226	89843246	RREB1	MA0073.1	10.4642	-	89842791	89844168	0.78795	0.79925	1	1	-0.01806	+	ENSG00000171492	LRRC8D	1.13151	2.19088
Peak_181999	UP	chr9	129496080	129496093	JUN	MA0488.1	10.4634	+	129495912	129496838	0.64142	0.46087	1	0	0.39699	+	ENSG00000204054	LINC00963	2.47457	5.55802
Peak_30431	UP	chr11	130069666	130069681	SP1	MA0079.4	10.4606	-	130068854	130070785	1.92878	1.5219	1	1	0.32131	+	ENSG00000084234	APLP2	1.54201	2.91199
Peak_34262	UP	chr12	40106189	40106204	SP1	MA0079.4	10.4602	+	40105314	40106485	0.68061	0.85121	1	1	-0.28217	-	ENSG00000151229	SLC2A13	1.4024	2.64341
Peak_85857	UP	chr2	174487133	174487150	SP4	MA0685.1	10.4595	+	174486268	174487703	1.17731	1.38141	1	1	-0.21245	-	ENSG00000163328	GPR155	1.44038	2.71392
Peak_31106	UP	chr12	6764331	6764342	KLF16	MA0741.1	10.459	-	6764165	6764507	1.11857	1.02402	1	1	0.11562	+	ENSG00000159335	PTMS	1.29868	2.46003
Peak_94374	UP	chr20	43751336	43751357	IRF1	MA0050.2	10.4584	-	43751026	43751904	0.78559	0.23563	1	0	1.37586	-	ENSG00000124196	GTSF1L	3.25025	9.51531
Peak_14976	UP	chr10	3775803	3775814	NFYA	MA0060.3	10.4553	-	3775201	3776395	0.66728	0.28723	1	0	0.97002	-	ENSG00000067082	KLF6	1.44679	2.72601
Peak_141976	UP	chr6	31463125	31463136	NFYA	MA0060.3	10.4553	+	31462728	31463524	1.03444	1.04342	1	1	-0.01128	+	ENSG00000206337	HCP5	1.08182	2.1167
Peak_51027	UP	chr14	91243821	91243835	IRF7	MA0772.1	10.4524	-	91243419	91244397	0.75321	1.12012	1	1	-0.51145	-	ENSG00000119714	GPR68	1.27946	2.42749
Peak_29474	UP	chr11	111539527	111539539	NR4A1	MA1112.2	10.4502	+	111538774	111539980	1.1429	0.53855	1	0	0.95092	+	ENSG00000204381	LAYN	2.00939	4.02611
Peak_101250	UP	chr3	8501697	8501709	ZNF148	MA1653.1	10.4491	-	8501452	8501954	0.95911	0.46461	1	0	0.89677	+	ENSG00000071282	LMCD1	4.11053	17.274
Peak_96334	UP	chr21	15065141	15065153	ZNF148	MA1653.1	10.4491	+	15064011	15066551	1.14495	0.99723	1	1	0.18081	-	ENSG00000180530	NRIP1	2.26559	4.80851
Peak_57721	UP	chr16	27402426	27402441	PKNOX1	MA0782.2	10.4489	+	27401861	27402672	0.65983	0.72328	1	1	-0.11439	+	ENSG00000103522	IL21R	1.29038	2.44593
Peak_29784	UP	chr11	117987313	117987327	IRF7	MA0772.1	10.4466	-	117985916	117987674	1.06036	1.21816	1	1	-0.1826	+	ENSG00000110324	IL10RA	2.04693	4.13227
Peak_127445	UP	chr4	173369794	173369805	KLF3	MA1516.1	10.4458	+	173369524	173371766	2.6167	2.31356	1	1	0.17009	-	ENSG00000272870	SAP30-DT	2.73748	6.66904
Peak_154513	UP	chr7	26864750	26864761	KLF3	MA1516.1	10.4458	+	26864079	26865171	0.72913	0.9597	1	1	-0.35056	-	ENSG00000005020	SKAP2	1.08101	2.11552
Peak_11008	UP	chr1	185318038	185318053	MAFK	MA0496.3	10.4455	-	185315993	185318243	0.69527	0.52743	1	0	0.33762	-	ENSG00000116679	IVNS1ABP	1.08789	2.12563
Peak_9638	UP	chr1	156097198	156097212	RFX3	MA0798.2	10.4442	-	156096596	156098125	1.94789	1.90585	1	1	0.02979	+	ENSG00000160789	LMNA	4.56008	23.5896
Peak_162707	UP	chr7	138002219	138002233	EGR1	MA0162.4	10.4428	+	138001338	138002529	1.66798	1.19887	1	1	0.44217	-	ENSG00000182158	CREB3L2	3.51573	11.4377
Peak_73445	UP	chr19	44747413	44747428	SP1	MA0079.4	10.4412	+	44747268	44748954	0.63155	0.64134	1	1	-0.01894	+	ENSG00000069399	BCL3	2.05344	4.15094
Peak_66105	UP	chr18	3448877	3448888	SOX12	MA1561.1	10.441	+	3447952	3449505	1.18793	1.07105	1	1	0.13624	+	ENSG00000177426	TGIF1	1.32103	2.49844
Peak_101589	UP	chr3	14432268	14432283	ZBTB26	MA1579.1	10.4401	+	14431757	14433026	1.87632	1.53988	1	1	0.26787	+	ENSG00000131389	SLC6A6	1.1331	2.1933
Peak_180111	UP	chr9	89701533	89701544	STAT1	MA0137.3	10.4398	+	89700979	89701913	1.08253	0.7338	1	1	0.49949	+	ENSG00000237372		3.97443	15.7189
Peak_11490	UP	chr1	192575513	192575527	USF1	MA0093.3	10.4397	+	192575306	192575992	1.22405	0.96587	1	1	0.31054	+	ENSG00000090104	RGS1	1.42068	2.67712
Peak_29271	UP	chr11	107840948	107840959	FOS	MA0476.1	10.4382	+	107840599	107841235	0.65187	0.576	1	0	0.15152	-	ENSG00000110660	SLC35F2	2.96788	7.82384
Peak_150859	UP	chr6	149485127	149485138	FOSL2	MA0478.1	10.437	-	149484738	149485574	1.3059	0.50893	1	0	1.19502	-	ENSG00000178199	ZC3H12D	4.41534	21.3379
Peak_6392	UP	chr1	117605564	117605575	EGR2	MA0472.2	10.4352	-	117605285	117606539	0.78912	0.74643	1	1	0.07025	+	ENSG00000183508	TENT5C	3.13035	8.75647
Peak_66634	UP	chr18	13375413	13375424	FOS	MA0476.1	10.4349	+	13374868	13375832	1.11236	0.62248	1	0	0.7395	+	ENSG00000168675	LDLRAD4	1.13143	2.19075
Peak_48649	UP	chr14	35416224	35416236	MEF2D	MA0773.1	10.4346	+	35416044	35417389	0.6295	0.67745	1	1	-0.09074	-	ENSG00000100906	NFKBIA	1.07454	2.10605
Peak_34262	UP	chr12	40106188	40106205	SP2	MA0516.2	10.4327	+	40105314	40106485	0.68061	0.85121	1	1	-0.28217	-	ENSG00000151229	SLC2A13	1.4024	2.64341
Peak_64306	UP	chr17	58417663	58417675	ZNF148	MA1653.1	10.4321	+	58417416	58418026	2.14762	2.31073	1	1	-0.10068	-	ENSG00000108375	RNF43	1.0758	2.10788
Peak_73447	UP	chr19	44753506	44753523	PBX3	MA1114.1	10.4302	-	44753180	44753726	1.46916	1.52032	1	1	-0.04602	+	ENSG00000069399	BCL3	2.05344	4.15094
Peak_107977	UP	chr3	105366844	105366856	ZNF263	MA0528.2	10.43	+	105366276	105367412	0.71206	0.42511	1	0	0.62023	+	ENSG00000170017	ALCAM	2.1647	4.48373
Peak_21451	UP	chr10	102395500	102395512	ZNF263	MA0528.2	10.43	+	102395168	102395756	0.63871	0.88525	1	1	-0.41107	+	ENSG00000077150	NFKB2	1.44968	2.73148
Peak_180654	UP	chr9	99821759	99821771	ZNF263	MA0528.2	10.43	+	99821091	99822154	1.07066	1.11845	1	1	-0.05729	+	ENSG00000119508	NR4A3	1.38735	2.61597
Peak_162525	UP	chr7	135147961	135147975	FOXK1	MA0852.2	10.4295	-	135147430	135148756	0.83529	0.58013	1	0	0.45438	+	ENSG00000146859	TMEM140	1.09059	2.12961
Peak_29474	UP	chr11	111539527	111539537	RORA	MA0071.1	10.4285	+	111538774	111539980	1.1429	0.53855	1	0	0.95092	+	ENSG00000204381	LAYN	2.00939	4.02611
Peak_142815	UP	chr6	44223634	44223647	TCF4	MA0830.2	10.4282	-	44223261	44224010	0.80324	0.97678	1	1	-0.25121	+	ENSG00000112759	SLC29A1	1.52773	2.88331
Peak_99764	UP	chr22	37199430	37199440	ELK1	MA0028.2	10.4279	-	37198173	37199998	2.4265	2.2742	1	1	0.08937	-	ENSG00000133466	C1QTNF6	2.7976	6.95285
Peak_142582	UP	chr6	41560975	41560985	ELK1	MA0028.2	10.4279	-	41560594	41561599	0.70914	0.52173	1	0	0.37526	+	ENSG00000137166	FOXP4	1.43849	2.71036
Peak_58847	UP	chr16	47461245	47461255	ELK1	MA0028.2	10.4279	-	47460776	47461912	1.30239	1.17624	1	1	0.13507	+	ENSG00000102893	PHKB	1.3296	2.51333
Peak_185089	UP	chrX	48919064	48919079	SP1	MA0079.4	10.4257	+	48918819	48919641	2.36537	1.96519	1	1	0.2545	-	ENSG00000102096	PIM2	1.19179	2.28437
Peak_101589	UP	chr3	14432385	14432400	PKNOX1	MA0782.2	10.4254	+	14431757	14433026	1.60009	1.28575	1	1	0.2932	+	ENSG00000131389	SLC6A6	1.1331	2.1933
Peak_121295	UP	chr4	89111443	89111454	MAZ	MA1522.1	10.4235	+	89110810	89112089	2.17726	1.39313	1	1	0.60594	+	ENSG00000180346	TIGD2	1.8575	3.6238
Peak_64540	UP	chr17	63932347	63932358	MAZ	MA1522.1	10.4235	+	63931863	63932631	0.64451	0.22686	1	0	1.16547	-	ENSG00000007312	CD79B	1.74698	3.35655
Peak_71057	UP	chr19	2474873	2474884	MAZ	MA1522.1	10.4235	-	2474634	2477084	0.71649	0.7668	1	1	-0.08534	+	ENSG00000099860	GADD45B	1.73773	3.3351
Peak_31108	UP	chr12	6779031	6779044	ZNF740	MA0753.2	10.4185	+	6778703	6779319	0.66034	0.79319	1	1	-0.22978	+	ENSG00000089692	LAG3	3.82357	14.1582
Peak_765	UP	chr1	11654755	11654768	ZNF740	MA0753.2	10.4185	+	11654423	11655078	0.74863	1.00275	1	1	-0.37436	-	ENSG00000116661	FBXO2	1.51658	2.86112
Peak_25433	UP	chr11	45103235	45103247	ZNF263	MA0528.2	10.418	-	45101613	45103331	0.63884	0.72358	1	1	-0.15483	+	ENSG00000019485	PRDM11	1.59085	3.01227
Peak_90829	UP	chr2	240566713	240566725	ZNF263	MA0528.2	10.418	+	240565603	240566888	1.00006	1.33974	1	1	-0.38542	+	ENSG00000142327	RNPEPL1	1.05208	2.07352
Peak_13945	UP	chr1	235867180	235867192	ZBTB7B	MA0694.1	10.4168	-	235865997	235868422	1.43081	1.15697	1	1	0.28248	-	ENSG00000143669	LYST	1.36939	2.58362
Peak_153112	UP	chr7	6272675	6272685	TFEB	MA0692.1	10.4124	-	6272370	6273101	0.75099	0.50449	1	0	0.4872	-	ENSG00000008256	CYTH3	2.03016	4.08451
Peak_149937	UP	chr6	137867178	137867188	TFEB	MA0692.1	10.4124	-	137866295	137868140	2.32968	2.31535	1	1	0.0085	+	ENSG00000118503	TNFAIP3	1.07353	2.10458
Peak_38730	UP	chr12	113136002	113136019	PBX3	MA1114.1	10.4108	-	113135403	113136454	0.92459	0.68038	1	1	0.38882	-	ENSG00000111344	RASAL1	2.72108	6.59368
Peak_149858	UP	chr6	136793180	136793192	ZBTB14	MA1650.1	10.4107	-	136791967	136793655	1.18897	1.15422	1	1	0.03915	-	ENSG00000197442	MAP3K5	2.06109	4.17301
Peak_10768	UP	chr1	181088591	181088603	ZBTB14	MA1650.1	10.4107	-	181088303	181089163	1.72747	0.97227	1	1	0.76414	+	ENSG00000162783	IER5	1.67364	3.1902
Peak_13121	UP	chr1	221709131	221709145	RFX1	MA0509.2	10.4107	+	221708888	221709417	1.84905	1.49763	1	1	0.28536	-	ENSG00000143507	DUSP10	3.02368	8.13238
Peak_147618	UP	chr6	106097976	106097990	ETV1	MA0761.2	10.4107	+	106097473	106098301	1.13736	1.23538	1	1	-0.10921	+	ENSG00000057657	PRDM1	2.61603	6.1306
Peak_14461	UP	chr1	245649365	245649381	KLF9	MA1107.2	10.4066	+	245648995	245649648	0.68808	0.30581	1	0	0.94207	+	ENSG00000162849	KIF26B	3.82085	14.1316
Peak_762	UP	chr1	11642591	11642607	MAFF	MA0495.3	10.406	-	11642357	11642725	0.63046	0.95664	1	1	-0.5271	-	ENSG00000116661	FBXO2	1.51658	2.86112
Peak_99764	UP	chr22	37199428	37199441	ZBTB7A	MA0750.2	10.4053	-	37198173	37199998	2.4265	2.2742	1	1	0.08937	-	ENSG00000133466	C1QTNF6	2.7976	6.95285
Peak_26759	UP	chr11	65426380	65426398	IRF2	MA0051.1	10.4032	+	65426171	65426689	1.36038	0.6124	1	0	1.02621	+	ENSG00000245532	NEAT1	1.12476	2.18065
Peak_90829	UP	chr2	240566517	240566536	CTCF	MA0139.1	10.402	+	240565603	240566888	1.99293	2.28579	1	1	-0.18817	+	ENSG00000142327	RNPEPL1	1.05208	2.07352
Peak_9640	UP	chr1	156106609	156106625	KLF9	MA1107.2	10.4018	+	156106012	156106832	0.70127	0.77955	1	1	-0.13303	+	ENSG00000160789	LMNA	4.56008	23.5896
Peak_6392	UP	chr1	117605999	117606012	SP3	MA0746.2	10.4009	-	117605285	117606539	1.74627	1.55255	1	1	0.15909	+	ENSG00000183508	TENT5C	3.13035	8.75647
Peak_181821	UP	chr9	127569126	127569139	SP3	MA0746.2	10.4009	+	127568951	127570312	0.93792	0.94996	1	1	-0.01649	-	ENSG00000136830	NIBAN2	1.23742	2.35777
Peak_180101	UP	chr9	89604625	89604638	POU2F2	MA0507.1	10.3992	-	89604235	89606077	1.32642	1.12986	1	1	0.21244	+	ENSG00000130222	GADD45G	2.1058	4.30437
Peak_10856	UP	chr1	182604513	182604527	MTF1	MA0863.1	10.3991	-	182604168	182604769	1.16896	0.8533	1	1	0.40924	-	ENSG00000143333	RGS16	2.14693	4.42886
Peak_61524	UP	chr17	14309628	14309646	IRF2	MA0051.1	10.3988	-	14309144	14309785	0.65338	0.80732	1	1	-0.2653	+	ENSG00000266709		1.56308	2.95485
Peak_110505	UP	chr3	143121445	143121464	CTCF	MA0139.1	10.3978	+	143119173	143121885	0.82079	0.53236	1	0	0.53568	+	ENSG00000175040	CHST2	1.82151	3.5345
Peak_166206	UP	chr8	27500486	27500507	IRF1	MA0050.2	10.3961	-	27500086	27500867	0.89767	0.62934	1	1	0.44717	+	ENSG00000120915	EPHX2	1.22649	2.33997
Peak_149328	UP	chr6	129490637	129490648	MAZ	MA1522.1	10.3957	-	129490289	129491052	0.68838	0.79013	1	1	-0.17324	+	ENSG00000196569	LAMA2	5.32592	40.1109
Peak_132	UP	chr1	1208231	1208242	MAZ	MA1522.1	10.3957	+	1208062	1208632	0.6502	0.43608	1	0	0.47792	-	ENSG00000186891	TNFRSF18	5.1871	36.4312
Peak_72999	UP	chr19	38427437	38427448	MAZ	MA1522.1	10.3957	+	38427161	38427853	1.1721	0.17296	1	0	2.18332	-	ENSG00000171777	RASGRP4	5.13965	35.2524
Peak_89334	UP	chr2	218880173	218880184	MAZ	MA1522.1	10.3957	+	218879894	218880942	0.79777	1.0062	1	1	-0.29846	+	ENSG00000135925	WNT10A	3.84324	14.3526
Peak_166331	UP	chr8	29350864	29350875	MAZ	MA1522.1	10.3957	+	29350275	29351497	1.44093	0.74077	1	1	0.86696	-	ENSG00000120875	DUSP4	3.73413	13.3071
Peak_101586	UP	chr3	14402899	14402910	MAZ	MA1522.1	10.3957	+	14402135	14403488	1.03027	0.5221	1	0	0.85204	+	ENSG00000131389	SLC6A6	1.1331	2.1933
Peak_149939	UP	chr6	137873284	137873295	MAZ	MA1522.1	10.3957	-	137873282	137873718	0.67344	0.31037	1	0	0.89956	+	ENSG00000118503	TNFAIP3	1.07353	2.10458
Peak_72999	UP	chr19	38427552	38427563	PRDM4	MA1647.1	10.3947	-	38427161	38427853	0.7497	0.11396	1	0	1.94477	-	ENSG00000171777	RASGRP4	5.13965	35.2524
Peak_42713	UP	chr13	40666793	40666813	RREB1	MA0073.1	10.3947	-	40666196	40667090	0.87771	0.82349	1	1	0.08153	-	ENSG00000150907	FOXO1	1.50009	2.82859
Peak_57715	UP	chr16	27367565	27367575	FLI1	MA0475.2	10.3908	+	27367193	27368341	1.4116	1.50091	1	1	-0.08233	+	ENSG00000077238	IL4R	1.39926	2.63765
Peak_58847	UP	chr16	47461243	47461256	ZBTB7A	MA0750.2	10.3905	-	47460776	47461912	1.30239	1.20507	1	1	0.10307	+	ENSG00000102893	PHKB	1.3296	2.51333
Peak_101589	UP	chr3	14432442	14432453	FOSL2	MA0478.1	10.3901	-	14431757	14433026	1.58929	1.22872	1	1	0.34428	+	ENSG00000131389	SLC6A6	1.1331	2.1933
Peak_25403	UP	chr11	44569326	44569337	FOSL2	MA0478.1	10.3901	-	44568964	44569615	1.02853	1.21774	1	1	-0.22196	+	ENSG00000085117	CD82	1.03244	2.04547
Peak_65222	UP	chr17	77140906	77140922	KLF9	MA1107.2	10.388	+	77139999	77141194	1.98666	1.51891	1	1	0.36436	+	ENSG00000129657	SEC14L1	1.23528	2.35428
Peak_9637	UP	chr1	156090903	156090914	STAT1	MA0137.3	10.3875	-	156090678	156091257	0.66923	0.6886	1	1	-0.03546	+	ENSG00000160789	LMNA	4.56008	23.5896
Peak_171532	UP	chr8	97775776	97775788	ZNF148	MA1653.1	10.3855	+	97775316	97776731	0.71841	0.56688	1	0	0.29179	+	ENSG00000104341	LAPTM4B	3.81182	14.0434
Peak_142823	UP	chr6	44265634	44265646	ZNF148	MA1653.1	10.3855	+	44264941	44265829	1.24738	1.20896	1	1	0.04145	-	ENSG00000146232	NFKBIE	1.51971	2.86734
Peak_65222	UP	chr17	77140980	77140992	ZNF148	MA1653.1	10.3855	+	77139999	77141194	1.6375	1.37583	1	1	0.23415	+	ENSG00000129657	SEC14L1	1.23528	2.35428
Peak_89336	UP	chr2	218896663	218896673	RELA	MA0107.1	10.3816	+	218896355	218897326	1.10582	0.52741	1	0	0.93258	+	ENSG00000135925	WNT10A	3.84324	14.3526
Peak_138848	UP	chr5	160468130	160468140	RELA	MA0107.1	10.3816	+	160467493	160468491	1.13774	0.57176	1	0	0.87282	+	ENSG00000253522	MIR3142HG	2.94908	7.72256
Peak_91027	UP	chr20	833737	833747	RELA	MA0107.1	10.3816	+	833249	834284	1.56864	1.52416	1	1	0.03876	+	ENSG00000125898	FAM110A	1.92014	3.78459
Peak_138321	UP	chr5	151081066	151081076	RELA	MA0107.1	10.3816	-	151080398	151081482	1.1259	0.64714	1	1	0.70758	-	ENSG00000145901	TNIP1	1.86497	3.6426
Peak_141989	UP	chr6	31568696	31568706	RELA	MA0107.1	10.3816	-	31568469	31568869	0.85438	0.85518	1	1	-0.0012	+	ENSG00000226979	LTA	1.75819	3.38274
Peak_10769	UP	chr1	181090213	181090223	RELA	MA0107.1	10.3816	+	181089595	181090553	0.9275	0.97249	1	1	-0.06129	+	ENSG00000162783	IER5	1.67364	3.1902
Peak_21451	UP	chr10	102395683	102395693	RELA	MA0107.1	10.3816	+	102395168	102395756	1.115	1.40551	1	1	-0.30722	+	ENSG00000077150	NFKB2	1.44968	2.73148
Peak_182503	UP	chr9	136902567	136902577	RELA	MA0107.1	10.3816	-	136901810	136903140	1.27437	0.55549	1	0	1.05773	+	ENSG00000127191	TRAF2	1.16457	2.24167
Peak_182503	UP	chr9	136902599	136902609	RELA	MA0107.1	10.3816	-	136901810	136903140	1.19479	0.50697	1	0	1.08163	+	ENSG00000127191	TRAF2	1.16457	2.24167
Peak_156207	UP	chr7	55533678	55533688	RELA	MA0107.1	10.3816	-	55533179	55534029	1.06856	0.50482	1	0	0.93977	-	ENSG00000154978	VOPP1	1.12677	2.18369
Peak_48648	UP	chr14	35403962	35403972	RELA	MA0107.1	10.3816	+	35403240	35405127	2.12542	2.1243	1	1	0.00072	-	ENSG00000100906	NFKBIA	1.07454	2.10605
Peak_149937	UP	chr6	137867191	137867201	RELA	MA0107.1	10.3816	-	137866295	137868140	2.32968	2.31535	1	1	0.0085	+	ENSG00000118503	TNFAIP3	1.07353	2.10458
Peak_12260	UP	chr1	205284857	205284868	FOS	MA0476.1	10.3813	-	205284565	205285226	0.93249	1.12982	1	1	-0.25029	+	ENSG00000133069	TMCC2	1.41393	2.66462
Peak_149937	UP	chr6	137866299	137866310	FOS	MA0476.1	10.3813	-	137866295	137868140	0.64667	0.63507	1	1	0.02231	+	ENSG00000118503	TNFAIP3	1.07353	2.10458
Peak_63558	UP	chr17	45317450	45317461	NRF1	MA0506.1	10.3811	-	45316661	45317822	3.27613	3.49351	1	1	-0.08979	-	ENSG00000006062	MAP3K14	1.49966	2.82776
Peak_39102	UP	chr12	121801820	121801830	SREBF2	MA0596.1	10.3807	+	121801809	121802240	0.6664	0.50924	1	0	0.32671	-	ENSG00000212694	LINC01089	1.46421	2.75911
Peak_173195	UP	chr8	124637666	124637684	ZNF684	MA1600.1	10.38	-	124637366	124638064	1.19708	0.89085	1	1	0.38542	-	ENSG00000170873	MTSS1	1.37308	2.59023
Peak_71703	UP	chr19	10461202	10461215	SP3	MA0746.2	10.3796	-	10460941	10461741	1.40244	1.20237	1	1	0.20483	+	ENSG00000065989	PDE4A	2.56538	5.9191
Peak_71703	UP	chr19	10461255	10461268	SP3	MA0746.2	10.3796	-	10460941	10461741	1.3781	1.1802	1	1	0.20601	+	ENSG00000065989	PDE4A	2.56538	5.9191
Peak_71703	UP	chr19	10461349	10461362	SP3	MA0746.2	10.3796	-	10460941	10461741	1.26753	0.90366	1	1	0.44284	+	ENSG00000065989	PDE4A	2.56538	5.9191
Peak_150464	UP	chr6	144064040	144064053	SP3	MA0746.2	10.3796	+	144063357	144064999	1.32963	1.06873	1	1	0.28866	-	ENSG00000118495	PLAGL1	2.19686	4.58479
Peak_99942	UP	chr22	39152746	39152759	SP3	MA0746.2	10.3796	+	39152258	39153272	1.9835	2.35619	1	1	-0.23646	-	ENSG00000100307	CBX7	1.38812	2.61738
Peak_25402	UP	chr11	44565402	44565415	SP3	MA0746.2	10.3796	-	44564846	44565853	1.48391	1.70116	1	1	-0.18444	+	ENSG00000085117	CD82	1.03244	2.04547
Peak_30431	UP	chr11	130069824	130069837	SP3	MA0746.2	10.3784	-	130068854	130070785	3.00654	2.40834	1	1	0.30757	+	ENSG00000084234	APLP2	1.54201	2.91199
Peak_21107	UP	chr10	96831907	96831921	ZKSCAN5	MA1652.1	10.3782	+	96831855	96833339	0.82275	0.68803	1	1	0.22528	+	ENSG00000196233	LCOR	1.25229	2.38218
Peak_68562	UP	chr18	45687463	45687475	IKZF1	MA1508.1	10.3781	+	45686680	45688102	1.06188	0.74787	1	1	0.45039	+	ENSG00000141469	SLC14A1	4.50469	22.7012
Peak_10990	UP	chr1	184974077	184974090	TCF4	MA0830.2	10.3779	+	184973566	184974675	0.86736	0.48808	1	0	0.70937	-	ENSG00000135842	NIBAN1	3.84283	14.3485
Peak_14978	UP	chr10	3783071	3783082	FOS	MA0476.1	10.3774	-	3782330	3783107	0.86966	0.83162	1	1	0.05719	-	ENSG00000067082	KLF6	1.44679	2.72601
Peak_149484	UP	chr6	131628427	131628439	IKZF1	MA1508.1	10.3771	-	131627729	131629150	0.71701	0.66459	1	1	0.09458	+	ENSG00000154269	ENPP3	3.94471	15.3984
Peak_131	UP	chr1	1201713	1201725	ZBTB14	MA1650.1	10.3769	-	1201275	1202692	1.49461	0.85974	1	1	0.72707	-	ENSG00000186891	TNFRSF18	5.1871	36.4312
Peak_78789	UP	chr2	74198688	74198700	ZBTB14	MA1650.1	10.3756	+	74198211	74199563	0.67045	0.86292	1	1	-0.31834	+	ENSG00000065911	MTHFD2	1.32348	2.5027
Peak_115102	UP	chr4	8228763	8228775	ZNF317	MA1593.1	10.3716	+	8228415	8229394	0.6778	0.7049	1	1	-0.04885	+	ENSG00000125089	SH3TC1	1.99885	3.99682
Peak_13945	UP	chr1	235866459	235866474	MEF2A	MA0052.4	10.3713	+	235865997	235868422	0.85667	0.69787	1	1	0.25916	-	ENSG00000143669	LYST	1.36939	2.58362
Peak_26538	UP	chr11	62556730	62556741	FOS	MA0476.1	10.3711	-	62556318	62556992	1.18528	1.5667	1	1	-0.37258	-	ENSG00000124942	AHNAK	2.65228	6.28662
Peak_15118	UP	chr10	6052802	6052813	FOSL2	MA0478.1	10.3702	+	6052405	6053226	0.73913	1.04444	1	1	-0.44353	-	ENSG00000134460	IL2RA	6.32781	80.3268
Peak_42687	UP	chr13	40485855	40485869	ETV1	MA0761.2	10.3696	-	40485470	40486262	2.52652	0.66524	1	1	1.76707	-	ENSG00000215483	LINC00598	2.04201	4.1182
Peak_173265	UP	chr8	125429888	125429905	SP2	MA0516.2	10.3686	+	125429510	125430536	2.01852	1.65875	1	1	0.26724	+	ENSG00000173334	TRIB1	1.92398	3.79467
Peak_66634	UP	chr18	13375414	13375425	FOSL2	MA0478.1	10.3685	-	13374868	13375832	1.11236	0.62248	1	0	0.7395	+	ENSG00000168675	LDLRAD4	1.13143	2.19075
Peak_100179	UP	chr22	41946788	41946799	NFYA	MA0060.3	10.3673	+	41946577	41947411	0.79199	0.72261	1	1	0.11559	-	ENSG00000100162	CENPM	1.77721	3.42763
Peak_31367	UP	chr12	10213264	10213278	EGR1	MA0162.4	10.3667	-	10212219	10213852	0.74051	0.90145	1	1	-0.25026	+	ENSG00000139112	GABARAPL1	1.82008	3.53101
Peak_107639	UP	chr3	101827814	101827825	MAZ	MA1522.1	10.366	+	101827393	101828129	0.6309	0.20924	1	0	1.21689	+	ENSG00000144802	NFKBIZ	2.3977	5.26963
Peak_51780	UP	chr14	104876456	104876467	MAZ	MA1522.1	10.366	+	104876315	104876688	0.7343	0.46465	1	0	0.55577	+	ENSG00000099814	CEP170B	2.20892	4.62331
Peak_51780	UP	chr14	104876552	104876563	MAZ	MA1522.1	10.366	+	104876315	104876688	0.6291	0.42508	1	0	0.46667	+	ENSG00000099814	CEP170B	2.20892	4.62331
Peak_180289	UP	chr9	93134451	93134462	MAZ	MA1522.1	10.366	-	93133902	93135047	0.99706	1.24793	1	1	-0.29489	-	ENSG00000131669	NINJ1	1.33782	2.52769
Peak_66105	UP	chr18	3448385	3448396	MAZ	MA1522.1	10.366	+	3447952	3449505	0.956	1.77568	1	1	-0.82339	+	ENSG00000177426	TGIF1	1.32103	2.49844
Peak_62496	UP	chr17	28371321	28371332	MAZ	MA1522.1	10.366	-	28371234	28372262	0.62999	0.37961	1	0	0.59675	+	ENSG00000004139	SARM1	1.09582	2.13735
Peak_166793	UP	chr8	37899534	37899545	KLF11	MA1512.1	10.3655	+	37898989	37899964	1.38368	1.12746	1	1	0.27166	-	ENSG00000156675	RAB11FIP1	1.04689	2.06607
Peak_94044	UP	chr20	34709742	34709753	KLF16	MA0741.1	10.3648	-	34708766	34710175	1.10771	1.11497	1	1	-0.00858	+	ENSG00000078804	TP53INP2	1.52354	2.87496
Peak_152866	UP	chr7	2403366	2403377	KLF16	MA0741.1	10.3648	-	2402901	2403825	0.89465	0.66878	1	1	0.36777	+	ENSG00000136213	CHST12	1.11222	2.16178
Peak_166793	UP	chr8	37899550	37899561	KLF16	MA0741.1	10.3648	+	37898989	37899964	1.38368	1.12746	1	1	0.27166	-	ENSG00000156675	RAB11FIP1	1.04689	2.06607
Peak_166793	UP	chr8	37899571	37899582	KLF16	MA0741.1	10.3648	+	37898989	37899964	1.29876	0.96537	1	1	0.38987	-	ENSG00000156675	RAB11FIP1	1.04689	2.06607
Peak_25402	UP	chr11	44565210	44565221	KLF16	MA0741.1	10.3648	-	44564846	44565853	0.98848	1.37615	1	1	-0.43637	+	ENSG00000085117	CD82	1.03244	2.04547
Peak_70347	UP	chr18	75071160	75071174	USF2	MA0526.3	10.3639	+	75070787	75071804	1.18349	1.42105	1	1	-0.2434	-	ENSG00000278607		2.51017	5.69686
Peak_28889	UP	chr11	102317728	102317740	KLF4	MA0039.4	10.3614	-	102316920	102318010	1.11799	1.03004	1	1	0.10729	+	ENSG00000023445	BIRC3	2.95384	7.74806
Peak_26754	UP	chr11	65416473	65416485	KLF4	MA0039.4	10.3614	-	65416286	65416782	0.95119	0.86165	1	1	0.12728	+	ENSG00000245532	NEAT1	1.12476	2.18065
Peak_115102	UP	chr4	8228743	8228758	MAFG	MA0659.2	10.3595	-	8228415	8229394	0.749	0.73715	1	1	0.02006	+	ENSG00000125089	SH3TC1	1.99885	3.99682
Peak_89336	UP	chr2	218897080	218897096	RFX2	MA0600.2	10.3583	+	218896355	218897326	0.80248	0.65895	1	1	0.24716	+	ENSG00000135925	WNT10A	3.84324	14.3526
Peak_147889	UP	chr6	110179875	110179885	ZNF75D	MA1601.1	10.3581	+	110178680	110180651	1.11919	1.205	1	1	-0.09742	-	ENSG00000112290	WASF1	1.60552	3.04305
Peak_13122	UP	chr1	221712406	221712417	FOS	MA0476.1	10.355	-	221712195	221712720	0.846	0.90487	1	1	-0.08629	-	ENSG00000143507	DUSP10	3.02368	8.13238
Peak_123582	UP	chr4	121256591	121256602	FOS	MA0476.1	10.355	-	121256233	121257300	0.88192	0.35623	1	0	1.09062	-	ENSG00000050730	TNIP3	2.63767	6.22326
Peak_10770	UP	chr1	181105534	181105550	RFX2	MA0600.2	10.3528	-	181104666	181105977	0.80831	0.69723	1	1	0.18619	+	ENSG00000162783	IER5	1.67364	3.1902
Peak_138320	UP	chr5	151078962	151078973	BATF	MA1634.1	10.3522	+	151078554	151079119	0.70522	0.31234	1	0	0.95023	-	ENSG00000145901	TNIP1	1.86497	3.6426
Peak_71775	UP	chr19	11346499	11346515	KLF9	MA1107.2	10.3511	+	11346126	11346982	2.67542	1.82214	1	1	0.5279	+	ENSG00000183401	CCDC159	1.0486	2.06853
Peak_72243	UP	chr19	17539949	17539960	KLF6	MA1517.1	10.351	-	17539334	17540301	1.099	1.32439	1	1	-0.24679	+	ENSG00000167483	NIBAN3	2.95868	7.7741
Peak_139744	UP	chr5	177497675	177497686	KLF6	MA1517.1	10.351	+	177497242	177498117	1.61624	1.54599	1	1	0.05997	-	ENSG00000196923	PDLIM7	1.37189	2.58809
Peak_74185	UP	chr19	54463438	54463449	STAT1	MA0137.3	10.3505	+	54463380	54465092	0.7749	0.66508	1	1	0.19137	-	ENSG00000275183	LENG9	1.68072	3.20587
Peak_90829	UP	chr2	240566238	240566249	STAT1	MA0137.3	10.3505	-	240565603	240566888	0.71827	1.18194	1	1	-0.64191	+	ENSG00000142327	RNPEPL1	1.05208	2.07352
Peak_12260	UP	chr1	205284858	205284869	FOSL2	MA0478.1	10.3472	-	205284565	205285226	0.93249	1.12982	1	1	-0.25029	+	ENSG00000133069	TMCC2	1.41393	2.66462
Peak_153112	UP	chr7	6272673	6272687	USF2	MA0526.3	10.3459	+	6272370	6273101	0.75099	0.50449	1	0	0.4872	-	ENSG00000008256	CYTH3	2.03016	4.08451
Peak_185119	UP	chrX	49269414	49269429	EGR3	MA0732.1	10.3447	+	49268866	49270113	0.98959	0.71574	1	1	0.41359	+	ENSG00000049769	PPP1R3F	1.40957	2.65657
Peak_63556	UP	chr17	45307663	45307680	SP4	MA0685.1	10.3438	-	45307207	45307891	0.79016	0.45786	1	0	0.66547	-	ENSG00000006062	MAP3K14	1.49966	2.82776
Peak_90831	UP	chr2	240568481	240568495	ETV1	MA0761.2	10.3408	-	240568456	240568839	1.11027	1.1138	1	1	-0.00417	+	ENSG00000142327	RNPEPL1	1.05208	2.07352
Peak_48256	UP	chr14	24094255	24094270	EGR3	MA0732.1	10.3397	+	24093877	24094834	0.86022	0.91798	1	1	-0.0835	+	ENSG00000100889	PCK2	1.17748	2.26182
Peak_31496	UP	chr12	12561194	12561207	NFIL3	MA0025.2	10.3397	+	12560899	12562443	1.15557	1.21858	1	1	-0.07015	-	ENSG00000111266	DUSP16	2.47055	5.54254
Peak_20156	UP	chr10	79445937	79445953	ZNF682	MA1599.1	10.3371	+	79445338	79446297	2.57882	2.28797	1	1	0.16522	-	ENSG00000165424	ZCCHC24	1.30522	2.47122
Peak_765	UP	chr1	11654753	11654765	KLF4	MA0039.4	10.3369	+	11654423	11655078	0.74863	1.00275	1	1	-0.37436	-	ENSG00000116661	FBXO2	1.51658	2.86112
Peak_96355	UP	chr21	15441063	15441084	IRF1	MA0050.2	10.3351	-	15440970	15441682	1.10823	0.37857	1	0	1.3197	-	ENSG00000229425		1.6356	3.10717
Peak_13240	UP	chr1	223726880	223726893	BACH1	MA1633.1	10.332	+	223726389	223727256	1.33961	0.83054	1	1	0.62458	+	ENSG00000162909	CAPN2	1.10071	2.1446
Peak_141981	UP	chr6	31498023	31498040	SP4	MA0685.1	10.3304	+	31497582	31498375	0.95453	1.14864	1	1	-0.24183	+	ENSG00000204516	MICB	1.47447	2.77881
Peak_115102	UP	chr4	8228750	8228761	FOS	MA0476.1	10.3262	+	8228415	8229394	0.6778	0.59896	1	0	0.1523	+	ENSG00000125089	SH3TC1	1.99885	3.99682
Peak_147889	UP	chr6	110180073	110180084	KLF10	MA1511.1	10.3246	+	110178680	110180651	1.27896	1.27127	1	1	0.00801	-	ENSG00000112290	WASF1	1.60552	3.04305
Peak_25402	UP	chr11	44565567	44565578	KLF10	MA1511.1	10.3246	-	44564846	44565853	0.89415	0.90726	1	1	-0.01873	+	ENSG00000085117	CD82	1.03244	2.04547
Peak_71840	UP	chr19	12333743	12333754	NFYC	MA1644.1	10.3238	-	12332954	12334038	2.07105	2.08442	1	1	-0.00882	-	ENSG00000188868	ZNF563	1.37388	2.59166
Peak_138380	UP	chr5	151758700	151758717	SP4	MA0685.1	10.3232	+	151757983	151759163	1.05983	1.04957	1	1	0.01272	-	ENSG00000177556	ATOX1	1.34528	2.5408
Peak_9638	UP	chr1	156097143	156097153	ZNF75D	MA1601.1	10.3226	+	156096596	156098125	1.52935	1.6548	1	1	-0.10644	+	ENSG00000160789	LMNA	4.56008	23.5896
Peak_48648	UP	chr14	35403875	35403885	CEBPG	MA0838.1	10.3208	-	35403240	35405127	2.16666	1.85933	1	1	0.2093	-	ENSG00000100906	NFKBIA	1.07454	2.10605
Peak_71694	UP	chr19	10416824	10416843	CTCF	MA0139.1	10.3179	+	10416312	10417175	1.27036	1.06989	1	1	0.22655	+	ENSG00000065989	PDE4A	2.56538	5.9191
Peak_60449	UP	chr16	88452969	88452986	SP4	MA0685.1	10.3171	-	88452557	88453415	1.95136	1.84683	1	1	0.07511	+	ENSG00000179588	ZFPM1	1.45624	2.74392
Peak_60906	UP	chr17	1629265	1629276	KLF6	MA1517.1	10.3162	+	1627850	1629485	0.81128	0.36922	1	0	0.94422	-	ENSG00000167703	SLC43A2	1.62057	3.07496
Peak_138684	UP	chr5	157731724	157731740	RFX2	MA0600.2	10.3146	+	157731255	157732022	0.97556	1.32426	1	1	-0.40215	+	ENSG00000113272	THG1L	1.10471	2.15055
Peak_68562	UP	chr18	45687509	45687519	SREBF1	MA0595.1	10.3139	-	45686680	45688102	1.06188	0.82332	1	1	0.32866	+	ENSG00000141469	SLC14A1	4.50469	22.7012
Peak_93818	UP	chr20	31723945	31723955	ETV6	MA0645.1	10.311	-	31722695	31724146	1.5242	1.41251	1	1	0.10219	-	ENSG00000171552	BCL2L1	1.04765	2.06715
Peak_66691	UP	chr18	13612539	13612550	KLF10	MA1511.1	10.307	+	13611918	13612690	0.82184	0.89157	1	1	-0.1042	+	ENSG00000168675	LDLRAD4	1.13143	2.19075
Peak_150425	UP	chr6	143450861	143450874	SP3	MA0746.2	10.3066	+	143449667	143451253	0.82332	0.75031	1	1	0.11763	-	ENSG00000189007	ADAT2	1.15243	2.22287
Peak_61524	UP	chr17	14309368	14309382	USF1	MA0093.3	10.3051	+	14309144	14309785	0.71093	0.5748	1	0	0.26188	+	ENSG00000266709		1.56308	2.95485
Peak_38730	UP	chr12	113135941	113135952	KLF6	MA1517.1	10.3	-	113135403	113136454	0.95396	0.87697	1	1	0.10846	-	ENSG00000111344	RASAL1	2.72108	6.59368
Peak_71057	UP	chr19	2476073	2476084	KLF6	MA1517.1	10.3	+	2474634	2477084	1.57636	1.3174	1	1	0.24066	+	ENSG00000099860	GADD45B	1.73773	3.3351
Peak_26536	UP	chr11	62552201	62552214	POU2F2	MA0507.1	10.2955	+	62551638	62552383	1.01795	1.04275	1	1	-0.0314	-	ENSG00000124942	AHNAK	2.65228	6.28662
Peak_72243	UP	chr19	17540036	17540053	SP4	MA0685.1	10.2934	-	17539334	17540301	0.65727	0.87653	1	1	-0.36299	+	ENSG00000167483	NIBAN3	2.95868	7.7741
Peak_63558	UP	chr17	45317185	45317199	EGR1	MA0162.4	10.2927	+	45316661	45317822	4.28004	3.831	1	1	0.15571	-	ENSG00000006062	MAP3K14	1.49966	2.82776
Peak_61523	UP	chr17	14303952	14303965	MZF1	MA0056.2	10.2913	+	14303685	14303995	0.70828	0.76811	1	1	-0.10191	+	ENSG00000266709		1.56308	2.95485
Peak_138684	UP	chr5	157731742	157731754	NFYB	MA0502.2	10.2912	-	157731255	157732022	0.97556	1.32426	1	1	-0.40215	+	ENSG00000113272	THG1L	1.10471	2.15055
Peak_180116	UP	chr9	89743721	89743732	MAZ	MA1522.1	10.2912	+	89743352	89744277	1.01563	0.84112	1	1	0.24324	+	ENSG00000237372		3.97443	15.7189
Peak_160351	UP	chr7	104945090	104945101	MAZ	MA1522.1	10.2912	+	104944223	104945540	2.43572	2.19999	1	1	0.14024	+	ENSG00000237513		2.80846	7.00536
Peak_38730	UP	chr12	113136303	113136314	MAZ	MA1522.1	10.2912	-	113135403	113136454	0.82021	0.77851	1	1	0.06623	-	ENSG00000111344	RASAL1	2.72108	6.59368
Peak_87260	UP	chr2	191678026	191678037	MAZ	MA1522.1	10.2912	+	191677466	191678365	2.6239	2.88041	1	1	-0.12942	+	ENSG00000173559	NABP1	1.49712	2.82278
Peak_187217	UP	chrX	130903447	130903458	MAZ	MA1522.1	10.2912	+	130902948	130903694	0.72241	0.87432	1	1	-0.24207	-	ENSG00000165675	ENOX2	1.45071	2.73343
Peak_12260	UP	chr1	205284879	205284890	MAZ	MA1522.1	10.2912	+	205284565	205285226	0.93249	1.12982	1	1	-0.25029	+	ENSG00000133069	TMCC2	1.41393	2.66462
Peak_150859	UP	chr6	149485156	149485169	POU2F2	MA0507.1	10.2903	-	149484738	149485574	1.31757	0.42842	1	0	1.40822	-	ENSG00000178199	ZC3H12D	4.41534	21.3379
Peak_30431	UP	chr11	130069773	130069786	SP3	MA0746.2	10.2877	-	130068854	130070785	3.03616	2.51321	1	1	0.26234	+	ENSG00000084234	APLP2	1.54201	2.91199
Peak_90829	UP	chr2	240566615	240566628	SP3	MA0746.2	10.2877	+	240565603	240566888	1.248	1.77584	1	1	-0.47398	+	ENSG00000142327	RNPEPL1	1.05208	2.07352
Peak_13129	UP	chr1	221742327	221742338	NFYA	MA0060.3	10.286	+	221741549	221743269	3.62402	3.35412	1	1	0.10827	-	ENSG00000143507	DUSP10	3.02368	8.13238
Peak_145003	UP	chr6	70413496	70413507	NRF1	MA0506.1	10.285	-	70412902	70414059	1.13651	0.84498	1	1	0.38466	+	ENSG00000082269	FAM135A	2.61908	6.1436
Peak_55022	UP	chr15	67521608	67521622	EGR1	MA0162.4	10.2843	+	67520625	67522245	0.72744	0.57581	1	0	0.28851	-	ENSG00000259673	IQCH-AS1	1.61902	3.07167
Peak_66108	UP	chr18	3451381	3451393	NR4A1	MA1112.2	10.2831	+	3451096	3451623	0.93835	0.61461	1	0	0.53338	+	ENSG00000177426	TGIF1	1.32103	2.49844
Peak_9149	UP	chr1	148952572	148952589	SP2	MA0516.2	10.2798	-	148951603	148952982	1.02225	0.89278	1	1	0.17533	+	ENSG00000178104	PDE4DIP	1.02575	2.03602
Peak_77292	UP	chr2	46941525	46941540	ZBTB33	MA0527.1	10.2796	-	46940833	46941797	0.68234	0.4593	1	0	0.47756	+	ENSG00000068724	TTC7A	1.36918	2.58324
Peak_23022	UP	chr10	133358070	133358087	SP4	MA0685.1	10.2783	-	133357472	133358146	0.79828	0.67243	1	1	0.2154	-	ENSG00000148803	FUOM	1.10987	2.15827
Peak_9832	UP	chr1	159925795	159925806	KLF11	MA1512.1	10.2758	-	159925229	159925885	0.72283	0.78253	1	1	-0.09998	-	ENSG00000158710	TAGLN2	1.05938	2.08404
Peak_54650	UP	chr15	60580771	60580785	TCF7L2	MA0523.1	10.2743	-	60580403	60581143	1.69574	1.74385	1	1	-0.03795	-	ENSG00000069667	RORA	1.23669	2.35658
Peak_147619	UP	chr6	106098914	106098929	MAFG	MA0659.2	10.2729	+	106098555	106099151	0.87753	0.36556	1	0	1.05558	+	ENSG00000057657	PRDM1	2.61603	6.1306
Peak_59628	UP	chr16	68448614	68448626	ZNF263	MA0528.2	10.2701	-	68448131	68448987	2.13514	2.38501	1	1	-0.1523	-	ENSG00000103056	SMPD3	2.68539	6.43257
Peak_162322	UP	chr7	131106461	131106473	ZNF263	MA0528.2	10.2701	+	131105625	131107077	0.83438	0.55849	1	0	0.49901	-	ENSG00000231721	LINC-PINT	1.46353	2.75783
Peak_13121	UP	chr1	221709260	221709274	ATF4	MA0833.2	10.2693	+	221708888	221709417	0.88995	0.86087	1	1	0.04262	-	ENSG00000143507	DUSP10	3.02368	8.13238
Peak_110505	UP	chr3	143119208	143119221	ESRRA	MA0592.3	10.2692	+	143119173	143121885	0.63551	0.37526	1	0	0.62038	+	ENSG00000175040	CHST2	1.82151	3.5345
Peak_165427	UP	chr8	12754100	12754111	KLF6	MA1517.1	10.2652	+	12753921	12756243	0.63628	0.61619	1	0	0.03942	-	ENSG00000154359	LONRF1	1.15129	2.22112
Peak_185089	UP	chrX	48919265	48919276	STAT1	MA0137.3	10.2642	+	48918819	48919641	1.21646	1.28713	1	1	-0.07493	-	ENSG00000102096	PIM2	1.19179	2.28437
Peak_25433	UP	chr11	45103281	45103293	E2F1	MA0024.3	10.2623	-	45101613	45103331	0.9132	0.92779	1	1	-0.02044	+	ENSG00000019485	PRDM11	1.59085	3.01227
Peak_25402	UP	chr11	44565402	44565417	SP1	MA0079.4	10.2596	-	44564846	44565853	1.48391	1.70116	1	1	-0.18444	+	ENSG00000085117	CD82	1.03244	2.04547
Peak_14461	UP	chr1	245649366	245649379	SP3	MA0746.2	10.2595	+	245648995	245649648	0.68808	0.30581	1	0	0.94207	+	ENSG00000162849	KIF26B	3.82085	14.1316
Peak_107978	UP	chr3	105368760	105368774	EGR1	MA0162.4	10.2591	-	105367691	105369906	0.76671	1.01978	1	1	-0.36619	+	ENSG00000170017	ALCAM	2.1647	4.48373
Peak_89336	UP	chr2	218896815	218896827	ZNF263	MA0528.2	10.2587	+	218896355	218897326	0.94127	0.49564	1	0	0.79649	+	ENSG00000135925	WNT10A	3.84324	14.3526
Peak_94044	UP	chr20	34709742	34709753	KLF10	MA1511.1	10.2582	-	34708766	34710175	1.10771	1.11497	1	1	-0.00858	+	ENSG00000078804	TP53INP2	1.52354	2.87496
Peak_152866	UP	chr7	2403366	2403377	KLF10	MA1511.1	10.2582	-	2402901	2403825	0.89465	0.66878	1	1	0.36777	+	ENSG00000136213	CHST12	1.11222	2.16178
Peak_166793	UP	chr8	37899550	37899561	KLF10	MA1511.1	10.2582	+	37898989	37899964	1.38368	1.12746	1	1	0.27166	-	ENSG00000156675	RAB11FIP1	1.04689	2.06607
Peak_166793	UP	chr8	37899571	37899582	KLF10	MA1511.1	10.2582	+	37898989	37899964	1.29876	0.96537	1	1	0.38987	-	ENSG00000156675	RAB11FIP1	1.04689	2.06607
Peak_25402	UP	chr11	44565210	44565221	KLF10	MA1511.1	10.2582	-	44564846	44565853	0.98848	1.37615	1	1	-0.43637	+	ENSG00000085117	CD82	1.03244	2.04547
Peak_127445	UP	chr4	173370020	173370031	STAT1	MA0137.3	10.2565	+	173369524	173371766	0.67225	0.58931	1	0	0.16189	-	ENSG00000272870	SAP30-DT	2.73748	6.66904
Peak_27686	UP	chr11	83071972	83071983	STAT1	MA0137.3	10.2565	+	83071196	83072449	2.57113	2.30714	1	1	0.14959	-	ENSG00000137502	RAB30	2.58455	5.99827
Peak_125022	UP	chr4	139657919	139657938	BACH2	MA1101.2	10.2551	-	139657808	139658407	0.7048	0.76689	1	1	-0.10606	+	ENSG00000085871	MGST2	1.40305	2.64461
Peak_15820	UP	chr10	18204176	18204190	RFX3	MA0798.2	10.2537	+	18203480	18204807	0.94811	0.58244	1	0	0.61236	+	ENSG00000165995	CACNB2	2.99884	7.99355
Peak_166793	UP	chr8	37899547	37899563	ZNF682	MA1599.1	10.2508	+	37898989	37899964	1.38368	1.12746	1	1	0.27166	-	ENSG00000156675	RAB11FIP1	1.04689	2.06607
Peak_4753	UP	chr1	89855815	89855827	IKZF1	MA1508.1	10.2502	+	89855635	89856251	0.66369	0.25356	1	0	1.09141	+	ENSG00000171492	LRRC8D	1.13151	2.19088
Peak_73608	UP	chr19	46634256	46634270	PLAG1	MA0163.1	10.2492	-	46633913	46634745	1.73251	1.76628	1	1	-0.02622	-	ENSG00000167414	GNG8	2.40692	5.30339
Peak_3522	UP	chr1	67685097	67685110	POU2F2	MA0507.1	10.2476	+	67684919	67686743	2.33271	1.60766	1	1	0.50826	+	ENSG00000116717	GADD45A	1.60073	3.03297
Peak_26538	UP	chr11	62556729	62556740	FOSL2	MA0478.1	10.2471	+	62556318	62556992	1.18528	1.5667	1	1	-0.37258	-	ENSG00000124942	AHNAK	2.65228	6.28662
Peak_48648	UP	chr14	35403875	35403885	CEBPB	MA0466.2	10.247	-	35403240	35405127	2.16666	1.85933	1	1	0.2093	-	ENSG00000100906	NFKBIA	1.07454	2.10605
Peak_153233	UP	chr7	7968889	7968900	PRDM1	MA0508.3	10.2465	+	7968348	7969883	0.7422	0.77176	1	1	-0.04924	+	ENSG00000106415	GLCCI1	2.14965	4.43721
Peak_94044	UP	chr20	34709133	34709144	PRDM1	MA0508.3	10.2465	+	34708766	34710175	0.75571	0.66293	1	1	0.16372	+	ENSG00000078804	TP53INP2	1.52354	2.87496
Peak_103335	UP	chr3	48656196	48656209	E2F6	MA0471.2	10.246	+	48655676	48656778	0.87441	1.03756	1	1	-0.22142	-	ENSG00000008300	CELSR3	1.40179	2.6423
Peak_108706	UP	chr3	113947905	113947918	ZBTB7A	MA0750.2	10.2456	+	113947402	113948950	0.71707	0.77849	1	1	-0.10345	+	ENSG00000184307	ZDHHC23	1.68107	3.20666
Peak_815	UP	chr1	12173861	12173877	CREM	MA0609.2	10.2423	-	12173816	12174004	0.64573	0.52016	1	0	0.26249	+	ENSG00000028137	TNFRSF1B	2.62061	6.15012
Peak_100323	UP	chr22	44668530	44668540	PLAGL2	MA1548.1	10.2412	-	44667744	44668931	0.71411	0.42461	1	0	0.62518	+	ENSG00000186654	PRR5	1.21228	2.31703
Peak_104364	UP	chr3	72101005	72101021	RFX5	MA0510.2	10.2411	+	72100407	72101368	0.90434	1.2466	1	1	-0.41977	-	ENSG00000241163	LINC00877	4.89155	29.6827
Peak_161345	UP	chr7	116526301	116526312	KLF10	MA1511.1	10.2406	-	116524738	116526888	0.92599	0.84149	1	1	0.12286	+	ENSG00000105974	CAV1	3.64013	12.4677
Peak_12263	UP	chr1	205288283	205288294	KLF10	MA1511.1	10.2406	+	205288063	205288648	1.04503	0.52555	1	0	0.86275	+	ENSG00000133069	TMCC2	1.41393	2.66462
Peak_138684	UP	chr5	157731394	157731406	ELF4	MA0641.1	10.2397	-	157731255	157732022	0.63408	0.48313	1	0	0.32754	+	ENSG00000113272	THG1L	1.10471	2.15055
Peak_122049	UP	chr4	98658811	98658828	SP2	MA0516.2	10.2387	+	98658025	98659009	0.82941	0.73454	1	1	0.15374	-	ENSG00000168785	TSPAN5	2.79446	6.93772
Peak_38324	UP	chr12	104958331	104958345	EGR1	MA0162.4	10.2349	+	104957516	104959093	0.85994	0.63865	1	1	0.37399	-	ENSG00000136052	SLC41A2	3.22028	9.3197
Peak_65222	UP	chr17	77140905	77140920	SP1	MA0079.4	10.2341	+	77139999	77141194	1.98666	1.51891	1	1	0.36436	+	ENSG00000129657	SEC14L1	1.23528	2.35428
Peak_101250	UP	chr3	8501698	8501709	MAZ	MA1522.1	10.2337	-	8501452	8501954	0.95911	0.46461	1	0	0.89677	+	ENSG00000071282	LMCD1	4.11053	17.274
Peak_96334	UP	chr21	15065141	15065152	MAZ	MA1522.1	10.2337	+	15064011	15066551	1.18619	1.02776	1	1	0.18822	-	ENSG00000180530	NRIP1	2.26559	4.80851
Peak_20724	UP	chr10	88990522	88990533	MAZ	MA1522.1	10.2337	+	88990251	88991941	0.84671	0.79406	1	1	0.08174	+	ENSG00000026103	FAS	2.03403	4.09547
Peak_38318	UP	chr12	104720767	104720788	IRF1	MA0050.2	10.2333	-	104720204	104721340	1.20572	0.8406	1	1	0.46931	-	ENSG00000136052	SLC41A2	3.22028	9.3197
Peak_26537	UP	chr11	62555588	62555602	RFX1	MA0509.2	10.2322	+	62555386	62555979	1.53878	1.008	1	1	0.56084	-	ENSG00000124942	AHNAK	2.65228	6.28662
Peak_1165	UP	chr1	18902859	18902870	NFYC	MA1644.1	10.2318	+	18902260	18903092	2.49754	1.73042	1	1	0.50286	-	ENSG00000159423	ALDH4A1	3.0562	8.3178
Peak_35635	UP	chr12	62192390	62192401	PRDM1	MA0508.3	10.2317	-	62191016	62193017	0.70964	0.64102	1	1	0.12628	-	ENSG00000198673	TAFA2	1.43944	2.71215
Peak_141990	UP	chr6	31572454	31572468	IRF5	MA1420.1	10.2307	-	31571939	31572756	0.76491	0.56647	1	0	0.37153	+	ENSG00000226979	LTA	1.75819	3.38274
Peak_93818	UP	chr20	31723943	31723956	ZBTB7A	MA0750.2	10.2297	-	31722695	31724146	1.5242	1.41251	1	1	0.10219	-	ENSG00000171552	BCL2L1	1.04765	2.06715
Peak_4751	UP	chr1	89843335	89843347	ZNF148	MA1653.1	10.2278	-	89842791	89844168	1.13382	0.92683	1	1	0.2628	+	ENSG00000171492	LRRC8D	1.13151	2.19088
Peak_93818	UP	chr20	31723946	31723956	ETS2	MA1484.1	10.2266	-	31722695	31724146	1.5242	1.41251	1	1	0.10219	-	ENSG00000171552	BCL2L1	1.04765	2.06715
Peak_28402	UP	chr11	95231520	95231532	KLF4	MA0039.4	10.2262	+	95230927	95231883	3.05141	2.7933	1	1	0.12291	-	ENSG00000149212	SESN3	1.68996	3.22648
Peak_73465	UP	chr19	45002254	45002266	KLF4	MA0039.4	10.2262	-	45001081	45002407	1.76165	1.66132	1	1	0.07952	+	ENSG00000104856	RELB	1.33582	2.5242
Peak_57715	UP	chr16	27367778	27367794	CREM	MA0609.2	10.226	-	27367193	27368341	1.8624	1.7096	1	1	0.11638	+	ENSG00000077238	IL4R	1.39926	2.63765
Peak_762	UP	chr1	11642592	11642607	MAFG	MA0659.2	10.2225	-	11642357	11642725	0.63046	0.95664	1	1	-0.5271	-	ENSG00000116661	FBXO2	1.51658	2.86112
Peak_78789	UP	chr2	74199209	74199223	ATF4	MA0833.2	10.2217	+	74198211	74199563	0.71453	0.48241	1	0	0.47758	+	ENSG00000065911	MTHFD2	1.32348	2.5027
Peak_38318	UP	chr12	104720798	104720812	ETV1	MA0761.2	10.221	+	104720204	104721340	1.20572	0.8406	1	1	0.46931	-	ENSG00000136052	SLC41A2	3.22028	9.3197
Peak_156208	UP	chr7	55534604	55534616	ZNF263	MA0528.2	10.2198	-	55534160	55534878	1.44997	0.3038	1	0	1.91676	-	ENSG00000154978	VOPP1	1.12677	2.18369
Peak_9640	UP	chr1	156106610	156106622	KLF4	MA0039.4	10.2197	+	156106012	156106832	0.70127	0.77955	1	1	-0.13303	+	ENSG00000160789	LMNA	4.56008	23.5896
Peak_182203	UP	chr9	132241178	132241190	KLF4	MA0039.4	10.2197	-	132240792	132241676	2.75039	2.71384	1	1	0.01856	+	ENSG00000196358	NTNG2	2.09488	4.27192
Peak_182203	UP	chr9	132241249	132241261	KLF4	MA0039.4	10.2197	-	132240792	132241676	3.42436	3.1588	1	1	0.11272	+	ENSG00000196358	NTNG2	2.09488	4.27192
Peak_91029	UP	chr20	844531	844543	KLF4	MA0039.4	10.2197	-	844255	845001	1.28987	1.40645	1	1	-0.11547	+	ENSG00000125898	FAM110A	1.92014	3.78459
Peak_85857	UP	chr2	174487240	174487252	KLF4	MA0039.4	10.2197	+	174486268	174487703	1.41205	2.37385	1	1	-0.70688	-	ENSG00000163328	GPR155	1.44038	2.71392
Peak_28889	UP	chr11	102317126	102317143	ESR1	MA0112.3	10.2185	-	102316920	102318010	0.9027	0.81748	1	1	0.12693	+	ENSG00000023445	BIRC3	2.95384	7.74806
Peak_14981	UP	chr10	3785370	3785383	CREB1	MA0018.4	10.2183	+	3784957	3785999	1.89558	1.77374	1	1	0.09046	-	ENSG00000067082	KLF6	1.44679	2.72601
Peak_150859	UP	chr6	149484981	149484995	ETV1	MA0761.2	10.2165	-	149484738	149485574	1.13464	0.73579	1	1	0.55784	-	ENSG00000178199	ZC3H12D	4.41534	21.3379
Peak_160351	UP	chr7	104945090	104945102	ZNF148	MA1653.1	10.2154	+	104944223	104945540	2.48179	2.21018	1	1	0.15977	+	ENSG00000237513		2.80846	7.00536
Peak_187217	UP	chrX	130903447	130903459	ZNF148	MA1653.1	10.2154	+	130902948	130903694	0.7509	0.87432	1	1	-0.19347	-	ENSG00000165675	ENOX2	1.45071	2.73343
Peak_99422	UP	chr22	28883533	28883544	MAZ	MA1522.1	10.2142	-	28882882	28883889	1.43847	1.07734	1	1	0.38336	+	ENSG00000183579	ZNRF3	1.76717	3.40386
Peak_160604	UP	chr7	107891169	107891180	MAZ	MA1522.1	10.2142	-	107890602	107891904	1.72586	1.3555	1	1	0.32524	+	ENSG00000091140	DLD	1.01478	2.02059
Peak_57147	UP	chr16	11783759	11783780	IRF1	MA0050.2	10.2137	+	11783132	11784083	1.79642	1.11153	1	1	0.64255	-	ENSG00000122299	ZC3H7A	1.20748	2.30934
Peak_185089	UP	chrX	48919265	48919276	STAT3	MA0144.2	10.2123	+	48918819	48919641	1.21646	1.28713	1	1	-0.07493	-	ENSG00000102096	PIM2	1.19179	2.28437
Peak_19718	UP	chr10	70602820	70602832	ZNF148	MA1653.1	10.2121	+	70602436	70603068	0.65252	0.35189	1	0	0.72431	-	ENSG00000180644	PRF1	3.14047	8.8181
Peak_13122	UP	chr1	221712406	221712417	BATF	MA1634.1	10.2111	-	221712195	221712720	0.846	0.90487	1	1	-0.08629	-	ENSG00000143507	DUSP10	3.02368	8.13238
Peak_123582	UP	chr4	121256591	121256602	BATF	MA1634.1	10.2111	-	121256233	121257300	0.88192	0.35623	1	0	1.09062	-	ENSG00000050730	TNIP3	2.63767	6.22326
Peak_3176	UP	chr1	61078134	61078151	SP4	MA0685.1	10.2086	-	61077789	61078203	0.70163	1.03157	1	1	-0.49258	+	ENSG00000162599	NFIA	1.18925	2.28034
Peak_114287	UP	chr3	196112287	196112299	NR4A1	MA1112.2	10.208	+	196111800	196112608	1.56655	1.31982	1	1	0.22979	-	ENSG00000072274	TFRC	1.50751	2.8432
Peak_162525	UP	chr7	135148154	135148169	ZBTB26	MA1579.1	10.205	-	135147430	135148756	0.80571	0.92541	1	1	-0.1774	+	ENSG00000146859	TMEM140	1.09059	2.12961
Peak_113358	UP	chr3	183285924	183285942	IRF2	MA0051.1	10.204	-	183285691	183286451	1.35814	0.69134	1	1	0.87422	+	ENSG00000176597	B3GNT5	3.65679	12.6126
Peak_72243	UP	chr19	17539852	17539865	NFIL3	MA0025.2	10.2008	+	17539334	17540301	1.7433	1.82014	1	1	-0.05864	+	ENSG00000167483	NIBAN3	2.95868	7.7741
Peak_112586	UP	chr3	172039552	172039565	MZF1	MA0056.2	10.2001	+	172039260	172040870	0.90371	0.67718	1	1	0.36524	+	ENSG00000075420	FNDC3B	2.77377	6.83894
Peak_114616	UP	chr4	1009945	1009958	TCF4	MA0830.2	10.1973	+	1009126	1010259	0.78546	0.91887	1	1	-0.20054	+	ENSG00000127418	FGFRL1	1.78477	3.44564
Peak_91029	UP	chr20	844572	844583	NFYC	MA1644.1	10.1959	-	844255	845001	1.52884	1.63459	1	1	-0.09026	+	ENSG00000125898	FAM110A	1.92014	3.78459
Peak_60906	UP	chr17	1628892	1628903	NFYC	MA1644.1	10.1959	-	1627850	1629485	1.08296	0.76071	1	1	0.45467	-	ENSG00000167703	SLC43A2	1.62057	3.07496
Peak_39103	UP	chr12	121802998	121803009	NFYC	MA1644.1	10.1959	-	121802707	121803557	0.8902	0.71814	1	1	0.2726	-	ENSG00000212694	LINC01089	1.46421	2.75911
Peak_93818	UP	chr20	31723639	31723650	NFYC	MA1644.1	10.1959	+	31722695	31724146	2.30826	2.73253	1	1	-0.23328	-	ENSG00000171552	BCL2L1	1.04765	2.06715
Peak_25433	UP	chr11	45103280	45103294	E2F4	MA0470.2	10.1959	+	45101613	45103331	0.9132	0.92779	1	1	-0.02044	+	ENSG00000019485	PRDM11	1.59085	3.01227
Peak_26756	UP	chr11	65419168	65419180	KLF4	MA0039.4	10.1951	-	65418645	65419401	0.66285	0.38923	1	0	0.63138	+	ENSG00000245532	NEAT1	1.12476	2.18065
Peak_184402	UP	chrX	16946670	16946682	KLF4	MA0039.4	10.1951	-	16946149	16947131	0.98644	1.03889	1	1	-0.06747	+	ENSG00000169891	REPS2	1.00473	2.00657
Peak_112358	UP	chr3	168095763	168095774	KLF3	MA1516.1	10.1937	+	168094820	168096640	0.65553	0.42978	1	0	0.50478	-	ENSG00000173905	GOLIM4	2.97638	7.87009
Peak_25403	UP	chr11	44569189	44569203	FOXK1	MA0852.2	10.1935	+	44568964	44569615	0.75963	0.76815	1	1	-0.01408	+	ENSG00000085117	CD82	1.03244	2.04547
Peak_21450	UP	chr10	102394186	102394199	NFKB2	MA0778.1	10.193	+	102393980	102395084	1.64946	1.71902	1	1	-0.05597	+	ENSG00000077150	NFKB2	1.44968	2.73148
Peak_150464	UP	chr6	144064038	144064053	SP1	MA0079.4	10.1914	+	144063357	144064999	1.32963	1.06873	1	1	0.28866	-	ENSG00000118495	PLAGL1	2.19686	4.58479
Peak_127445	UP	chr4	173369793	173369809	KLF9	MA1107.2	10.1907	+	173369524	173371766	2.6167	2.31356	1	1	0.17009	-	ENSG00000272870	SAP30-DT	2.73748	6.66904
Peak_100159	UP	chr22	41781340	41781354	ELF1	MA0473.3	10.1899	-	41780954	41781884	1.22962	0.78659	1	1	0.57977	+	ENSG00000167077	MEI1	1.5467	2.92147
Peak_66108	UP	chr18	3451482	3451494	GFI1	MA0038.2	10.1895	-	3451096	3451623	1.20001	0.6148	1	0	0.8547	+	ENSG00000177426	TGIF1	1.32103	2.49844
Peak_99764	UP	chr22	37198530	37198538	FOXO3	MA0157.2	10.1887	+	37198173	37199998	0.85135	0.72515	1	1	0.20323	-	ENSG00000133466	C1QTNF6	2.7976	6.95285
Peak_37514	UP	chr12	92065173	92065181	FOXO3	MA0157.2	10.1887	+	92064783	92066023	1.00319	0.30558	1	0	1.42341	-	ENSG00000257242	LINC01619	1.81084	3.50848
Peak_25403	UP	chr11	44569192	44569200	FOXO3	MA0157.2	10.1887	+	44568964	44569615	0.75963	0.76815	1	1	-0.01408	+	ENSG00000085117	CD82	1.03244	2.04547
Peak_173265	UP	chr8	125430022	125430033	KLF16	MA0741.1	10.188	-	125429510	125430536	1.62294	1.21335	1	1	0.38925	+	ENSG00000173334	TRIB1	1.92398	3.79467
Peak_100327	UP	chr22	44702089	44702100	KLF16	MA0741.1	10.188	+	44701629	44702699	1.02726	1.00267	1	1	0.03156	+	ENSG00000186654	PRR5	1.21228	2.31703
Peak_48648	UP	chr14	35404170	35404181	KLF16	MA0741.1	10.188	-	35403240	35405127	1.36409	1.18668	1	1	0.18512	-	ENSG00000100906	NFKBIA	1.07454	2.10605
Peak_13240	UP	chr1	223726879	223726892	JUND	MA0491.2	10.1878	+	223726389	223727256	1.33961	0.81801	1	1	0.64394	+	ENSG00000162909	CAPN2	1.10071	2.1446
Peak_9831	UP	chr1	159924634	159924647	JUND	MA0491.2	10.1878	-	159923146	159924770	0.75405	1.01024	1	1	-0.37496	-	ENSG00000158710	TAGLN2	1.05938	2.08404
Peak_63556	UP	chr17	45307665	45307678	SP3	MA0746.2	10.1876	-	45307207	45307891	0.79016	0.45786	1	0	0.66547	-	ENSG00000006062	MAP3K14	1.49966	2.82776
Peak_142823	UP	chr6	44265669	44265686	SP4	MA0685.1	10.1859	+	44264941	44265829	1.36951	1.21788	1	1	0.15609	-	ENSG00000146232	NFKBIE	1.51971	2.86734
Peak_153112	UP	chr7	6272673	6272687	USF1	MA0093.3	10.1857	-	6272370	6273101	0.75099	0.50449	1	0	0.4872	-	ENSG00000008256	CYTH3	2.03016	4.08451
Peak_142598	UP	chr6	41735623	41735642	CTCF	MA0139.1	10.1854	+	41734761	41735937	1.89232	2.1202	1	1	-0.15556	-	ENSG00000112561	TFEB	1.39055	2.62179
Peak_107639	UP	chr3	101827947	101827965	IRF2	MA0051.1	10.1849	+	101827393	101828129	0.71986	0.25842	1	0	1.17343	+	ENSG00000144802	NFKBIZ	2.3977	5.26963
Peak_42688	UP	chr13	40495169	40495181	ZNF384	MA1125.1	10.1836	+	40494399	40495555	0.93639	0.58707	1	0	0.58665	-	ENSG00000215483	LINC00598	2.04201	4.1182
Peak_78043	UP	chr2	60881474	60881489	EGR3	MA0732.1	10.1828	+	60880805	60882592	1.3077	1.65457	1	1	-0.31594	+	ENSG00000162924	REL	1.63899	3.11447
Peak_3175	UP	chr1	61077093	61077105	ZNF148	MA1653.1	10.1827	-	61076739	61077622	0.64082	0.87768	1	1	-0.39598	+	ENSG00000162599	NFIA	1.18925	2.28034
Peak_44354	UP	chr13	67230491	67230503	ZNF148	MA1653.1	10.1827	+	67230013	67231183	1.34226	1.19829	1	1	0.15071	-	ENSG00000184226	PCDH9	1.07707	2.10974
Peak_71694	UP	chr19	10416598	10416611	NFKB2	MA0778.1	10.1826	+	10416312	10417175	0.99209	0.87338	1	1	0.16456	+	ENSG00000065989	PDE4A	2.56538	5.9191
Peak_141990	UP	chr6	31572184	31572197	NFKB2	MA0778.1	10.1826	-	31571939	31572756	0.87162	0.85693	1	1	0.02177	+	ENSG00000226979	LTA	1.75819	3.38274
Peak_11490	UP	chr1	192575513	192575527	USF2	MA0526.3	10.1822	+	192575306	192575992	1.22405	0.96587	1	1	0.31054	+	ENSG00000090104	RGS1	1.42068	2.67712
Peak_26759	UP	chr11	65426376	65426397	IRF1	MA0050.2	10.1807	-	65426171	65426689	1.36038	0.6124	1	0	1.02621	+	ENSG00000245532	NEAT1	1.12476	2.18065
Peak_149858	UP	chr6	136792707	136792719	ZNF263	MA0528.2	10.1806	-	136791967	136793655	0.74374	0.88642	1	1	-0.22317	-	ENSG00000197442	MAP3K5	2.06109	4.17301
Peak_5907	UP	chr1	109114007	109114019	ZNF263	MA0528.2	10.1806	+	109113531	109114440	1.03919	1.21613	1	1	-0.20675	+	ENSG00000116299	KIAA1324	1.84224	3.58566
Peak_21450	UP	chr10	102394645	102394657	ZNF263	MA0528.2	10.1806	+	102393980	102395084	0.87192	0.92185	1	1	-0.07162	+	ENSG00000077150	NFKB2	1.44968	2.73148
Peak_10856	UP	chr1	182604462	182604474	KLF4	MA0039.4	10.1799	-	182604168	182604769	1.10668	0.77687	1	1	0.45654	-	ENSG00000143333	RGS16	2.14693	4.42886
Peak_38730	UP	chr12	113135939	113135954	SP1	MA0079.4	10.1795	-	113135403	113136454	0.95396	0.87697	1	1	0.10846	-	ENSG00000111344	RASAL1	2.72108	6.59368
Peak_152752	UP	chr7	1138077	1138089	ZBTB14	MA1650.1	10.1776	+	1137620	1138689	1.27055	1.08622	1	1	0.2069	-	ENSG00000146540	C7orf50	1.42885	2.69232
Peak_102312	UP	chr3	29687156	29687169	POU2F2	MA0507.1	10.1763	-	29686711	29687423	1.02567	0.69728	1	1	0.49286	+	ENSG00000144642	RBMS3	3.03313	8.18581
Peak_134220	UP	chr5	91384998	91385017	CTCF	MA0139.1	10.1761	-	91384825	91385046	0.89479	0.75585	1	1	0.21491	-	ENSG00000113369	ARRDC3	1.30244	2.46645
Peak_1476	UP	chr1	24744976	24744989	ATF2	MA1632.1	10.1761	+	24744832	24745717	1.47768	1.6922	1	1	-0.18293	+	ENSG00000169504	CLIC4	2.64695	6.26342
Peak_114617	UP	chr4	1011585	1011596	KLF16	MA0741.1	10.1752	-	1010364	1011709	1.12203	1.23382	1	1	-0.12539	+	ENSG00000127418	FGFRL1	1.78477	3.44564
Peak_21151	UP	chr10	97292997	97293008	FOSL2	MA0478.1	10.1749	-	97292232	97293031	0.71841	0.71731	1	1	0.00192	-	ENSG00000213390	ARHGAP19	1.18475	2.27324
Peak_142596	UP	chr6	41733030	41733043	TCF4	MA0830.2	10.1742	-	41732577	41733468	1.08358	0.9489	1	1	0.17286	-	ENSG00000112561	TFEB	1.39055	2.62179
Peak_73465	UP	chr19	45001402	45001413	RELB	MA1117.1	10.1727	-	45001081	45002407	1.4332	1.63938	1	1	-0.18102	+	ENSG00000104856	RELB	1.33582	2.5242
Peak_4690	UP	chr1	89126135	89126148	JUND	MA0491.2	10.1724	+	89125837	89126404	0.78013	0.39775	1	0	0.81097	-	ENSG00000162645	GBP2	1.31544	2.48877
Peak_69464	UP	chr18	62325129	62325141	ZNF148	MA1653.1	10.1711	+	62324931	62325652	0.65965	0.41999	1	0	0.53898	+	ENSG00000141655	TNFRSF11A	5.95511	62.0394
Peak_9831	UP	chr1	159923378	159923390	ZNF148	MA1653.1	10.1711	-	159923146	159924770	1.55943	1.80167	1	1	-0.19557	-	ENSG00000158710	TAGLN2	1.05938	2.08404
Peak_13619	UP	chr1	229558812	229558826	EGR1	MA0162.4	10.1705	+	229557691	229559291	1.13406	0.80425	1	1	0.44476	-	ENSG00000135776	ABCB10	1.88619	3.69657
Peak_158433	UP	chr7	75739092	75739106	EGR1	MA0162.4	10.1705	+	75738685	75739870	2.48569	2.70242	1	1	-0.11573	-	ENSG00000127946	HIP1	1.18719	2.27709
Peak_80802	UP	chr2	96145531	96145545	EGR1	MA0162.4	10.1705	+	96145313	96145658	0.85997	1.00705	1	1	-0.20385	-	ENSG00000158050	DUSP2	1.07558	2.10757
Peak_60449	UP	chr16	88452970	88452987	SP2	MA0516.2	10.1704	-	88452557	88453415	1.95136	1.84683	1	1	0.07511	+	ENSG00000179588	ZFPM1	1.45624	2.74392
Peak_9720	UP	chr1	156836202	156836213	NFE2L2	MA0150.1	10.1698	+	156835982	156836615	0.97545	0.20574	1	0	1.78432	+	ENSG00000198400	NTRK1	2.85712	7.24569
Peak_160351	UP	chr7	104945212	104945223	KLF11	MA1512.1	10.1696	-	104944223	104945540	1.62076	1.47972	1	1	0.1227	+	ENSG00000237513		2.80846	7.00536
Peak_139744	UP	chr5	177497656	177497673	SP4	MA0685.1	10.1691	+	177497242	177498117	1.61624	1.54599	1	1	0.05997	-	ENSG00000196923	PDLIM7	1.37189	2.58809
Peak_30431	UP	chr11	130069630	130069644	EGR1	MA0162.4	10.1682	+	130068854	130070785	0.63703	0.44198	1	0	0.43715	+	ENSG00000084234	APLP2	1.54201	2.91199
Peak_71057	UP	chr19	2475337	2475351	EGR1	MA0162.4	10.1677	-	2474634	2477084	0.71895	0.58824	1	0	0.24785	+	ENSG00000099860	GADD45B	1.73773	3.3351
Peak_61524	UP	chr17	14309558	14309572	EGR1	MA0162.4	10.1677	+	14309144	14309785	1.03825	0.95361	1	1	0.11056	+	ENSG00000266709		1.56308	2.95485
Peak_99941	UP	chr22	39145649	39145663	EGR1	MA0162.4	10.1677	+	39145135	39146411	0.76742	0.71975	1	1	0.08067	-	ENSG00000100307	CBX7	1.38812	2.61738
Peak_143163	UP	chr6	52420233	52420244	NRF1	MA0506.1	10.1675	-	52419917	52420745	2.21858	2.0097	1	1	0.13564	+	ENSG00000096093	EFHC1	1.54068	2.90931
Peak_13945	UP	chr1	235867013	235867024	NRF1	MA0506.1	10.1675	+	235865997	235868422	2.36264	1.82175	1	1	0.35629	-	ENSG00000143669	LYST	1.36939	2.58362
Peak_131	UP	chr1	1201578	1201593	MAFK	MA0496.3	10.1675	-	1201275	1202692	1.20293	1.06973	1	1	0.15444	-	ENSG00000186891	TNFRSF18	5.1871	36.4312
Peak_173195	UP	chr8	124637641	124637655	ZKSCAN5	MA1652.1	10.1656	-	124637366	124638064	1.28518	0.93561	1	1	0.41641	-	ENSG00000170873	MTSS1	1.37308	2.59023
Peak_104078	UP	chr3	66472811	66472822	BATF	MA1634.1	10.1655	-	66472471	66473220	0.74534	0.17698	1	0	1.57848	-	ENSG00000144749	LRIG1	1.43248	2.6991
Peak_77292	UP	chr2	46941147	46941161	EGR1	MA0162.4	10.1654	+	46940833	46941797	0.79908	0.44215	1	0	0.72025	+	ENSG00000068724	TTC7A	1.36918	2.58324
Peak_59626	UP	chr16	68418206	68418218	ZNF317	MA1593.1	10.1648	+	68417687	68418841	0.66816	1.0502	1	1	-0.57677	-	ENSG00000103056	SMPD3	2.68539	6.43257
Peak_63558	UP	chr17	45317180	45317197	SP2	MA0516.2	10.1648	+	45316661	45317822	4.28004	3.831	1	1	0.15571	-	ENSG00000006062	MAP3K14	1.49966	2.82776
Peak_162525	UP	chr7	135147963	135147974	FOXK2	MA1103.2	10.1636	-	135147430	135148756	0.83529	0.58013	1	0	0.45438	+	ENSG00000146859	TMEM140	1.09059	2.12961
Peak_142597	UP	chr6	41733920	41733932	NFYB	MA0502.2	10.1633	-	41733539	41734416	0.62894	0.51873	1	0	0.23332	-	ENSG00000112561	TFEB	1.39055	2.62179
Peak_9640	UP	chr1	156106612	156106626	EGR1	MA0162.4	10.1626	+	156106012	156106832	0.70127	0.77955	1	1	-0.13303	+	ENSG00000160789	LMNA	4.56008	23.5896
Peak_103335	UP	chr3	48656198	48656209	TFDP1	MA1122.1	10.1615	+	48655676	48656778	0.8534	1.01838	1	1	-0.22824	-	ENSG00000008300	CELSR3	1.40179	2.6423
Peak_49540	UP	chr14	55271259	55271270	TFDP1	MA1122.1	10.1615	-	55271006	55272324	1.82692	1.69323	1	1	0.10323	+	ENSG00000178974	FBXO34	1.07859	2.11197
Peak_37514	UP	chr12	92065196	92065210	USF1	MA0093.3	10.1606	+	92064783	92066023	1.44132	0.35503	1	0	1.74	-	ENSG00000257242	LINC01619	1.81084	3.50848
Peak_66115	UP	chr18	3594047	3594060	JUN	MA0488.1	10.1603	+	3593500	3594912	1.59851	1.24543	1	1	0.33418	+	ENSG00000177337	DLGAP1-AS1	2.02332	4.06519
Peak_182203	UP	chr9	132241177	132241192	SP1	MA0079.4	10.1577	-	132240792	132241676	2.75039	2.71384	1	1	0.01856	+	ENSG00000196358	NTNG2	2.09488	4.27192
Peak_182203	UP	chr9	132241248	132241263	SP1	MA0079.4	10.1577	-	132240792	132241676	3.42436	3.1588	1	1	0.11272	+	ENSG00000196358	NTNG2	2.09488	4.27192
Peak_83431	UP	chr2	138501702	138501713	ELK4	MA0076.2	10.1572	-	138501164	138502439	0.88782	1.03084	1	1	-0.1934	+	ENSG00000144228	SPOPL	1.10024	2.14391
Peak_113670	UP	chr3	187740224	187740244	RREB1	MA0073.1	10.1571	+	187739807	187740481	0.71692	0.94651	1	1	-0.35382	-	ENSG00000113916	BCL6	1.28104	2.43014
Peak_101589	UP	chr3	14432334	14432345	ELK4	MA0076.2	10.1556	+	14431757	14433026	2.4704	1.7705	1	1	0.45666	+	ENSG00000131389	SLC6A6	1.1331	2.1933
Peak_37512	UP	chr12	92056032	92056043	PRDM1	MA0508.3	10.153	+	92055932	92056209	0.74012	0.4792	1	0	0.52957	-	ENSG00000257242	LINC01619	1.81084	3.50848
Peak_58006	UP	chr16	30472705	30472716	PRDM1	MA0508.3	10.153	-	30472459	30472973	0.77432	1.32368	1	1	-0.69763	+	ENSG00000005844	ITGAL	1.04512	2.06353
Peak_138323	UP	chr5	151087204	151087215	RELB	MA1117.1	10.1525	-	151087000	151087456	0.93025	0.19994	1	0	1.74973	-	ENSG00000145901	TNIP1	1.86497	3.6426
Peak_2263	UP	chr1	37477424	37477435	RELB	MA1117.1	10.1525	-	37477195	37477781	0.9568	0.99912	1	1	-0.05617	+	ENSG00000163874	ZC3H12A	1.52733	2.88251
Peak_71775	UP	chr19	11346269	11346284	ZNF136	MA1588.1	10.1472	-	11346126	11346982	1.77025	1.47747	1	1	0.24432	+	ENSG00000183401	CCDC159	1.0486	2.06853
Peak_155231	UP	chr7	39733561	39733571	FLI1	MA0475.2	10.1461	+	39732922	39733831	1.2257	1.29516	1	1	-0.07319	+	ENSG00000188185	LINC00265	1.7577	3.38159
Peak_57715	UP	chr16	27367655	27367665	ETS2	MA1484.1	10.1445	-	27367193	27368341	1.6992	1.56747	1	1	0.10912	+	ENSG00000077238	IL4R	1.39926	2.63765
Peak_31106	UP	chr12	6764352	6764368	SRF	MA0083.3	10.1427	+	6764165	6764507	0.72326	0.90281	1	1	-0.28179	+	ENSG00000159335	PTMS	1.29868	2.46003
Peak_180116	UP	chr9	89743617	89743628	MAZ	MA1522.1	10.1415	+	89743352	89744277	1.04458	1.04941	1	1	-0.00603	+	ENSG00000237372		3.97443	15.7189
Peak_180101	UP	chr9	89604858	89604869	MAZ	MA1522.1	10.1415	+	89604235	89606077	2.6794	2.34037	1	1	0.18702	+	ENSG00000130222	GADD45G	2.1058	4.30437
Peak_21107	UP	chr10	96832870	96832881	MAZ	MA1522.1	10.1415	+	96831855	96833339	1.37599	1.19152	1	1	0.19135	+	ENSG00000196233	LCOR	1.25229	2.38218
Peak_101589	UP	chr3	14432411	14432422	FOSL2	MA0478.1	10.1405	+	14431757	14433026	1.58929	1.23303	1	1	0.33964	+	ENSG00000131389	SLC6A6	1.1331	2.1933
Peak_30431	UP	chr11	130069331	130069343	ZNF263	MA0528.2	10.1392	+	130068854	130070785	0.89793	0.95676	1	1	-0.08191	+	ENSG00000084234	APLP2	1.54201	2.91199
Peak_64540	UP	chr17	63932347	63932359	ZNF148	MA1653.1	10.1362	+	63931863	63932631	0.64451	0.2303	1	0	1.15077	-	ENSG00000007312	CD79B	1.74698	3.35655
Peak_31108	UP	chr12	6779029	6779041	KLF4	MA0039.4	10.1362	+	6778703	6779319	0.66034	0.79319	1	1	-0.22978	+	ENSG00000089692	LAG3	3.82357	14.1582
Peak_141289	UP	chr6	20401596	20401608	KLF4	MA0039.4	10.1362	+	20401390	20402168	1.80888	1.75333	1	1	0.0424	+	ENSG00000112242	E2F3	1.05289	2.07468
Peak_150471	UP	chr6	144151413	144151426	JUND	MA0491.2	10.1361	-	144149895	144151820	0.80265	0.27146	1	0	1.26046	+	ENSG00000135604	STX11	2.85355	7.22777
Peak_143163	UP	chr6	52420165	52420176	KLF6	MA1517.1	10.1356	+	52419917	52420745	2.49168	2.31331	1	1	0.1025	+	ENSG00000096093	EFHC1	1.54068	2.90931
Peak_71164	UP	chr19	3479283	3479298	SP1	MA0079.4	10.1346	-	3478887	3480089	0.63091	0.58331	1	0	0.09591	-	ENSG00000095932	SMIM24	1.78038	3.43517
Peak_72243	UP	chr19	17539948	17539959	KLF16	MA0741.1	10.134	-	17539334	17540301	1.10225	1.32439	1	1	-0.24291	+	ENSG00000167483	NIBAN3	2.95868	7.7741
Peak_143163	UP	chr6	52420166	52420177	KLF16	MA0741.1	10.134	+	52419917	52420745	2.49168	2.31331	1	1	0.1025	+	ENSG00000096093	EFHC1	1.54068	2.90931
Peak_139744	UP	chr5	177497676	177497687	KLF16	MA0741.1	10.134	+	177497242	177498117	1.61624	1.54599	1	1	0.05997	-	ENSG00000196923	PDLIM7	1.37189	2.58809
Peak_54650	UP	chr15	60580772	60580783	TCF7	MA0769.2	10.1337	+	60580403	60581143	1.69574	1.74385	1	1	-0.03795	-	ENSG00000069667	RORA	1.23669	2.35658
Peak_15828	UP	chr10	18400429	18400442	ZBTB18	MA0698.1	10.1337	+	18400110	18401169	0.66201	0.2032	1	0	1.30394	+	ENSG00000165995	CACNB2	2.99884	7.99355
Peak_29784	UP	chr11	117987359	117987370	TCF7	MA0769.2	10.1334	-	117985916	117987674	0.97931	1.30515	1	1	-0.37781	+	ENSG00000110324	IL10RA	2.04693	4.13227
Peak_6392	UP	chr1	117605563	117605577	EGR1	MA0162.4	10.1329	-	117605285	117606539	0.78912	0.74643	1	1	0.07025	+	ENSG00000183508	TENT5C	3.13035	8.75647
Peak_147619	UP	chr6	106098914	106098930	MAFF	MA0495.3	10.1326	+	106098555	106099151	0.87753	0.36556	1	0	1.05558	+	ENSG00000057657	PRDM1	2.61603	6.1306
Peak_154697	UP	chr7	30134726	30134742	CREM	MA0609.2	10.1318	-	30134524	30135575	1.46646	1.6224	1	1	-0.13616	+	ENSG00000180354	MTURN	1.01502	2.02093
Peak_185119	UP	chrX	49269712	49269724	NFYB	MA0502.2	10.1311	+	49268866	49270113	1.52511	1.31089	1	1	0.20271	+	ENSG00000049769	PPP1R3F	1.40957	2.65657
Peak_142580	UP	chr6	41546521	41546533	ZNF263	MA0528.2	10.1289	+	41545805	41546892	0.68623	0.77206	1	1	-0.14785	+	ENSG00000137166	FOXP4	1.43849	2.71036
Peak_102613	UP	chr3	35639452	35639464	ZNF263	MA0528.2	10.1289	+	35638768	35640063	0.72252	0.34096	1	0	0.88577	+	ENSG00000172995	ARPP21	1.40852	2.65465
Peak_5907	UP	chr1	109113897	109113911	RFX3	MA0798.2	10.1283	-	109113531	109114440	0.72638	1.05953	1	1	-0.48413	+	ENSG00000116299	KIAA1324	1.84224	3.58566
Peak_150471	UP	chr6	144150394	144150405	TFDP1	MA1122.1	10.128	+	144149895	144151820	0.75388	0.83812	1	1	-0.13437	+	ENSG00000135604	STX11	2.85355	7.22777
Peak_99941	UP	chr22	39145606	39145617	TFDP1	MA1122.1	10.128	+	39145135	39146411	0.65947	0.754	1	1	-0.16735	-	ENSG00000100307	CBX7	1.38812	2.61738
Peak_28396	UP	chr11	95151724	95151735	PRDM1	MA0508.3	10.127	+	95150653	95151915	1.01721	1.21466	1	1	-0.23303	+	ENSG00000245552		1.6809	3.20627
Peak_25402	UP	chr11	44565258	44565269	PRDM1	MA0508.3	10.127	-	44564846	44565853	0.86026	1.12823	1	1	-0.35212	+	ENSG00000085117	CD82	1.03244	2.04547
Peak_99941	UP	chr22	39145807	39145821	FOXK1	MA0852.2	10.1261	+	39145135	39146411	1.05334	1.14808	1	1	-0.11303	-	ENSG00000100307	CBX7	1.38812	2.61738
Peak_21151	UP	chr10	97292995	97293008	JUNB	MA0490.2	10.1238	+	97292232	97293031	0.70121	0.70708	1	1	-0.01041	-	ENSG00000213390	ARHGAP19	1.18475	2.27324
Peak_138320	UP	chr5	151078962	151078973	FOS	MA0476.1	10.1228	-	151078554	151079119	0.70522	0.31234	1	0	0.95023	-	ENSG00000145901	TNIP1	1.86497	3.6426
Peak_73465	UP	chr19	45001934	45001950	KLF9	MA1107.2	10.1227	-	45001081	45002407	2.3803	2.14404	1	1	0.14386	+	ENSG00000104856	RELB	1.33582	2.5242
Peak_13945	UP	chr1	235866863	235866875	ZBTB14	MA1650.1	10.1208	+	235865997	235868422	1.38055	1.25839	1	1	0.12344	-	ENSG00000143669	LYST	1.36939	2.58362
Peak_13945	UP	chr1	235866917	235866929	ZBTB14	MA1650.1	10.1208	+	235865997	235868422	2.04386	1.85141	1	1	0.13509	-	ENSG00000143669	LYST	1.36939	2.58362
Peak_166791	UP	chr8	37882051	37882064	ATF2	MA1632.1	10.1195	-	37881647	37882308	0.84119	0.29961	1	0	1.21724	-	ENSG00000156675	RAB11FIP1	1.04689	2.06607
Peak_64013	UP	chr17	50200628	50200643	SP1	MA0079.4	10.1194	+	50199781	50201040	0.67206	0.64532	1	1	0.05025	-	ENSG00000108821	COL1A1	1.44061	2.71435
Peak_30431	UP	chr11	130069663	130069677	EGR1	MA0162.4	10.1185	-	130068854	130070785	1.9143	1.51683	1	1	0.31551	+	ENSG00000084234	APLP2	1.54201	2.91199
Peak_3966	UP	chr1	76074356	76074367	TCF7	MA0769.2	10.118	+	76074093	76075409	0.68118	0.52473	1	0	0.31826	+	ENSG00000184005	ST6GALNAC3	3.96241	15.5885
Peak_89336	UP	chr2	218896389	218896404	PKNOX1	MA0782.2	10.1174	-	218896355	218897326	0.81948	0.56594	1	0	0.46004	+	ENSG00000135925	WNT10A	3.84324	14.3526
Peak_14976	UP	chr10	3775803	3775814	NFYC	MA1644.1	10.1172	-	3775201	3776395	0.66728	0.28723	1	0	0.97002	-	ENSG00000067082	KLF6	1.44679	2.72601
Peak_141976	UP	chr6	31463125	31463136	NFYC	MA1644.1	10.1172	+	31462728	31463524	1.03444	1.04342	1	1	-0.01128	+	ENSG00000206337	HCP5	1.08182	2.1167
Peak_21151	UP	chr10	97292630	97292643	NRL	MA0842.2	10.1129	-	97292232	97293031	2.94556	2.8938	1	1	0.02466	-	ENSG00000213390	ARHGAP19	1.18475	2.27324
Peak_65222	UP	chr17	77140831	77140845	RFX1	MA0509.2	10.1119	-	77139999	77141194	1.60406	1.58413	1	1	0.01688	+	ENSG00000129657	SEC14L1	1.23528	2.35428
Peak_102312	UP	chr3	29687155	29687167	POU2F1	MA0785.1	10.1109	+	29686711	29687423	1.02567	0.69728	1	1	0.49286	+	ENSG00000144642	RBMS3	3.03313	8.18581
Peak_153112	UP	chr7	6272675	6272685	BHLHE40	MA0464.2	10.1097	-	6272370	6273101	0.75099	0.50449	1	0	0.4872	-	ENSG00000008256	CYTH3	2.03016	4.08451
Peak_149937	UP	chr6	137867178	137867188	BHLHE40	MA0464.2	10.1097	-	137866295	137868140	2.32968	2.31535	1	1	0.0085	+	ENSG00000118503	TNFAIP3	1.07353	2.10458
Peak_10297	UP	chr1	169106642	169106654	ZNF148	MA1653.1	10.1089	+	169105664	169106983	0.9849	1.09077	1	1	-0.13326	+	ENSG00000143153	ATP1B1	1.81047	3.50757
Peak_78043	UP	chr2	60881233	60881245	ZNF148	MA1653.1	10.1089	-	60880805	60882592	0.8079	0.74633	1	1	0.10027	+	ENSG00000162924	REL	1.63899	3.11447
Peak_66105	UP	chr18	3448538	3448554	ZNF274	MA1592.1	10.1044	+	3447952	3449505	0.72949	0.71626	1	1	0.02294	+	ENSG00000177426	TGIF1	1.32103	2.49844
Peak_1476	UP	chr1	24745061	24745072	RELB	MA1117.1	10.1042	-	24744832	24745717	3.09315	2.79145	1	1	0.14276	+	ENSG00000169504	CLIC4	2.64695	6.26342
Peak_149939	UP	chr6	137873556	137873567	RELB	MA1117.1	10.1042	-	137873282	137873718	0.8577	0.35846	1	0	1.04803	+	ENSG00000118503	TNFAIP3	1.07353	2.10458
Peak_26754	UP	chr11	65416470	65416486	KLF9	MA1107.2	10.1027	-	65416286	65416782	0.95119	0.86165	1	1	0.12728	+	ENSG00000245532	NEAT1	1.12476	2.18065
Peak_162707	UP	chr7	138002298	138002310	ZNF317	MA1593.1	10.1022	-	138001338	138002529	2.06139	1.23345	1	1	0.69303	-	ENSG00000182158	CREB3L2	3.51573	11.4377
Peak_14978	UP	chr10	3782815	3782829	ETV1	MA0761.2	10.0999	-	3782330	3783107	0.68378	0.55696	1	0	0.25144	-	ENSG00000067082	KLF6	1.44679	2.72601
Peak_185293	UP	chrX	55452097	55452113	KLF9	MA1107.2	10.0993	-	55451688	55452549	1.07602	1.07939	1	1	-0.0041	+	ENSG00000187601	MAGEH1	1.9776	3.93839
Peak_21151	UP	chr10	97292996	97293009	BACH1	MA1633.1	10.0988	+	97292232	97293031	0.71841	0.71731	1	1	0.00192	-	ENSG00000213390	ARHGAP19	1.18475	2.27324
Peak_108706	UP	chr3	113947904	113947916	ELF2	MA1483.1	10.0978	+	113947402	113948950	0.71707	0.77849	1	1	-0.10345	+	ENSG00000184307	ZDHHC23	1.68107	3.20666
Peak_85857	UP	chr2	174487174	174487185	TFDP1	MA1122.1	10.0975	-	174486268	174487703	1.0221	2.04389	1	1	-0.92847	-	ENSG00000163328	GPR155	1.44038	2.71392
Peak_56984	UP	chr16	8674558	8674570	NFYB	MA0502.2	10.0971	+	8673951	8674871	1.25529	1.22962	1	1	0.0274	+	ENSG00000183044	ABAT	1.28407	2.43525
Peak_136625	UP	chr5	124748875	124748887	NFYB	MA0502.2	10.0971	-	124748316	124749296	0.93994	0.81351	1	1	0.18527	-	ENSG00000168916	ZNF608	1.13438	2.19524
Peak_60449	UP	chr16	88453134	88453150	KLF9	MA1107.2	10.0971	-	88452557	88453415	2.89807	2.01421	1	1	0.50209	+	ENSG00000179588	ZFPM1	1.45624	2.74392
Peak_104081	UP	chr3	66501000	66501011	SOX12	MA1561.1	10.0963	+	66500088	66501646	1.72806	1.02248	1	1	0.69913	-	ENSG00000144749	LRIG1	1.43248	2.6991
Peak_31108	UP	chr12	6779030	6779040	KLF5	MA0599.1	10.0956	+	6778703	6779319	0.66034	0.79319	1	1	-0.22978	+	ENSG00000089692	LAG3	3.82357	14.1582
Peak_73445	UP	chr19	44747535	44747545	KLF5	MA0599.1	10.0956	+	44747268	44748954	0.81449	1.03379	1	1	-0.30735	+	ENSG00000069399	BCL3	2.05344	4.15094
Peak_138321	UP	chr5	151081054	151081064	KLF5	MA0599.1	10.0956	+	151080398	151081482	1.03697	0.61967	1	0	0.65314	-	ENSG00000145901	TNIP1	1.86497	3.6426
Peak_28402	UP	chr11	95231521	95231531	KLF5	MA0599.1	10.0956	+	95230927	95231883	3.05141	2.7933	1	1	0.12291	-	ENSG00000149212	SESN3	1.68996	3.22648
Peak_74185	UP	chr19	54464001	54464011	KLF5	MA0599.1	10.0956	+	54463380	54465092	1.02752	0.72545	1	1	0.44567	-	ENSG00000275183	LENG9	1.68072	3.20587
Peak_765	UP	chr1	11654754	11654764	KLF5	MA0599.1	10.0956	+	11654423	11655078	0.74863	1.00275	1	1	-0.37436	-	ENSG00000116661	FBXO2	1.51658	2.86112
Peak_73465	UP	chr19	45002255	45002265	KLF5	MA0599.1	10.0956	-	45001081	45002407	1.76165	1.66132	1	1	0.07952	+	ENSG00000104856	RELB	1.33582	2.5242
Peak_26756	UP	chr11	65419169	65419179	KLF5	MA0599.1	10.0956	-	65418645	65419401	0.66285	0.38923	1	0	0.63138	+	ENSG00000245532	NEAT1	1.12476	2.18065
Peak_141289	UP	chr6	20401597	20401607	KLF5	MA0599.1	10.0956	+	20401390	20402168	1.80888	1.75333	1	1	0.0424	+	ENSG00000112242	E2F3	1.05289	2.07468
Peak_184402	UP	chrX	16946671	16946681	KLF5	MA0599.1	10.0956	-	16946149	16947131	0.98644	1.03889	1	1	-0.06747	+	ENSG00000169891	REPS2	1.00473	2.00657
Peak_56709	UP	chr16	2009834	2009846	KLF4	MA0039.4	10.0956	+	2009497	2010425	1.63659	1.36487	1	1	0.24409	+	ENSG00000183971	NPW	5.88455	59.0779
Peak_150471	UP	chr6	144150387	144150399	KLF4	MA0039.4	10.0956	-	144149895	144151820	0.75388	0.83812	1	1	-0.13437	+	ENSG00000135604	STX11	2.85355	7.22777
Peak_181821	UP	chr9	127569233	127569245	KLF4	MA0039.4	10.0956	+	127568951	127570312	0.85035	0.94367	1	1	-0.13391	-	ENSG00000136830	NIBAN2	1.23742	2.35777
Peak_138848	UP	chr5	160467806	160467816	RELA	MA0107.1	10.095	+	160467493	160468491	0.85854	0.42176	1	0	0.86611	+	ENSG00000253522	MIR3142HG	2.94908	7.72256
Peak_63558	UP	chr17	45316719	45316731	ZBTB14	MA1650.1	10.0944	-	45316661	45317822	0.66229	0.50866	1	0	0.3204	-	ENSG00000006062	MAP3K14	1.49966	2.82776
Peak_96355	UP	chr21	15441260	15441275	AR	MA0007.2	10.0936	+	15440970	15441682	1.0211	0.21205	1	0	1.81518	-	ENSG00000229425		1.6356	3.10717
Peak_68562	UP	chr18	45687527	45687541	TCF7L2	MA0523.1	10.0923	-	45686680	45688102	0.78583	0.63032	1	1	0.27537	+	ENSG00000141469	SLC14A1	4.50469	22.7012
Peak_38318	UP	chr12	104720798	104720812	ELF1	MA0473.3	10.0913	+	104720204	104721340	1.20572	0.8406	1	1	0.46931	-	ENSG00000136052	SLC41A2	3.22028	9.3197
Peak_74185	UP	chr19	54463814	54463831	SP2	MA0516.2	10.091	+	54463380	54465092	1.24507	1.03326	1	1	0.24539	-	ENSG00000275183	LENG9	1.68072	3.20587
Peak_57721	UP	chr16	27402120	27402136	KLF9	MA1107.2	10.0898	-	27401861	27402672	1.06842	1.08085	1	1	-0.01515	+	ENSG00000103522	IL21R	1.29038	2.44593
Peak_42821	UP	chr13	42040681	42040696	EGR3	MA0732.1	10.0894	-	42039848	42040970	0.64658	0.71521	1	1	-0.12541	+	ENSG00000102780	DGKH	1.62761	3.09001
Peak_48264	UP	chr14	24171824	24171836	NFYB	MA0502.2	10.0881	+	24171567	24172106	0.85049	0.75169	1	1	0.15675	+	ENSG00000100918	REC8	1.19959	2.29674
Peak_71057	UP	chr19	2475981	2475993	ZNF263	MA0528.2	10.0852	-	2474634	2477084	1.69836	1.35789	1	1	0.3011	+	ENSG00000099860	GADD45B	1.73773	3.3351
Peak_182499	UP	chr9	136882644	136882658	IRF7	MA0772.1	10.0849	-	136882450	136882888	0.89744	0.29929	1	0	1.30133	+	ENSG00000127191	TRAF2	1.16457	2.24167
Peak_127445	UP	chr4	173369794	173369805	KLF6	MA1517.1	10.0846	+	173369524	173371766	2.6167	2.31356	1	1	0.17009	-	ENSG00000272870	SAP30-DT	2.73748	6.66904
Peak_154513	UP	chr7	26864750	26864761	KLF6	MA1517.1	10.0846	+	26864079	26865171	0.72913	0.9597	1	1	-0.35056	-	ENSG00000005020	SKAP2	1.08101	2.11552
Peak_181997	UP	chr9	129488626	129488639	CREB1	MA0018.4	10.0843	+	129488102	129489100	0.97105	0.82716	1	1	0.20625	+	ENSG00000204054	LINC00963	2.47457	5.55802
Peak_171532	UP	chr8	97775734	97775747	ATF2	MA1632.1	10.082	+	97775316	97776731	0.76693	0.41946	1	0	0.72889	+	ENSG00000104341	LAPTM4B	3.81182	14.0434
Peak_42713	UP	chr13	40666958	40666969	FOXP1	MA0481.3	10.0817	-	40666196	40667090	0.6744	0.50456	1	0	0.35248	-	ENSG00000150907	FOXO1	1.50009	2.82859
Peak_136619	UP	chr5	124649899	124649909	TCFL5	MA0632.2	10.0808	-	124649575	124650282	0.81945	0.77814	1	1	0.06565	-	ENSG00000168916	ZNF608	1.13438	2.19524
Peak_48648	UP	chr14	35403875	35403885	CEBPE	MA0837.1	10.0807	-	35403240	35405127	2.16666	1.85933	1	1	0.2093	-	ENSG00000100906	NFKBIA	1.07454	2.10605
Peak_142598	UP	chr6	41735592	41735609	PBX3	MA1114.1	10.0804	-	41734761	41735937	1.74729	1.93644	1	1	-0.13998	-	ENSG00000112561	TFEB	1.39055	2.62179
Peak_181999	UP	chr9	129496060	129496072	NFYB	MA0502.2	10.0791	-	129495912	129496838	0.64142	0.46087	1	0	0.39699	+	ENSG00000204054	LINC00963	2.47457	5.55802
Peak_78121	UP	chr2	62200445	62200457	ZNF384	MA1125.1	10.0785	+	62200234	62200815	0.6793	0.43834	1	0	0.52621	+	ENSG00000170340	B3GNT2	1.41035	2.65802
Peak_57147	UP	chr16	11783782	11783794	ZNF384	MA1125.1	10.0785	-	11783132	11784083	1.79642	1.11153	1	1	0.64255	-	ENSG00000122299	ZC3H7A	1.20748	2.30934
Peak_74185	UP	chr19	54464530	54464542	POU2F1	MA0785.1	10.0768	-	54463380	54465092	0.73376	0.62107	1	0	0.20705	-	ENSG00000275183	LENG9	1.68072	3.20587
Peak_73465	UP	chr19	45002253	45002268	SP1	MA0079.4	10.0751	-	45001081	45002407	1.76165	1.66132	1	1	0.07952	+	ENSG00000104856	RELB	1.33582	2.5242
Peak_78043	UP	chr2	60880950	60880962	POU2F1	MA0785.1	10.0747	+	60880805	60882592	0.78511	0.54796	1	0	0.44457	+	ENSG00000162924	REL	1.63899	3.11447
Peak_29271	UP	chr11	107840948	107840959	BATF	MA1634.1	10.0737	-	107840599	107841235	0.65187	0.576	1	0	0.15152	-	ENSG00000110660	SLC35F2	2.96788	7.82384
Peak_27686	UP	chr11	83072090	83072102	YY1	MA0095.2	10.0732	-	83071196	83072449	1.12681	1.54601	1	1	-0.42135	-	ENSG00000137502	RAB30	2.58455	5.99827
Peak_180116	UP	chr9	89743864	89743875	TCF7	MA0769.2	10.0726	-	89743352	89744277	1.00031	0.6887	1	1	0.47568	+	ENSG00000237372		3.97443	15.7189
Peak_155231	UP	chr7	39733561	39733572	ELK4	MA0076.2	10.0725	-	39732922	39733831	1.2257	1.29516	1	1	-0.07319	+	ENSG00000188185	LINC00265	1.7577	3.38159
Peak_4751	UP	chr1	89843573	89843585	ZNF263	MA0528.2	10.0723	-	89842791	89844168	0.63225	0.59342	1	0	0.07761	+	ENSG00000171492	LRRC8D	1.13151	2.19088
Peak_149939	UP	chr6	137873448	137873459	KLF11	MA1512.1	10.07	+	137873282	137873718	1.58899	0.36342	1	0	1.84541	+	ENSG00000118503	TNFAIP3	1.07353	2.10458
Peak_89335	UP	chr2	218892792	218892802	ETV6	MA0645.1	10.0688	+	218892446	218893278	1.15892	1.18156	1	1	-0.02553	+	ENSG00000135925	WNT10A	3.84324	14.3526
Peak_81104	UP	chr2	101253264	101253274	ETV6	MA0645.1	10.0688	-	101252118	101253668	0.69082	0.87308	1	1	-0.29612	-	ENSG00000204634	TBC1D8	3.44572	10.8959
Peak_109808	UP	chr3	130893920	130893930	ETV6	MA0645.1	10.0688	-	130892939	130894812	0.69623	0.60732	1	0	0.16877	+	ENSG00000017260	ATP2C1	1.24426	2.36896
Peak_120716	UP	chr4	80184288	80184302	EGR1	MA0162.4	10.0679	+	80183576	80184889	1.45518	1.10639	1	1	0.36395	+	ENSG00000152784	PRDM8	3.72241	13.1995
Peak_101031	UP	chr3	3799307	3799321	EGR1	MA0162.4	10.0679	-	3798566	3800172	0.68067	0.84849	1	1	-0.27797	+	ENSG00000175928	LRRN1	1.04481	2.0631
Peak_25402	UP	chr11	44565384	44565397	MZF1	MA0056.2	10.0672	+	44564846	44565853	1.54464	1.72045	1	1	-0.14575	+	ENSG00000085117	CD82	1.03244	2.04547
Peak_14983	UP	chr10	3805279	3805293	RFX1	MA0509.2	10.0659	+	3804305	3805937	0.71365	0.69994	1	1	0.02424	-	ENSG00000067082	KLF6	1.44679	2.72601
Peak_6392	UP	chr1	117605824	117605837	E2F6	MA0471.2	10.0654	-	117605285	117606539	2.37551	2.08479	1	1	0.17953	+	ENSG00000183508	TENT5C	3.13035	8.75647
Peak_9645	UP	chr1	156127264	156127280	KLF9	MA1107.2	10.064	-	156126918	156127573	0.66687	1.43235	1	1	-0.99019	+	ENSG00000160789	LMNA	4.56008	23.5896
Peak_173265	UP	chr8	125429853	125429864	NFYA	MA0060.3	10.0638	+	125429510	125430536	2.44774	2.29855	1	1	0.08674	+	ENSG00000173334	TRIB1	1.92398	3.79467
Peak_11008	UP	chr1	185317463	185317473	RORA	MA0071.1	10.063	+	185315993	185318243	1.61317	1.96058	1	1	-0.26509	-	ENSG00000116679	IVNS1ABP	1.08789	2.12563
Peak_26269	UP	chr11	57649958	57649970	KLF4	MA0039.4	10.0618	+	57649862	57650226	0.67153	1.39776	1	1	-0.94881	-	ENSG00000166793	YPEL4	1.52128	2.87046
Peak_9831	UP	chr1	159924596	159924608	KLF4	MA0039.4	10.0618	+	159923146	159924770	0.717	1.01076	1	1	-0.43892	-	ENSG00000158710	TAGLN2	1.05938	2.08404
Peak_74185	UP	chr19	54463875	54463892	SP2	MA0516.2	10.0594	+	54463380	54465092	1.48792	1.37166	1	1	0.10904	-	ENSG00000275183	LENG9	1.68072	3.20587
Peak_74185	UP	chr19	54464103	54464120	SP2	MA0516.2	10.0594	+	54463380	54465092	1.18074	0.92742	1	1	0.31544	-	ENSG00000275183	LENG9	1.68072	3.20587
Peak_57721	UP	chr16	27402163	27402175	ZNF263	MA0528.2	10.0593	-	27401861	27402672	1.75019	1.41985	1	1	0.28221	+	ENSG00000103522	IL21R	1.29038	2.44593
Peak_74185	UP	chr19	54463438	54463449	STAT3	MA0144.2	10.0585	-	54463380	54465092	0.7749	0.66508	1	1	0.19137	-	ENSG00000275183	LENG9	1.68072	3.20587
Peak_90829	UP	chr2	240566238	240566249	STAT3	MA0144.2	10.0585	+	240565603	240566888	0.71827	1.18194	1	1	-0.64191	+	ENSG00000142327	RNPEPL1	1.05208	2.07352
Peak_138321	UP	chr5	151081053	151081065	KLF4	MA0039.4	10.0581	+	151080398	151081482	1.03697	0.61967	1	0	0.65314	-	ENSG00000145901	TNIP1	1.86497	3.6426
Peak_85857	UP	chr2	174487135	174487148	SP3	MA0746.2	10.058	+	174486268	174487703	1.17731	1.38141	1	1	-0.21245	-	ENSG00000163328	GPR155	1.44038	2.71392
Peak_139744	UP	chr5	177497601	177497614	SP3	MA0746.2	10.058	+	177497242	177498117	1.37567	1.3955	1	1	-0.01914	-	ENSG00000196923	PDLIM7	1.37189	2.58809
Peak_66108	UP	chr18	3451284	3451297	HSF2	MA0770.1	10.0577	+	3451096	3451623	0.98822	0.60539	1	0	0.61898	+	ENSG00000177426	TGIF1	1.32103	2.49844
Peak_100326	UP	chr22	44685537	44685553	KLF9	MA1107.2	10.0572	+	44684533	44685890	0.64347	0.72721	1	1	-0.15221	+	ENSG00000186654	PRR5	1.21228	2.31703
Peak_100326	UP	chr22	44685561	44685577	KLF9	MA1107.2	10.0572	+	44684533	44685890	0.64622	0.72721	1	1	-0.14695	+	ENSG00000186654	PRR5	1.21228	2.31703
Peak_71694	UP	chr19	10416719	10416733	RFX3	MA0798.2	10.0566	-	10416312	10417175	1.51389	1.40991	1	1	0.09552	+	ENSG00000065989	PDE4A	2.56538	5.9191
Peak_71018	UP	chr19	2096205	2096216	MAZ	MA1522.1	10.0541	+	2096061	2097477	0.89259	1.06112	1	1	-0.22434	+	ENSG00000099840	IZUMO4	3.08895	8.50876
Peak_71018	UP	chr19	2096249	2096260	MAZ	MA1522.1	10.0541	+	2096061	2097477	0.8664	0.91134	1	1	-0.06498	+	ENSG00000099840	IZUMO4	3.08895	8.50876
Peak_38730	UP	chr12	113135771	113135782	MAZ	MA1522.1	10.0541	-	113135403	113136454	0.95736	0.83379	1	1	0.17766	-	ENSG00000111344	RASAL1	2.72108	6.59368
Peak_121295	UP	chr4	89111419	89111430	MAZ	MA1522.1	10.0541	+	89110810	89112089	2.37051	1.66288	1	1	0.48475	+	ENSG00000180346	TIGD2	1.8575	3.6238
Peak_31264	UP	chr12	8914627	8914638	MAZ	MA1522.1	10.0541	-	8914155	8915270	0.75984	0.59922	1	0	0.29485	+	ENSG00000111752	PHC1	1.56003	2.9486
Peak_21451	UP	chr10	102395601	102395612	MAZ	MA1522.1	10.0541	+	102395168	102395756	1.31414	1.43167	1	1	-0.11447	+	ENSG00000077150	NFKB2	1.44968	2.73148
Peak_104081	UP	chr3	66501241	66501252	MAZ	MA1522.1	10.0541	+	66500088	66501646	1.45998	1.17926	1	1	0.28438	-	ENSG00000144749	LRIG1	1.43248	2.6991
Peak_66108	UP	chr18	3451537	3451548	MAZ	MA1522.1	10.0541	-	3451096	3451623	0.80438	0.39251	1	0	0.86477	+	ENSG00000177426	TGIF1	1.32103	2.49844
Peak_65222	UP	chr17	77140890	77140901	MAZ	MA1522.1	10.0541	+	77139999	77141194	1.38069	1.3732	1	1	0.00727	+	ENSG00000129657	SEC14L1	1.23528	2.35428
Peak_21454	UP	chr10	102409292	102409303	MAZ	MA1522.1	10.0541	-	102409081	102409804	0.75835	0.51372	1	0	0.47795	-	ENSG00000059915	PSD	1.07909	2.1127
Peak_125339	UP	chr4	144646033	144646045	ZNF148	MA1653.1	10.053	+	144645374	144647440	0.68518	0.73081	1	1	-0.08058	+	ENSG00000164161	HHIP	2.93643	7.65515
Peak_73609	UP	chr19	46636222	46636234	ZNF148	MA1653.1	10.053	+	46636216	46636563	0.88739	0.57147	1	0	0.55009	-	ENSG00000167414	GNG8	2.40692	5.30339
Peak_13240	UP	chr1	223726752	223726764	ZNF148	MA1653.1	10.053	+	223726389	223727256	0.88859	0.27033	1	0	1.3947	+	ENSG00000162909	CAPN2	1.10071	2.1446
Peak_90831	UP	chr2	240568481	240568495	ELF1	MA0473.3	10.0526	-	240568456	240568839	1.11027	1.1138	1	1	-0.00417	+	ENSG00000142327	RNPEPL1	1.05208	2.07352
Peak_184930	UP	chrX	41923718	41923733	SP1	MA0079.4	10.0524	+	41922968	41924594	0.76796	0.68138	1	1	0.14994	-	ENSG00000147044	CASK	1.07105	2.10096
Peak_136799	UP	chr5	127030641	127030651	SREBF2	MA0596.1	10.052	-	127029625	127031190	1.77272	1.58467	1	1	0.15189	-	ENSG00000173926	MARCHF3	2.33743	5.054
Peak_114286	UP	chr3	196082159	196082173	ELF1	MA0473.3	10.0492	-	196081066	196082625	1.52585	1.75809	1	1	-0.19162	-	ENSG00000072274	TFRC	1.50751	2.8432
Peak_59626	UP	chr16	68418163	68418174	PRDM1	MA0508.3	10.0483	+	68417687	68418841	0.72809	0.89341	1	1	-0.25998	-	ENSG00000103056	SMPD3	2.68539	6.43257
Peak_37514	UP	chr12	92065196	92065210	USF2	MA0526.3	10.0444	+	92064783	92066023	1.44132	0.35503	1	0	1.74	-	ENSG00000257242	LINC01619	1.81084	3.50848
Peak_26756	UP	chr11	65418829	65418840	NFE2L2	MA0150.1	10.0431	-	65418645	65419401	0.70818	0.47418	1	0	0.48662	+	ENSG00000245532	NEAT1	1.12476	2.18065
Peak_185088	UP	chrX	48917395	48917414	CTCF	MA0139.1	10.0421	+	48917138	48917684	1.18207	0.88707	1	1	0.37421	-	ENSG00000102096	PIM2	1.19179	2.28437
Peak_13945	UP	chr1	235866926	235866938	KLF4	MA0039.4	10.0417	+	235865997	235868422	1.62843	1.14965	1	1	0.46504	-	ENSG00000143669	LYST	1.36939	2.58362
Peak_150967	UP	chr6	150600603	150600615	KLF4	MA0039.4	10.0417	-	150599004	150601086	1.60651	1.20442	1	1	0.38528	+	ENSG00000120278	PLEKHG1	1.26553	2.40415
Peak_48648	UP	chr14	35403465	35403477	KLF4	MA0039.4	10.0417	-	35403240	35405127	0.74111	0.80323	1	1	-0.10173	-	ENSG00000100906	NFKBIA	1.07454	2.10605
Peak_133173	UP	chr5	72955943	72955962	CTCF	MA0139.1	10.0402	+	72955371	72956836	1.29419	1.58324	1	1	-0.2702	+	ENSG00000157107	FCHO2	4.26443	19.2186
Peak_13121	UP	chr1	221709162	221709175	ATF2	MA1632.1	10.0381	-	221708888	221709417	1.84905	1.3726	1	1	0.40223	-	ENSG00000143507	DUSP10	3.02368	8.13238
Peak_166793	UP	chr8	37899645	37899666	REST	MA0138.2	10.0373	+	37898989	37899964	1.90527	1.4199	1	1	0.39773	-	ENSG00000156675	RAB11FIP1	1.04689	2.06607
Peak_13933	UP	chr1	235642317	235642327	ZNF75D	MA1601.1	10.037	+	235641943	235643005	0.65177	0.43131	1	0	0.49358	-	ENSG00000168243	GNG4	2.73085	6.63849
Peak_104081	UP	chr3	66501281	66501291	ZNF75D	MA1601.1	10.037	-	66500088	66501646	1.22749	0.91381	1	1	0.38587	-	ENSG00000144749	LRIG1	1.43248	2.6991
Peak_154697	UP	chr7	30134711	30134722	NFYA	MA0060.3	10.0368	-	30134524	30135575	1.72381	1.77071	1	1	-0.03645	+	ENSG00000180354	MTURN	1.01502	2.02093
Peak_166331	UP	chr8	29350864	29350876	ZNF148	MA1653.1	10.0344	+	29350275	29351497	1.44093	0.74077	1	1	0.86696	-	ENSG00000120875	DUSP4	3.73413	13.3071
Peak_26754	UP	chr11	65416473	65416486	ZNF740	MA0753.2	10.033	-	65416286	65416782	0.95119	0.86165	1	1	0.12728	+	ENSG00000245532	NEAT1	1.12476	2.18065
Peak_134218	UP	chr5	91381850	91381870	RREB1	MA0073.1	10.032	+	91381821	91381901	1.08053	0.86299	1	1	0.29134	-	ENSG00000113369	ARRDC3	1.30244	2.46645
Peak_60449	UP	chr16	88453133	88453147	EGR1	MA0162.4	10.032	-	88452557	88453415	2.89807	1.98938	1	1	0.51906	+	ENSG00000179588	ZFPM1	1.45624	2.74392
Peak_127445	UP	chr4	173370132	173370146	ZKSCAN5	MA1652.1	10.031	+	173369524	173371766	1.02529	0.77497	1	1	0.35968	-	ENSG00000272870	SAP30-DT	2.73748	6.66904
Peak_99941	UP	chr22	39145774	39145788	USF2	MA0526.3	10.0305	+	39145135	39146411	1.35369	1.46877	1	1	-0.10925	-	ENSG00000100307	CBX7	1.38812	2.61738
Peak_71057	UP	chr19	2476816	2476828	ZNF148	MA1653.1	10.0302	+	2474634	2477084	0.81037	0.77995	1	1	0.04854	+	ENSG00000099860	GADD45B	1.73773	3.3351
Peak_3522	UP	chr1	67685294	67685306	ZNF148	MA1653.1	10.0302	-	67684919	67686743	1.04622	1.21587	1	1	-0.19766	+	ENSG00000116717	GADD45A	1.60073	3.03297
Peak_4690	UP	chr1	89126135	89126146	FOSL2	MA0478.1	10.0291	+	89125837	89126404	0.78013	0.39775	1	0	0.81097	-	ENSG00000162645	GBP2	1.31544	2.48877
Peak_99941	UP	chr22	39145604	39145617	E2F6	MA0471.2	10.029	+	39145135	39146411	0.84698	0.80535	1	1	0.06423	-	ENSG00000100307	CBX7	1.38812	2.61738
Peak_9640	UP	chr1	156106389	156106399	RELA	MA0107.1	10.0284	-	156106012	156106832	2.39366	2.87688	1	1	-0.25468	+	ENSG00000160789	LMNA	4.56008	23.5896
Peak_48649	UP	chr14	35416233	35416246	MZF1	MA0056.2	10.0278	-	35416044	35417389	0.6295	0.67745	1	1	-0.09074	-	ENSG00000100906	NFKBIA	1.07454	2.10605
Peak_39233	UP	chr12	123115634	123115646	POU2F1	MA0785.1	10.0265	+	123115445	123116083	0.93986	0.57555	1	0	0.6155	-	ENSG00000090975	PITPNM2	1.1103	2.15891
Peak_57715	UP	chr16	27367706	27367727	IRF1	MA0050.2	10.0263	-	27367193	27368341	0.66745	0.67997	1	1	-0.02307	+	ENSG00000077238	IL4R	1.39926	2.63765
Peak_89336	UP	chr2	218897133	218897146	ZNF740	MA0753.2	10.0253	+	218896355	218897326	0.79754	0.78828	1	1	0.01481	+	ENSG00000135925	WNT10A	3.84324	14.3526
Peak_114286	UP	chr3	196082125	196082142	SP4	MA0685.1	10.0249	+	196081066	196082625	1.45257	1.66648	1	1	-0.1852	-	ENSG00000072274	TFRC	1.50751	2.8432
Peak_173265	UP	chr8	125429635	125429649	ZKSCAN5	MA1652.1	10.0235	-	125429510	125430536	0.65319	0.61508	1	0	0.07399	+	ENSG00000173334	TRIB1	1.92398	3.79467
Peak_26759	UP	chr11	65426251	65426267	MAFF	MA0495.3	10.0232	-	65426171	65426689	0.65622	0.46051	1	0	0.42607	+	ENSG00000245532	NEAT1	1.12476	2.18065
Peak_91029	UP	chr20	844525	844536	KLF10	MA1511.1	10.0219	-	844255	845001	1.28987	1.40645	1	1	-0.11547	+	ENSG00000125898	FAM110A	1.92014	3.78459
Peak_166205	UP	chr8	27491072	27491083	KLF10	MA1511.1	10.0219	-	27490744	27491878	0.74517	0.67797	1	1	0.1182	+	ENSG00000120915	EPHX2	1.22649	2.33997
Peak_165427	UP	chr8	12754541	12754552	KLF10	MA1511.1	10.0219	+	12753921	12756243	0.82969	0.50552	1	0	0.61109	-	ENSG00000154359	LONRF1	1.15129	2.22112
Peak_23167	UP	chr11	720967	720979	ZNF263	MA0528.2	10.0216	+	720836	721230	0.67806	0.59889	1	0	0.15292	+	ENSG00000177106	EPS8L2	1.88545	3.69468
Peak_23167	UP	chr11	720987	720999	ZNF263	MA0528.2	10.0216	+	720836	721230	0.65696	0.59889	1	0	0.11372	+	ENSG00000177106	EPS8L2	1.88545	3.69468
Peak_185119	UP	chrX	49269169	49269181	NFYB	MA0502.2	10.0186	+	49268866	49270113	1.34714	1.25863	1	1	0.09046	+	ENSG00000049769	PPP1R3F	1.40957	2.65657
Peak_66610	UP	chr18	13217663	13217674	KLF16	MA0741.1	10.0176	+	13216208	13218240	0.80695	1.12767	1	1	-0.43307	+	ENSG00000168675	LDLRAD4	1.13143	2.19075
Peak_3975	UP	chr1	76154295	76154314	CTCF	MA0139.1	10.0172	+	76153949	76154906	0.94393	0.83231	1	1	0.16165	+	ENSG00000184005	ST6GALNAC3	3.96241	15.5885
Peak_113358	UP	chr3	183286249	183286261	ZNF384	MA1125.1	10.0167	-	183285691	183286451	1.13111	0.4568	1	0	1.13193	+	ENSG00000176597	B3GNT5	3.65679	12.6126
Peak_107639	UP	chr3	101827781	101827793	ZNF384	MA1125.1	10.0166	+	101827393	101828129	0.66206	0.27273	1	0	1.01405	+	ENSG00000144802	NFKBIZ	2.3977	5.26963
Peak_152740	UP	chr7	1044232	1044243	NFE2L2	MA0150.1	10.0166	+	1044092	1044972	0.76418	0.50088	1	0	0.51766	+	ENSG00000164849	GPR146	1.49088	2.81061
Peak_185111	UP	chrX	49200258	49200270	ZNF341	MA1655.1	10.014	+	49199882	49200548	0.76136	0.76812	1	1	-0.01116	-	ENSG00000102003	SYP	1.58364	2.99726
Peak_115102	UP	chr4	8228746	8228765	BACH2	MA1101.2	10.0104	-	8228415	8229394	0.6778	0.59896	1	0	0.1523	+	ENSG00000125089	SH3TC1	1.99885	3.99682
Peak_102312	UP	chr3	29687013	29687034	IRF1	MA0050.2	10.0085	+	29686711	29687423	0.90345	0.87189	1	1	0.04568	+	ENSG00000144642	RBMS3	3.03313	8.18581
Peak_127445	UP	chr4	173369795	173369806	KLF10	MA1511.1	10.0082	+	173369524	173371766	2.6167	2.31356	1	1	0.17009	-	ENSG00000272870	SAP30-DT	2.73748	6.66904
Peak_38730	UP	chr12	113135940	113135951	KLF10	MA1511.1	10.0082	-	113135403	113136454	0.95396	0.87697	1	1	0.10846	-	ENSG00000111344	RASAL1	2.72108	6.59368
Peak_166331	UP	chr8	29350855	29350867	ZNF263	MA0528.2	10.0078	-	29350275	29351497	1.44093	0.74077	1	1	0.86696	-	ENSG00000120875	DUSP4	3.73413	13.3071
Peak_73608	UP	chr19	46634286	46634298	ZNF263	MA0528.2	10.0078	-	46633913	46634745	1.73251	1.76628	1	1	-0.02622	-	ENSG00000167414	GNG8	2.40692	5.30339
Peak_126017	UP	chr4	155759008	155759020	ZNF341	MA1655.1	10.0069	-	155758655	155760120	1.16836	1.00704	1	1	0.19476	+	ENSG00000061918	GUCY1B1	1.19429	2.28833
Peak_25511	UP	chr11	46380509	46380529	TBX19	MA0804.1	10.0068	+	46380198	46381061	0.77424	0.84601	1	1	-0.11269	+	ENSG00000110492	MDK	1.93739	3.83012
Peak_100327	UP	chr22	44701978	44701990	MYC	MA0147.3	10.0049	-	44701629	44702699	1.17126	1.12679	1	1	0.051	+	ENSG00000186654	PRR5	1.21228	2.31703
Peak_181821	UP	chr9	127569130	127569141	EGR2	MA0472.2	10.0041	+	127568951	127570312	0.98027	0.94996	1	1	0.04071	-	ENSG00000136830	NIBAN2	1.23742	2.35777
Peak_142596	UP	chr6	41733063	41733076	JUN	MA0488.1	10.0031	+	41732577	41733468	1.08358	0.9489	1	1	0.17286	-	ENSG00000112561	TFEB	1.39055	2.62179
Peak_9637	UP	chr1	156090903	156090914	STAT3	MA0144.2	10.0028	-	156090678	156091257	0.66923	0.6886	1	1	-0.03546	+	ENSG00000160789	LMNA	4.56008	23.5896
Peak_91027	UP	chr20	833658	833669	NFYC	MA1644.1	10.0011	+	833249	834284	1.59395	1.33788	1	1	0.23507	+	ENSG00000125898	FAM110A	1.92014	3.78459
Peak_126017	UP	chr4	155758915	155758926	NFYC	MA1644.1	10.0011	-	155758655	155760120	1.15354	1.25673	1	1	-0.11333	+	ENSG00000061918	GUCY1B1	1.19429	2.28833
Peak_39103	UP	chr12	121803278	121803291	POU2F2	MA0507.1	9.99711	-	121802707	121803557	0.75438	0.35955	1	0	0.88162	-	ENSG00000212694	LINC01089	1.46421	2.75911
Peak_14977	UP	chr10	3777175	3777190	LEF1	MA0768.1	9.99695	+	3776872	3777403	0.70717	0.51272	1	0	0.39254	-	ENSG00000067082	KLF6	1.44679	2.72601
Peak_6392	UP	chr1	117606165	117606176	MAZ	MA1522.1	9.99683	+	117605285	117606539	0.6392	0.73404	1	1	-0.17215	+	ENSG00000183508	TENT5C	3.13035	8.75647
Peak_10768	UP	chr1	181088567	181088578	MAZ	MA1522.1	9.99683	+	181088303	181089163	1.72116	0.90664	1	1	0.8495	+	ENSG00000162783	IER5	1.67364	3.1902
Peak_134218	UP	chr5	91381848	91381859	MAZ	MA1522.1	9.99683	+	91381821	91381901	1.13461	0.88032	1	1	0.32999	-	ENSG00000113369	ARRDC3	1.30244	2.46645
Peak_21151	UP	chr10	97292731	97292742	MAZ	MA1522.1	9.99683	+	97292232	97293031	2.40165	2.05985	1	1	0.21112	-	ENSG00000213390	ARHGAP19	1.18475	2.27324
Peak_64306	UP	chr17	58417663	58417674	MAZ	MA1522.1	9.99683	+	58417416	58418026	2.14762	2.31073	1	1	-0.10068	-	ENSG00000108375	RNF43	1.0758	2.10788
Peak_73465	UP	chr19	45002251	45002267	KLF9	MA1107.2	9.99411	-	45001081	45002407	1.83922	1.69027	1	1	0.11474	+	ENSG00000104856	RELB	1.33582	2.5242
Peak_107642	UP	chr3	101849360	101849373	JUN	MA0488.1	9.99337	-	101848894	101850176	2.02556	1.30429	1	1	0.59484	+	ENSG00000144802	NFKBIZ	2.3977	5.26963
Peak_61008	UP	chr17	2814675	2814686	MAZ	MA1522.1	9.99292	+	2814246	2815334	1.26915	1.0226	1	1	0.28434	+	ENSG00000132359		2.65003	6.27681
Peak_78224	UP	chr2	64144469	64144480	MAZ	MA1522.1	9.99292	-	64143436	64144899	3.02833	2.65615	1	1	0.18217	-	ENSG00000197329	PELI1	1.33866	2.52916
Peak_57715	UP	chr16	27367568	27367578	RELA	MA0107.1	9.99251	-	27367193	27368341	1.4116	1.50091	1	1	-0.08233	+	ENSG00000077238	IL4R	1.39926	2.63765
Peak_13129	UP	chr1	221742327	221742338	NFYC	MA1644.1	9.99083	+	221741549	221743269	3.62402	3.35412	1	1	0.10827	-	ENSG00000143507	DUSP10	3.02368	8.13238
Peak_185119	UP	chrX	49269384	49269396	ZNF341	MA1655.1	9.99023	-	49268866	49270113	1.69237	1.38095	1	1	0.27381	+	ENSG00000049769	PPP1R3F	1.40957	2.65657
Peak_134217	UP	chr5	91380116	91380130	FOXK1	MA0852.2	9.98884	+	91379998	91381325	1.20378	1.0216	1	1	0.21551	-	ENSG00000113369	ARRDC3	1.30244	2.46645
Peak_4753	UP	chr1	89855879	89855890	TCF7	MA0769.2	9.98884	-	89855635	89856251	0.7683	0.34831	1	0	0.93971	+	ENSG00000171492	LRRC8D	1.13151	2.19088
Peak_155231	UP	chr7	39733480	39733491	EGR2	MA0472.2	9.98874	+	39732922	39733831	0.79958	1.25769	1	1	-0.58893	+	ENSG00000188185	LINC00265	1.7577	3.38159
Peak_39103	UP	chr12	121803205	121803217	YY1	MA0095.2	9.98632	+	121802707	121803557	1.10031	0.69242	1	1	0.59348	-	ENSG00000212694	LINC01089	1.46421	2.75911
Peak_150425	UP	chr6	143450862	143450873	KLF16	MA0741.1	9.98598	+	143449667	143451253	0.82332	0.75031	1	1	0.11763	-	ENSG00000189007	ADAT2	1.15243	2.22287
Peak_134217	UP	chr5	91381038	91381049	NFYA	MA0060.3	9.98587	+	91379998	91381325	2.15319	2.15898	1	1	-0.00369	-	ENSG00000113369	ARRDC3	1.30244	2.46645
Peak_94139	UP	chr20	36501812	36501826	TCF7L2	MA0523.1	9.98535	-	36501403	36502122	0.75775	0.13169	1	0	1.8479	+	ENSG00000080845	DLGAP4	1.01765	2.02462
Peak_57144	UP	chr16	11742947	11742964	SP2	MA0516.2	9.98498	+	11742083	11743335	2.71182	2.7772	1	1	-0.03306	-	ENSG00000153066	TXNDC11	1.10717	2.15423
Peak_139744	UP	chr5	177497709	177497721	KLF4	MA0039.4	9.98491	+	177497242	177498117	1.52517	1.53318	1	1	-0.00705	-	ENSG00000196923	PDLIM7	1.37189	2.58809
Peak_51029	UP	chr14	91246223	91246236	CREB1	MA0018.4	9.98374	+	91245997	91246577	0.71937	1.04865	1	1	-0.48279	-	ENSG00000119714	GPR68	1.27946	2.42749
Peak_101589	UP	chr3	14432236	14432247	PRDM1	MA0508.3	9.98301	+	14431757	14433026	1.20305	1.12414	1	1	0.08948	+	ENSG00000131389	SLC6A6	1.1331	2.1933
Peak_113672	UP	chr3	187745434	187745448	ATF4	MA0833.2	9.98132	-	187745377	187745957	0.85901	0.76684	1	1	0.14434	-	ENSG00000113916	BCL6	1.28104	2.43014
Peak_104081	UP	chr3	66501262	66501275	SP3	MA0746.2	9.98092	+	66500088	66501646	1.31081	1.03809	1	1	0.30769	-	ENSG00000144749	LRIG1	1.43248	2.6991
Peak_101589	UP	chr3	14432324	14432337	SP3	MA0746.2	9.98092	+	14431757	14433026	2.4704	1.7705	1	1	0.45666	+	ENSG00000131389	SLC6A6	1.1331	2.1933
Peak_87254	UP	chr2	191617873	191617885	ZNF384	MA1125.1	9.98012	-	191617480	191618182	0.88785	0.6857	1	1	0.32692	+	ENSG00000173559	NABP1	1.49712	2.82278
Peak_15118	UP	chr10	6052853	6052866	TCF4	MA0830.2	9.97973	-	6052405	6053226	0.75362	1.05408	1	1	-0.4311	-	ENSG00000134460	IL2RA	6.32781	80.3268
Peak_4753	UP	chr1	89855833	89855848	MEF2A	MA0052.4	9.9782	+	89855635	89856251	0.69742	0.30863	1	0	0.9491	+	ENSG00000171492	LRRC8D	1.13151	2.19088
Peak_38324	UP	chr12	104958353	104958364	NRF1	MA0506.1	9.97604	-	104957516	104959093	0.85994	0.63865	1	1	0.37399	-	ENSG00000136052	SLC41A2	3.22028	9.3197
Peak_171080	UP	chr8	90646223	90646235	ZBTB7B	MA0694.1	9.97518	-	90645418	90646732	0.64971	0.5849	1	0	0.1288	-	ENSG00000180694	TMEM64	1.45773	2.74675
Peak_71703	UP	chr19	10461201	10461218	SP2	MA0516.2	9.97514	-	10460941	10461741	1.40244	1.20237	1	1	0.20483	+	ENSG00000065989	PDE4A	2.56538	5.9191
Peak_71703	UP	chr19	10461254	10461271	SP2	MA0516.2	9.97514	-	10460941	10461741	1.3781	1.1802	1	1	0.20601	+	ENSG00000065989	PDE4A	2.56538	5.9191
Peak_71703	UP	chr19	10461348	10461365	SP2	MA0516.2	9.97514	-	10460941	10461741	1.26753	0.90366	1	1	0.44284	+	ENSG00000065989	PDE4A	2.56538	5.9191
Peak_31455	UP	chr12	11981225	11981238	POU2F2	MA0507.1	9.97501	+	11980935	11981793	0.81851	0.62373	1	0	0.34003	+	ENSG00000121380	BCL2L14	2.13399	4.3893
Peak_134217	UP	chr5	91380314	91380329	SP1	MA0079.4	9.97235	-	91379998	91381325	1.46054	1.5344	1	1	-0.06634	-	ENSG00000113369	ARRDC3	1.30244	2.46645
Peak_99942	UP	chr22	39152674	39152691	SP2	MA0516.2	9.97216	-	39152258	39153272	1.22668	1.3168	1	1	-0.09419	-	ENSG00000100307	CBX7	1.38812	2.61738
Peak_141979	UP	chr6	31492051	31492063	KLF4	MA0039.4	9.97197	+	31491937	31492282	0.63314	0.79879	1	1	-0.29062	+	ENSG00000204516	MICB	1.47447	2.77881
Peak_139744	UP	chr5	177497656	177497671	SP1	MA0079.4	9.97108	+	177497242	177498117	1.61624	1.54599	1	1	0.05997	-	ENSG00000196923	PDLIM7	1.37189	2.58809
Peak_9149	UP	chr1	148952573	148952588	SP1	MA0079.4	9.97058	-	148951603	148952982	1.02225	0.89278	1	1	0.17533	+	ENSG00000178104	PDE4DIP	1.02575	2.03602
Peak_107978	UP	chr3	105368759	105368774	EGR3	MA0732.1	9.97024	-	105367691	105369906	0.75488	1.01978	1	1	-0.38581	+	ENSG00000170017	ALCAM	2.1647	4.48373
Peak_65222	UP	chr17	77140905	77140922	SP4	MA0685.1	9.97007	+	77139999	77141194	1.98666	1.51891	1	1	0.36436	+	ENSG00000129657	SEC14L1	1.23528	2.35428
Peak_72243	UP	chr19	17539949	17539960	KLF2	MA1515.1	9.96983	-	17539334	17540301	1.099	1.32439	1	1	-0.24679	+	ENSG00000167483	NIBAN3	2.95868	7.7741
Peak_60906	UP	chr17	1629265	1629276	KLF2	MA1515.1	9.96983	+	1627850	1629485	0.81128	0.36922	1	0	0.94422	-	ENSG00000167703	SLC43A2	1.62057	3.07496
Peak_139744	UP	chr5	177497675	177497686	KLF2	MA1515.1	9.96983	+	177497242	177498117	1.61624	1.54599	1	1	0.05997	-	ENSG00000196923	PDLIM7	1.37189	2.58809
Peak_171532	UP	chr8	97775771	97775781	KLF5	MA0599.1	9.96914	+	97775316	97776731	0.68656	0.56688	1	0	0.23516	+	ENSG00000104341	LAPTM4B	3.81182	14.0434
Peak_166331	UP	chr8	29350763	29350773	KLF5	MA0599.1	9.96914	+	29350275	29351497	1.35757	0.79486	1	1	0.6982	-	ENSG00000120875	DUSP4	3.73413	13.3071
Peak_38324	UP	chr12	104958330	104958340	KLF5	MA0599.1	9.96914	+	104957516	104959093	0.85994	0.63865	1	1	0.37399	-	ENSG00000136052	SLC41A2	3.22028	9.3197
Peak_6392	UP	chr1	117605897	117605907	KLF5	MA0599.1	9.96914	+	117605285	117606539	2.94024	2.87125	1	1	0.03301	+	ENSG00000183508	TENT5C	3.13035	8.75647
Peak_6392	UP	chr1	117605955	117605965	KLF5	MA0599.1	9.96914	+	117605285	117606539	3.40583	3.01445	1	1	0.17031	+	ENSG00000183508	TENT5C	3.13035	8.75647
Peak_71018	UP	chr19	2096597	2096607	KLF5	MA0599.1	9.96914	-	2096061	2097477	2.92101	2.37608	1	1	0.28602	+	ENSG00000099840	IZUMO4	3.08895	8.50876
Peak_71018	UP	chr19	2096688	2096698	KLF5	MA0599.1	9.96914	-	2096061	2097477	3.38223	3.16568	1	1	0.09238	+	ENSG00000099840	IZUMO4	3.08895	8.50876
Peak_71018	UP	chr19	2096806	2096816	KLF5	MA0599.1	9.96914	-	2096061	2097477	3.28743	3.94031	1	1	-0.25365	+	ENSG00000099840	IZUMO4	3.08895	8.50876
Peak_72243	UP	chr19	17539882	17539892	KLF5	MA0599.1	9.96914	-	17539334	17540301	1.7433	1.82144	1	1	-0.05961	+	ENSG00000167483	NIBAN3	2.95868	7.7741
Peak_72243	UP	chr19	17539926	17539936	KLF5	MA0599.1	9.96914	-	17539334	17540301	1.31743	1.51388	1	1	-0.18613	+	ENSG00000167483	NIBAN3	2.95868	7.7741
Peak_72243	UP	chr19	17539977	17539987	KLF5	MA0599.1	9.96914	-	17539334	17540301	0.64587	0.75361	1	1	-0.19245	+	ENSG00000167483	NIBAN3	2.95868	7.7741
Peak_1476	UP	chr1	24745324	24745334	KLF5	MA0599.1	9.96914	+	24744832	24745717	2.66949	2.50396	1	1	0.08861	+	ENSG00000169504	CLIC4	2.64695	6.26342
Peak_145003	UP	chr6	70413355	70413365	KLF5	MA0599.1	9.96914	-	70412902	70414059	1.12028	1.20378	1	1	-0.0948	+	ENSG00000082269	FAM135A	2.61908	6.1436
Peak_145003	UP	chr6	70413417	70413427	KLF5	MA0599.1	9.96914	-	70412902	70414059	0.93799	0.94672	1	1	-0.01198	+	ENSG00000082269	FAM135A	2.61908	6.1436
Peak_71703	UP	chr19	10461204	10461214	KLF5	MA0599.1	9.96914	-	10460941	10461741	1.40244	1.20237	1	1	0.20483	+	ENSG00000065989	PDE4A	2.56538	5.9191
Peak_71703	UP	chr19	10461257	10461267	KLF5	MA0599.1	9.96914	-	10460941	10461741	1.3781	1.1802	1	1	0.20601	+	ENSG00000065989	PDE4A	2.56538	5.9191
Peak_71703	UP	chr19	10461351	10461361	KLF5	MA0599.1	9.96914	-	10460941	10461741	1.26753	0.90366	1	1	0.44284	+	ENSG00000065989	PDE4A	2.56538	5.9191
Peak_73608	UP	chr19	46634300	46634310	KLF5	MA0599.1	9.96914	+	46633913	46634745	1.7896	1.75672	1	1	0.0252	-	ENSG00000167414	GNG8	2.40692	5.30339
Peak_73609	UP	chr19	46636217	46636227	KLF5	MA0599.1	9.96914	+	46636216	46636563	0.88739	0.57147	1	0	0.55009	-	ENSG00000167414	GNG8	2.40692	5.30339
Peak_147823	UP	chr6	109009558	109009568	KLF5	MA0599.1	9.96914	-	109008690	109010010	1.05981	1.2237	1	1	-0.18929	-	ENSG00000080546	SESN1	2.33681	5.05183
Peak_147823	UP	chr6	109009591	109009601	KLF5	MA0599.1	9.96914	+	109008690	109010010	1.21659	1.27669	1	1	-0.06396	-	ENSG00000080546	SESN1	2.33681	5.05183
Peak_152877	UP	chr7	2519684	2519694	KLF5	MA0599.1	9.96914	+	2519188	2519945	0.73171	0.58799	1	0	0.27043	+	ENSG00000106003	LFNG	2.27213	4.83035
Peak_142493	UP	chr6	39229565	39229575	KLF5	MA0599.1	9.96914	+	39228960	39229717	0.86276	0.74909	1	1	0.17945	-	ENSG00000164626	KCNK5	2.26473	4.80564
Peak_150464	UP	chr6	144064041	144064051	KLF5	MA0599.1	9.96914	+	144063357	144064999	1.32963	1.06873	1	1	0.28866	-	ENSG00000118495	PLAGL1	2.19686	4.58479
Peak_10856	UP	chr1	182604432	182604442	KLF5	MA0599.1	9.96914	-	182604168	182604769	1.1284	0.78235	1	1	0.47319	-	ENSG00000143333	RGS16	2.14693	4.42886
Peak_182203	UP	chr9	132241422	132241432	KLF5	MA0599.1	9.96914	-	132240792	132241676	2.92244	2.61578	1	1	0.15386	+	ENSG00000196358	NTNG2	2.09488	4.27192
Peak_73445	UP	chr19	44747416	44747426	KLF5	MA0599.1	9.96914	+	44747268	44748954	0.63155	0.64134	1	1	-0.01894	+	ENSG00000069399	BCL3	2.05344	4.15094
Peak_73445	UP	chr19	44747492	44747502	KLF5	MA0599.1	9.96914	+	44747268	44748954	0.83467	0.59664	1	0	0.41929	+	ENSG00000069399	BCL3	2.05344	4.15094
Peak_29784	UP	chr11	117986316	117986326	KLF5	MA0599.1	9.96914	-	117985916	117987674	0.70097	0.5417	1	0	0.31582	+	ENSG00000110324	IL10RA	2.04693	4.13227
Peak_36011	UP	chr12	68933227	68933237	KLF5	MA0599.1	9.96914	+	68932579	68933789	0.90365	0.83299	1	1	0.10434	-	ENSG00000135678	CPM	2.01495	4.04167
Peak_115104	UP	chr4	8242333	8242343	KLF5	MA0599.1	9.96914	+	8241955	8242590	0.94499	1.32883	1	1	-0.44799	+	ENSG00000125089	SH3TC1	1.99885	3.99682
Peak_143263	UP	chr6	53548027	53548037	KLF5	MA0599.1	9.96914	+	53547772	53548431	1.51166	1.03641	1	1	0.50067	-	ENSG00000001084	GCLC	1.96975	3.91699
Peak_121295	UP	chr4	89111480	89111490	KLF5	MA0599.1	9.96914	+	89110810	89112089	1.67987	1.43175	1	1	0.2154	+	ENSG00000180346	TIGD2	1.8575	3.6238
Peak_31367	UP	chr12	10212828	10212838	KLF5	MA0599.1	9.96914	-	10212219	10213852	1.61894	1.19954	1	1	0.40106	+	ENSG00000139112	GABARAPL1	1.82008	3.53101
Peak_22028	UP	chr10	114304993	114305003	KLF5	MA0599.1	9.96914	-	114303926	114305158	0.86408	1.10966	1	1	-0.32463	-	ENSG00000169129	AFAP1L2	1.80224	3.4876
Peak_114617	UP	chr4	1011391	1011401	KLF5	MA0599.1	9.96914	-	1010364	1011709	0.97598	0.91692	1	1	0.08074	+	ENSG00000127418	FGFRL1	1.78477	3.44564
Peak_114617	UP	chr4	1011408	1011418	KLF5	MA0599.1	9.96914	-	1010364	1011709	0.94177	0.91692	1	1	0.03452	+	ENSG00000127418	FGFRL1	1.78477	3.44564
Peak_114617	UP	chr4	1011532	1011542	KLF5	MA0599.1	9.96914	-	1010364	1011709	1.1648	1.44855	1	1	-0.29011	+	ENSG00000127418	FGFRL1	1.78477	3.44564
Peak_71057	UP	chr19	2475342	2475352	KLF5	MA0599.1	9.96914	-	2474634	2477084	0.63359	0.58824	1	0	0.09089	+	ENSG00000099860	GADD45B	1.73773	3.3351
Peak_21836	UP	chr10	110497777	110497787	KLF5	MA0599.1	9.96914	+	110497433	110498558	1.30322	1.15857	1	1	0.15588	+	ENSG00000138166	DUSP5	1.722	3.29894
Peak_353	UP	chr1	3531422	3531432	KLF5	MA0599.1	9.96914	+	3530919	3531811	0.74502	0.79827	1	1	-0.08725	-	ENSG00000162591	MEGF6	1.69211	3.23128
Peak_108706	UP	chr3	113947895	113947905	KLF5	MA0599.1	9.96914	-	113947402	113948950	0.71707	0.77849	1	1	-0.10345	+	ENSG00000184307	ZDHHC23	1.68107	3.20666
Peak_74185	UP	chr19	54463818	54463828	KLF5	MA0599.1	9.96914	+	54463380	54465092	1.24507	1.03326	1	1	0.24539	-	ENSG00000275183	LENG9	1.68072	3.20587
Peak_74185	UP	chr19	54463879	54463889	KLF5	MA0599.1	9.96914	+	54463380	54465092	1.48792	1.31445	1	1	0.16589	-	ENSG00000275183	LENG9	1.68072	3.20587
Peak_74185	UP	chr19	54463938	54463948	KLF5	MA0599.1	9.96914	+	54463380	54465092	1.62155	0.94564	1	1	0.71441	-	ENSG00000275183	LENG9	1.68072	3.20587
Peak_74185	UP	chr19	54463971	54463981	KLF5	MA0599.1	9.96914	+	54463380	54465092	1.16942	0.95801	1	1	0.26076	-	ENSG00000275183	LENG9	1.68072	3.20587
Peak_74185	UP	chr19	54464107	54464117	KLF5	MA0599.1	9.96914	+	54463380	54465092	1.18074	0.92742	1	1	0.31544	-	ENSG00000275183	LENG9	1.68072	3.20587
Peak_74185	UP	chr19	54464319	54464329	KLF5	MA0599.1	9.96914	+	54463380	54465092	1.23201	0.94439	1	1	0.34824	-	ENSG00000275183	LENG9	1.68072	3.20587
Peak_74185	UP	chr19	54464382	54464392	KLF5	MA0599.1	9.96914	+	54463380	54465092	1.11827	0.74282	1	1	0.52677	-	ENSG00000275183	LENG9	1.68072	3.20587
Peak_74185	UP	chr19	54464481	54464491	KLF5	MA0599.1	9.96914	+	54463380	54465092	0.84155	0.75439	1	1	0.13873	-	ENSG00000275183	LENG9	1.68072	3.20587
Peak_78043	UP	chr2	60881427	60881437	KLF5	MA0599.1	9.96914	-	60880805	60882592	1.0252	1.09512	1	1	-0.08629	+	ENSG00000162924	REL	1.63899	3.11447
Peak_180451	UP	chr9	96449970	96449980	KLF5	MA0599.1	9.96914	+	96449586	96450684	1.5735	1.57187	1	1	0.0014	+	ENSG00000130956	HABP4	1.59521	3.02138
Peak_180451	UP	chr9	96449996	96450006	KLF5	MA0599.1	9.96914	-	96449586	96450684	2.05241	1.7183	1	1	0.24224	+	ENSG00000130956	HABP4	1.59521	3.02138
Peak_61524	UP	chr17	14309557	14309567	KLF5	MA0599.1	9.96914	+	14309144	14309785	1.07064	0.95361	1	1	0.15072	+	ENSG00000266709		1.56308	2.95485
Peak_30431	UP	chr11	130069668	130069678	KLF5	MA0599.1	9.96914	-	130068854	130070785	1.92878	1.5219	1	1	0.32131	+	ENSG00000084234	APLP2	1.54201	2.91199
Peak_143163	UP	chr6	52420130	52420140	KLF5	MA0599.1	9.96914	-	52419917	52420745	2.13377	2.17314	1	1	-0.0251	+	ENSG00000096093	EFHC1	1.54068	2.90931
Peak_142815	UP	chr6	44223492	44223502	KLF5	MA0599.1	9.96914	-	44223261	44224010	1.12416	1.38091	1	1	-0.27284	+	ENSG00000112759	SLC29A1	1.52773	2.88331
Peak_94044	UP	chr20	34709723	34709733	KLF5	MA0599.1	9.96914	-	34708766	34710175	1.2073	1.06724	1	1	0.16229	+	ENSG00000078804	TP53INP2	1.52354	2.87496
Peak_142823	UP	chr6	44265588	44265598	KLF5	MA0599.1	9.96914	+	44264941	44265829	1.47167	1.32286	1	1	0.14263	-	ENSG00000146232	NFKBIE	1.51971	2.86734
Peak_142823	UP	chr6	44265629	44265639	KLF5	MA0599.1	9.96914	+	44264941	44265829	1.4269	1.11766	1	1	0.32432	-	ENSG00000146232	NFKBIE	1.51971	2.86734
Peak_142823	UP	chr6	44265672	44265682	KLF5	MA0599.1	9.96914	+	44264941	44265829	1.36951	1.21788	1	1	0.15609	-	ENSG00000146232	NFKBIE	1.51971	2.86734
Peak_114286	UP	chr3	196082128	196082138	KLF5	MA0599.1	9.96914	+	196081066	196082625	1.45257	1.66648	1	1	-0.1852	-	ENSG00000072274	TFRC	1.50751	2.8432
Peak_5052	UP	chr1	94927344	94927354	KLF5	MA0599.1	9.96914	+	94926468	94927672	0.64655	0.57265	1	0	0.14847	-	ENSG00000117519	CNN3	1.4884	2.80577
Peak_137578	UP	chr5	139392678	139392688	KLF5	MA0599.1	9.96914	-	139392407	139393240	0.6846	0.53886	1	0	0.29268	-	ENSG00000170476	MZB1	1.45875	2.74871
Peak_171080	UP	chr8	90645750	90645760	KLF5	MA0599.1	9.96914	+	90645418	90646732	0.83364	0.67195	1	1	0.27144	-	ENSG00000180694	TMEM64	1.45773	2.74675
Peak_60449	UP	chr16	88452973	88452983	KLF5	MA0599.1	9.96914	-	88452557	88453415	1.95136	1.84683	1	1	0.07511	+	ENSG00000179588	ZFPM1	1.45624	2.74392
Peak_60449	UP	chr16	88453026	88453036	KLF5	MA0599.1	9.96914	-	88452557	88453415	2.66576	1.97092	1	1	0.41581	+	ENSG00000179588	ZFPM1	1.45624	2.74392
Peak_60449	UP	chr16	88453198	88453208	KLF5	MA0599.1	9.96914	-	88452557	88453415	3.40891	2.26214	1	1	0.56911	+	ENSG00000179588	ZFPM1	1.45624	2.74392
Peak_60449	UP	chr16	88453218	88453228	KLF5	MA0599.1	9.96914	-	88452557	88453415	3.40891	2.26214	1	1	0.56911	+	ENSG00000179588	ZFPM1	1.45624	2.74392
Peak_60449	UP	chr16	88453261	88453271	KLF5	MA0599.1	9.96914	+	88452557	88453415	1.42819	1.318	1	1	0.1073	+	ENSG00000179588	ZFPM1	1.45624	2.74392
Peak_100185	UP	chr22	42070661	42070671	KLF5	MA0599.1	9.96914	-	42070353	42071270	0.65721	0.72293	1	1	-0.1187	-	ENSG00000198951	NAGA	1.44208	2.71712
Peak_64013	UP	chr17	50200700	50200710	KLF5	MA0599.1	9.96914	-	50199781	50201040	0.77382	0.66803	1	1	0.18412	-	ENSG00000108821	COL1A1	1.44061	2.71435
Peak_85857	UP	chr2	174487083	174487093	KLF5	MA0599.1	9.96914	+	174486268	174487703	1.15033	1.3331	1	1	-0.1955	-	ENSG00000163328	GPR155	1.44038	2.71392
Peak_148590	UP	chr6	119349862	119349872	KLF5	MA0599.1	9.96914	-	119349234	119350597	1.51812	1.3798	1	1	0.12816	-	ENSG00000111885	MAN1A1	1.43771	2.70891
Peak_104081	UP	chr3	66501061	66501071	KLF5	MA0599.1	9.96914	+	66500088	66501646	2.33227	1.63924	1	1	0.4817	-	ENSG00000144749	LRIG1	1.43248	2.6991
Peak_34262	UP	chr12	40106121	40106131	KLF5	MA0599.1	9.96914	-	40105314	40106485	0.78708	1.13025	1	1	-0.46771	-	ENSG00000151229	SLC2A13	1.4024	2.64341
Peak_142597	UP	chr6	41734282	41734292	KLF5	MA0599.1	9.96914	+	41733539	41734416	0.89781	0.82341	1	1	0.11074	-	ENSG00000112561	TFEB	1.39055	2.62179
Peak_99941	UP	chr22	39145648	39145658	KLF5	MA0599.1	9.96914	+	39145135	39146411	0.77759	0.71975	1	1	0.09732	-	ENSG00000100307	CBX7	1.38812	2.61738
Peak_99941	UP	chr22	39145792	39145802	KLF5	MA0599.1	9.96914	+	39145135	39146411	1.34586	1.46877	1	1	-0.117	-	ENSG00000100307	CBX7	1.38812	2.61738
Peak_99942	UP	chr22	39152677	39152687	KLF5	MA0599.1	9.96914	-	39152258	39153272	1.22668	1.3168	1	1	-0.09419	-	ENSG00000100307	CBX7	1.38812	2.61738
Peak_99942	UP	chr22	39152747	39152757	KLF5	MA0599.1	9.96914	+	39152258	39153272	1.9835	2.35619	1	1	-0.23646	-	ENSG00000100307	CBX7	1.38812	2.61738
Peak_99942	UP	chr22	39152861	39152871	KLF5	MA0599.1	9.96914	-	39152258	39153272	1.14567	1.36201	1	1	-0.22948	-	ENSG00000100307	CBX7	1.38812	2.61738
Peak_139744	UP	chr5	177497644	177497654	KLF5	MA0599.1	9.96914	-	177497242	177498117	1.34642	1.17569	1	1	0.18	-	ENSG00000196923	PDLIM7	1.37189	2.58809
Peak_78224	UP	chr2	64144456	64144466	KLF5	MA0599.1	9.96914	-	64143436	64144899	3.02833	2.65615	1	1	0.18217	-	ENSG00000197329	PELI1	1.33866	2.52916
Peak_73465	UP	chr19	45001303	45001313	KLF5	MA0599.1	9.96914	+	45001081	45002407	0.97638	1.15408	1	1	-0.21872	+	ENSG00000104856	RELB	1.33582	2.5242
Peak_73465	UP	chr19	45001417	45001427	KLF5	MA0599.1	9.96914	+	45001081	45002407	1.4332	1.63938	1	1	-0.18102	+	ENSG00000104856	RELB	1.33582	2.5242
Peak_73465	UP	chr19	45001908	45001918	KLF5	MA0599.1	9.96914	-	45001081	45002407	2.6842	2.03164	1	1	0.38386	+	ENSG00000104856	RELB	1.33582	2.5242
Peak_73465	UP	chr19	45001992	45002002	KLF5	MA0599.1	9.96914	-	45001081	45002407	3.0783	3.0265	1	1	0.02364	+	ENSG00000104856	RELB	1.33582	2.5242
Peak_73465	UP	chr19	45002105	45002115	KLF5	MA0599.1	9.96914	-	45001081	45002407	3.83819	3.19931	1	1	0.25472	+	ENSG00000104856	RELB	1.33582	2.5242
Peak_73465	UP	chr19	45002135	45002145	KLF5	MA0599.1	9.96914	-	45001081	45002407	3.6902	2.77564	1	1	0.39729	+	ENSG00000104856	RELB	1.33582	2.5242
Peak_73465	UP	chr19	45002169	45002179	KLF5	MA0599.1	9.96914	-	45001081	45002407	2.44593	2.05298	1	1	0.24092	+	ENSG00000104856	RELB	1.33582	2.5242
Peak_134217	UP	chr5	91380316	91380326	KLF5	MA0599.1	9.96914	-	91379998	91381325	1.46054	1.5344	1	1	-0.06634	-	ENSG00000113369	ARRDC3	1.30244	2.46645
Peak_181821	UP	chr9	127569268	127569278	KLF5	MA0599.1	9.96914	+	127568951	127570312	0.63482	0.71653	1	1	-0.15034	-	ENSG00000136830	NIBAN2	1.23742	2.35777
Peak_100327	UP	chr22	44702109	44702119	KLF5	MA0599.1	9.96914	+	44701629	44702699	1.02726	1.00267	1	1	0.03156	+	ENSG00000186654	PRR5	1.21228	2.31703
Peak_100327	UP	chr22	44702146	44702156	KLF5	MA0599.1	9.96914	+	44701629	44702699	1.2915	1.21173	1	1	0.0846	+	ENSG00000186654	PRR5	1.21228	2.31703
Peak_3176	UP	chr1	61078138	61078148	KLF5	MA0599.1	9.96914	-	61077789	61078203	0.70163	1.03157	1	1	-0.49258	+	ENSG00000162599	NFIA	1.18925	2.28034
Peak_158433	UP	chr7	75739294	75739304	KLF5	MA0599.1	9.96914	+	75738685	75739870	3.13737	2.91439	1	1	0.10266	-	ENSG00000127946	HIP1	1.18719	2.27709
Peak_182500	UP	chr9	136886688	136886698	KLF5	MA0599.1	9.96914	-	136885934	136886968	0.91055	0.8024	1	1	0.16176	+	ENSG00000127191	TRAF2	1.16457	2.24167
Peak_165427	UP	chr8	12755655	12755665	KLF5	MA0599.1	9.96914	+	12753921	12756243	0.89096	1.11689	1	1	-0.29385	-	ENSG00000154359	LONRF1	1.15129	2.22112
Peak_101586	UP	chr3	14402515	14402525	KLF5	MA0599.1	9.96914	-	14402135	14403488	1.31435	1.19767	1	1	0.12338	+	ENSG00000131389	SLC6A6	1.1331	2.1933
Peak_152866	UP	chr7	2403571	2403581	KLF5	MA0599.1	9.96914	-	2402901	2403825	0.96541	0.85434	1	1	0.15741	+	ENSG00000136213	CHST12	1.11222	2.16178
Peak_23022	UP	chr10	133358036	133358046	KLF5	MA0599.1	9.96914	-	133357472	133358146	0.77213	0.66217	1	1	0.19228	-	ENSG00000148803	FUOM	1.10987	2.15827
Peak_23022	UP	chr10	133358055	133358065	KLF5	MA0599.1	9.96914	-	133357472	133358146	0.77213	0.66217	1	1	0.19228	-	ENSG00000148803	FUOM	1.10987	2.15827
Peak_138684	UP	chr5	157731401	157731411	KLF5	MA0599.1	9.96914	-	157731255	157732022	0.6295	0.48313	1	0	0.31862	+	ENSG00000113272	THG1L	1.10471	2.15055
Peak_44354	UP	chr13	67230389	67230399	KLF5	MA0599.1	9.96914	+	67230013	67231183	1.49753	1.67531	1	1	-0.15141	-	ENSG00000184226	PCDH9	1.07707	2.10974
Peak_48648	UP	chr14	35404134	35404144	KLF5	MA0599.1	9.96914	+	35403240	35405127	1.77212	1.36519	1	1	0.35164	-	ENSG00000100906	NFKBIA	1.07454	2.10605
Peak_9832	UP	chr1	159925566	159925576	KLF5	MA0599.1	9.96914	-	159925229	159925885	1.66617	1.54115	1	1	0.10535	-	ENSG00000158710	TAGLN2	1.05938	2.08404
Peak_159864	UP	chr7	97872504	97872514	KLF5	MA0599.1	9.96914	-	97871787	97872745	0.65796	0.39156	1	0	0.61548	-	ENSG00000070669	ASNS	1.05677	2.08027
Peak_64859	UP	chr17	68457613	68457623	KLF5	MA0599.1	9.96914	+	68456959	68458199	2.84911	3.01155	1	1	-0.07712	-	ENSG00000070540	WIPI1	1.04675	2.06588
Peak_25402	UP	chr11	44565404	44565414	KLF5	MA0599.1	9.96914	-	44564846	44565853	1.48391	1.70116	1	1	-0.18444	+	ENSG00000085117	CD82	1.03244	2.04547
Peak_25402	UP	chr11	44565442	44565452	KLF5	MA0599.1	9.96914	-	44564846	44565853	1.24907	1.03832	1	1	0.24327	+	ENSG00000085117	CD82	1.03244	2.04547
Peak_25402	UP	chr11	44565550	44565560	KLF5	MA0599.1	9.96914	-	44564846	44565853	1.23843	1.13658	1	1	0.11338	+	ENSG00000085117	CD82	1.03244	2.04547
Peak_25402	UP	chr11	44565583	44565593	KLF5	MA0599.1	9.96914	-	44564846	44565853	1.02367	0.90726	1	1	0.15644	+	ENSG00000085117	CD82	1.03244	2.04547
Peak_73628	UP	chr19	46788631	46788641	KLF5	MA0599.1	9.96914	-	46788393	46788875	0.99376	0.65506	1	1	0.52929	-	ENSG00000105281	SLC1A5	1.02787	2.03901
Peak_73628	UP	chr19	46788707	46788717	KLF5	MA0599.1	9.96914	-	46788393	46788875	0.92982	0.68133	1	1	0.39436	-	ENSG00000105281	SLC1A5	1.02787	2.03901
Peak_1672	UP	chr1	26788128	26788138	KLF5	MA0599.1	9.96914	+	26787226	26788635	1.13884	0.99096	1	1	0.18196	+	ENSG00000060642	PIGV	1.02606	2.03645
Peak_9149	UP	chr1	148952575	148952585	KLF5	MA0599.1	9.96914	-	148951603	148952982	1.02225	0.89278	1	1	0.17533	+	ENSG00000178104	PDE4DIP	1.02575	2.03602
Peak_94136	UP	chr20	36461451	36461461	KLF5	MA0599.1	9.96914	+	36460792	36461661	1.00271	1.27286	1	1	-0.3138	+	ENSG00000080845	DLGAP4	1.01765	2.02462
Peak_187194	UP	chrX	130092324	130092334	KLF5	MA0599.1	9.96914	+	130091875	130092806	1.20395	0.95233	1	1	0.30691	-	ENSG00000102034	ELF4	1.00781	2.01085
Peak_60906	UP	chr17	1628926	1628937	NFYC	MA1644.1	9.96844	+	1627850	1629485	1.37618	0.98123	1	1	0.44596	-	ENSG00000167703	SLC43A2	1.62057	3.07496
Peak_9640	UP	chr1	156106537	156106549	ZNF341	MA1655.1	9.96649	+	156106012	156106832	1.9818	2.04649	1	1	-0.04396	+	ENSG00000160789	LMNA	4.56008	23.5896
Peak_166793	UP	chr8	37899568	37899584	ZNF682	MA1599.1	9.96619	+	37898989	37899964	1.29876	0.96537	1	1	0.38987	-	ENSG00000156675	RAB11FIP1	1.04689	2.06607
Peak_127445	UP	chr4	173369795	173369806	KLF11	MA1512.1	9.96616	+	173369524	173371766	2.6167	2.31356	1	1	0.17009	-	ENSG00000272870	SAP30-DT	2.73748	6.66904
Peak_38730	UP	chr12	113135940	113135951	KLF11	MA1512.1	9.96616	-	113135403	113136454	0.95396	0.87697	1	1	0.10846	-	ENSG00000111344	RASAL1	2.72108	6.59368
Peak_187217	UP	chrX	130903332	130903344	ZNF341	MA1655.1	9.96607	-	130902948	130903694	0.89458	1.0575	1	1	-0.21701	-	ENSG00000165675	ENOX2	1.45071	2.73343
Peak_154697	UP	chr7	30134997	30135008	FOXP1	MA0481.3	9.9656	+	30134524	30135575	1.69372	1.79517	1	1	-0.07898	+	ENSG00000180354	MTURN	1.01502	2.02093
Peak_173267	UP	chr8	125434781	125434792	NFYC	MA1644.1	9.96518	+	125434232	125434970	0.71148	0.58444	1	0	0.24266	+	ENSG00000173334	TRIB1	1.92398	3.79467
Peak_112358	UP	chr3	168095723	168095734	MAZ	MA1522.1	9.9651	-	168094820	168096640	0.65553	0.48847	1	0	0.35564	-	ENSG00000173905	GOLIM4	2.97638	7.87009
Peak_99764	UP	chr22	37199234	37199245	MAZ	MA1522.1	9.9651	+	37198173	37199998	0.68966	1.07798	1	1	-0.57157	-	ENSG00000133466	C1QTNF6	2.7976	6.95285
Peak_51780	UP	chr14	104876436	104876447	MAZ	MA1522.1	9.9651	+	104876315	104876688	0.68287	0.36874	1	0	0.72889	+	ENSG00000099814	CEP170B	2.20892	4.62331
Peak_91029	UP	chr20	844520	844531	MAZ	MA1522.1	9.9651	-	844255	845001	1.28987	1.40645	1	1	-0.11547	+	ENSG00000125898	FAM110A	1.92014	3.78459
Peak_91002	UP	chr20	354598	354609	MAZ	MA1522.1	9.9651	+	354089	354933	0.71469	0.77718	1	1	-0.10548	+	ENSG00000125841	NRSN2	1.83587	3.56987
Peak_26269	UP	chr11	57650025	57650036	MAZ	MA1522.1	9.9651	-	57649862	57650226	0.8746	1.56422	1	1	-0.76641	-	ENSG00000166793	YPEL4	1.52128	2.87046
Peak_173195	UP	chr8	124637563	124637574	MAZ	MA1522.1	9.9651	-	124637366	124638064	0.69539	0.60454	1	0	0.17287	-	ENSG00000170873	MTSS1	1.37308	2.59023
Peak_13945	UP	chr1	235866972	235866983	MAZ	MA1522.1	9.9651	+	235865997	235868422	2.17221	1.91344	1	1	0.17369	-	ENSG00000143669	LYST	1.36939	2.58362
Peak_101589	UP	chr3	14432141	14432152	MAZ	MA1522.1	9.9651	-	14431757	14433026	1.79984	1.02991	1	1	0.74498	+	ENSG00000131389	SLC6A6	1.1331	2.1933
Peak_13240	UP	chr1	223726945	223726956	MAZ	MA1522.1	9.9651	+	223726389	223727256	0.87869	0.47081	1	0	0.76835	+	ENSG00000162909	CAPN2	1.10071	2.1446
Peak_138321	UP	chr5	151080839	151080851	ZNF263	MA0528.2	9.96506	-	151080398	151081482	0.64523	0.61097	1	0	0.06706	-	ENSG00000145901	TNIP1	1.86497	3.6426
Peak_72243	UP	chr19	17539880	17539893	SP3	MA0746.2	9.96501	-	17539334	17540301	1.7433	1.82144	1	1	-0.05961	+	ENSG00000167483	NIBAN3	2.95868	7.7741
Peak_353	UP	chr1	3531421	3531434	SP3	MA0746.2	9.96501	+	3530919	3531811	0.74502	0.79827	1	1	-0.08725	-	ENSG00000162591	MEGF6	1.69211	3.23128
Peak_74185	UP	chr19	54464480	54464493	SP3	MA0746.2	9.96501	+	54463380	54465092	0.84155	0.75439	1	1	0.13873	-	ENSG00000275183	LENG9	1.68072	3.20587
Peak_180451	UP	chr9	96449969	96449982	SP3	MA0746.2	9.96501	+	96449586	96450684	1.5735	1.57187	1	1	0.0014	+	ENSG00000130956	HABP4	1.59521	3.02138
Peak_142823	UP	chr6	44265587	44265600	SP3	MA0746.2	9.96501	+	44264941	44265829	1.47167	1.32286	1	1	0.14263	-	ENSG00000146232	NFKBIE	1.51971	2.86734
Peak_142823	UP	chr6	44265671	44265684	SP3	MA0746.2	9.96501	+	44264941	44265829	1.36951	1.21788	1	1	0.15609	-	ENSG00000146232	NFKBIE	1.51971	2.86734
Peak_31150	UP	chr12	7108532	7108543	KLF11	MA1512.1	9.96377	-	7108103	7108935	0.68156	0.75402	1	1	-0.1265	+	ENSG00000205885	C1RL-AS1	1.4615	2.75395
Peak_90829	UP	chr2	240566286	240566297	KLF11	MA1512.1	9.96377	+	240565603	240566888	0.97782	1.4823	1	1	-0.55004	+	ENSG00000142327	RNPEPL1	1.05208	2.07352
Peak_142598	UP	chr6	41735593	41735608	PKNOX1	MA0782.2	9.96158	-	41734761	41735937	1.74729	1.93644	1	1	-0.13998	-	ENSG00000112561	TFEB	1.39055	2.62179
Peak_121295	UP	chr4	89111137	89111151	FOXK1	MA0852.2	9.96146	+	89110810	89112089	0.83105	1.0763	1	1	-0.3344	+	ENSG00000180346	TIGD2	1.8575	3.6238
Peak_89334	UP	chr2	218880129	218880142	NFKB2	MA0778.1	9.96102	-	218879894	218880942	1.23143	0.88936	1	1	0.42502	+	ENSG00000135925	WNT10A	3.84324	14.3526
Peak_15107	UP	chr10	5977658	5977669	NFE2L2	MA0150.1	9.95946	+	5977249	5978246	0.97714	0.56142	1	0	0.69597	-	ENSG00000134470	IL15RA	4.10634	17.2239
Peak_143263	UP	chr6	53548247	53548258	NFE2L2	MA0150.1	9.95946	+	53547772	53548431	0.78521	0.58887	1	0	0.3576	-	ENSG00000001084	GCLC	1.96975	3.91699
Peak_66115	UP	chr18	3594446	3594459	ZBTB18	MA0698.1	9.9591	-	3593500	3594912	0.69325	0.69102	1	1	0.00402	+	ENSG00000177337	DLGAP1-AS1	2.02332	4.06519
Peak_25402	UP	chr11	44565566	44565579	SP3	MA0746.2	9.95523	-	44564846	44565853	0.89415	0.90726	1	1	-0.01873	+	ENSG00000085117	CD82	1.03244	2.04547
Peak_158449	UP	chr7	75994649	75994662	ZBTB7A	MA0750.2	9.95489	-	75994381	75995031	1.78111	1.36358	1	1	0.3601	-	ENSG00000189077	TMEM120A	1.302	2.4657
Peak_102284	UP	chr3	28667820	28667834	ZKSCAN5	MA1652.1	9.95428	-	28667634	28668538	0.79964	0.53831	1	0	0.48917	+	ENSG00000144642	RBMS3	3.03313	8.18581
Peak_29784	UP	chr11	117987403	117987415	ZNF263	MA0528.2	9.95397	-	117985916	117987674	0.92027	1.27537	1	1	-0.42756	+	ENSG00000110324	IL10RA	2.04693	4.13227
Peak_76194	UP	chr2	26503643	26503655	KLF4	MA0039.4	9.95385	-	26503180	26503989	0.88095	1.49965	1	1	-0.70035	-	ENSG00000115155	OTOF	4.40139	21.1324
Peak_42713	UP	chr13	40666752	40666764	KLF4	MA0039.4	9.95385	-	40666196	40667090	1.1227	1.16867	1	1	-0.05286	-	ENSG00000150907	FOXO1	1.50009	2.82859
Peak_9831	UP	chr1	159923403	159923415	KLF4	MA0039.4	9.95385	+	159923146	159924770	1.73458	1.79178	1	1	-0.04408	-	ENSG00000158710	TAGLN2	1.05938	2.08404
Peak_150471	UP	chr6	144151413	144151426	JUNB	MA0490.2	9.95296	-	144149895	144151820	0.80265	0.27146	1	0	1.26046	+	ENSG00000135604	STX11	2.85355	7.22777
Peak_94374	UP	chr20	43751174	43751186	KLF4	MA0039.4	9.95114	-	43751026	43751904	0.72522	0.36029	1	0	0.82978	-	ENSG00000124196	GTSF1L	3.25025	9.51531
Peak_184693	UP	chrX	30653297	30653309	KLF4	MA0039.4	9.95114	+	30652557	30653586	1.05579	0.82483	1	1	0.3188	+	ENSG00000198814	GK	1.63356	3.10278
Peak_94044	UP	chr20	34709842	34709854	KLF4	MA0039.4	9.95114	-	34708766	34710175	0.68748	0.57628	1	0	0.21691	+	ENSG00000078804	TP53INP2	1.52354	2.87496
Peak_113670	UP	chr3	187740217	187740229	KLF4	MA0039.4	9.95114	+	187739807	187740481	0.71692	0.94651	1	1	-0.35382	-	ENSG00000113916	BCL6	1.28104	2.43014
Peak_94136	UP	chr20	36461202	36461214	KLF4	MA0039.4	9.95114	+	36460792	36461661	1.28347	1.04064	1	1	0.27644	+	ENSG00000080845	DLGAP4	1.01765	2.02462
Peak_21450	UP	chr10	102394779	102394789	SNAI3	MA1559.1	9.95016	-	102393980	102395084	0.95634	1.29692	1	1	-0.40016	+	ENSG00000077150	NFKB2	1.44968	2.73148
Peak_28402	UP	chr11	95231486	95231497	KLF10	MA1511.1	9.9499	-	95230927	95231883	2.63937	2.67047	1	1	-0.01623	-	ENSG00000149212	SESN3	1.68996	3.22648
Peak_34262	UP	chr12	40106212	40106228	PPARD	MA1550.1	9.94937	-	40105314	40106485	0.67076	0.85121	1	1	-0.30028	-	ENSG00000151229	SLC2A13	1.4024	2.64341
Peak_9149	UP	chr1	148952078	148952090	ZNF263	MA0528.2	9.9489	-	148951603	148952982	0.78555	0.7183	1	1	0.11274	+	ENSG00000178104	PDE4DIP	1.02575	2.03602
Peak_31266	UP	chr12	8949996	8950006	ETV6	MA0645.1	9.94876	+	8949160	8950433	1.107	1.0317	1	1	0.09221	-	ENSG00000003056	M6PR	1.48683	2.80272
Peak_69498	UP	chr18	62715208	62715222	FOXK1	MA0852.2	9.94848	-	62714631	62717548	0.82773	0.94706	1	1	-0.17296	+	ENSG00000081913	PHLPP1	2.08796	4.25147
[truncated: 14,507 more rows]

## Sheet: TF_DEGDOWN
Peak_ID	assDEG	TFBS_chr	TFBS_start	TFBS_end	TF	motif_id	TFBS_score	TFBS_strand	peak_start	peak_end	tTreg_score	tTconv_score	tTreg_bound	tTconv_bound	Differential TF Binding (log2FC)	gene_strand	ensembl_gene_id	hgnc_symbol	Differential Gene Expression (log2FC)	Differential Gene Expression (linear)
Peak_101544	DOWN	chr3	13544725	13544738	BACH1	MA1633.1	8.55296	-	13544285	13544894	0.92757	1.40462	1	1	-0.54645	+	ENSG00000163520	FBLN2	-3.11859	-8.68537
Peak_101544	DOWN	chr3	13544723	13544742	BACH2	MA1101.2	5.19435	-	13544285	13544894	0.92757	1.40462	1	1	-0.54645	+	ENSG00000163520	FBLN2	-3.11859	-8.68537
Peak_101544	DOWN	chr3	13544727	13544738	BATF	MA1634.1	9.12448	-	13544285	13544894	0.92757	1.40462	1	1	-0.54645	+	ENSG00000163520	FBLN2	-3.11859	-8.68537
Peak_101544	DOWN	chr3	13544727	13544738	FOS	MA0476.1	10.6004	+	13544285	13544894	0.92757	1.40462	1	1	-0.54645	+	ENSG00000163520	FBLN2	-3.11859	-8.68537
Peak_101544	DOWN	chr3	13544728	13544739	FOSL2	MA0478.1	9.51586	-	13544285	13544894	0.92757	1.40462	1	1	-0.54645	+	ENSG00000163520	FBLN2	-3.11859	-8.68537
Peak_101544	DOWN	chr3	13544685	13544699	IRF5	MA1420.1	7.56829	+	13544285	13544894	0.97541	1.39982	1	1	-0.47673	+	ENSG00000163520	FBLN2	-3.11859	-8.68537
Peak_101544	DOWN	chr3	13544726	13544739	JUNB	MA0490.2	8.90385	-	13544285	13544894	0.92757	1.40462	1	1	-0.54645	+	ENSG00000163520	FBLN2	-3.11859	-8.68537
Peak_101544	DOWN	chr3	13544726	13544739	JUND	MA0491.2	8.46238	-	13544285	13544894	0.92757	1.40462	1	1	-0.54645	+	ENSG00000163520	FBLN2	-3.11859	-8.68537
Peak_101544	DOWN	chr3	13544724	13544739	MAFK	MA0496.3	7.29068	-	13544285	13544894	0.92757	1.40462	1	1	-0.54645	+	ENSG00000163520	FBLN2	-3.11859	-8.68537
Peak_101544	DOWN	chr3	13544620	13544631	NFIC	MA0161.2	6.57446	-	13544285	13544894	1.02493	1.28943	1	1	-0.30262	+	ENSG00000163520	FBLN2	-3.11859	-8.68537
Peak_101544	DOWN	chr3	13544601	13544621	RREB1	MA0073.1	6.86378	+	13544285	13544894	1.02493	1.11008	1	1	-0.10451	+	ENSG00000163520	FBLN2	-3.11859	-8.68537
Peak_101544	DOWN	chr3	13544714	13544725	STAT1	MA0137.3	8.31924	+	13544285	13544894	0.92757	1.40462	1	1	-0.54645	+	ENSG00000163520	FBLN2	-3.11859	-8.68537
Peak_101544	DOWN	chr3	13544714	13544725	STAT3	MA0144.2	10.701	+	13544285	13544894	0.92757	1.40462	1	1	-0.54645	+	ENSG00000163520	FBLN2	-3.11859	-8.68537
Peak_101544	DOWN	chr3	13544607	13544622	ZNF136	MA1588.1	5.77176	-	13544285	13544894	1.02493	1.11008	1	1	-0.10451	+	ENSG00000163520	FBLN2	-3.11859	-8.68537
Peak_101544	DOWN	chr3	13544712	13544727	ZNF136	MA1588.1	5.78639	+	13544285	13544894	0.92757	1.40462	1	1	-0.54645	+	ENSG00000163520	FBLN2	-3.11859	-8.68537
Peak_101544	DOWN	chr3	13544770	13544786	ZNF274	MA1592.1	8.13291	+	13544285	13544894	0.66022	0.99056	1	1	-0.51579	+	ENSG00000163520	FBLN2	-3.11859	-8.68537
Peak_101544	DOWN	chr3	13544692	13544710	ZNF684	MA1600.1	7.45329	-	13544285	13544894	0.92706	1.40227	1	1	-0.54491	+	ENSG00000163520	FBLN2	-3.11859	-8.68537
Peak_101544	DOWN	chr3	13544743	13544753	ZNF75D	MA1601.1	8.77905	+	13544285	13544894	0.92757	1.32279	1	1	-0.46623	+	ENSG00000163520	FBLN2	-3.11859	-8.68537
Peak_101637	DOWN	chr3	15268111	15268130	CTCF	MA0139.1	12.0889	+	15267792	15268283	0.88359	0.76268	1	1	0.18752	-	ENSG00000131370	SH3BP5	-1.69834	-3.24527
Peak_101637	DOWN	chr3	15268107	15268118	KLF10	MA1511.1	7.59672	+	15267792	15268283	0.88359	0.76268	1	1	0.18752	-	ENSG00000131370	SH3BP5	-1.69834	-3.24527
Peak_101637	DOWN	chr3	15268107	15268118	KLF11	MA1512.1	9.7802	+	15267792	15268283	0.88359	0.76268	1	1	0.18752	-	ENSG00000131370	SH3BP5	-1.69834	-3.24527
Peak_101637	DOWN	chr3	15268105	15268123	KLF13	MA0657.1	5.14319	+	15267792	15268283	0.88359	0.76268	1	1	0.18752	-	ENSG00000131370	SH3BP5	-1.69834	-3.24527
Peak_101637	DOWN	chr3	15268107	15268118	KLF16	MA0741.1	7.65537	+	15267792	15268283	0.88359	0.76268	1	1	0.18752	-	ENSG00000131370	SH3BP5	-1.69834	-3.24527
Peak_101637	DOWN	chr3	15268106	15268117	KLF2	MA1515.1	7.66908	+	15267792	15268283	0.88359	0.76268	1	1	0.18752	-	ENSG00000131370	SH3BP5	-1.69834	-3.24527
Peak_101637	DOWN	chr3	15268106	15268117	KLF6	MA1517.1	8.2782	+	15267792	15268283	0.88359	0.76268	1	1	0.18752	-	ENSG00000131370	SH3BP5	-1.69834	-3.24527
Peak_101637	DOWN	chr3	15268119	15268134	NR2C2	MA0504.1	6.41545	+	15267792	15268283	0.7831	0.76268	1	1	0.03343	-	ENSG00000131370	SH3BP5	-1.69834	-3.24527
Peak_101637	DOWN	chr3	15268106	15268119	SP3	MA0746.2	9.20906	+	15267792	15268283	0.88359	0.76268	1	1	0.18752	-	ENSG00000131370	SH3BP5	-1.69834	-3.24527
Peak_101637	DOWN	chr3	15268120	15268132	ZNF263	MA0528.2	7.41406	+	15267792	15268283	0.7831	0.76268	1	1	0.03343	-	ENSG00000131370	SH3BP5	-1.69834	-3.24527
Peak_101638	DOWN	chr3	15269670	15269684	EGR1	MA0162.4	8.08416	+	15269288	15269912	0.72409	0.89574	1	1	-0.27045	-	ENSG00000131370	SH3BP5	-1.69834	-3.24527
Peak_101638	DOWN	chr3	15269675	15269686	KLF10	MA1511.1	7.85666	+	15269288	15269912	0.68927	0.89574	1	1	-0.33209	-	ENSG00000131370	SH3BP5	-1.69834	-3.24527
Peak_101638	DOWN	chr3	15269673	15269689	KLF9	MA1107.2	8.58632	+	15269288	15269912	0.68927	0.89574	1	1	-0.33209	-	ENSG00000131370	SH3BP5	-1.69834	-3.24527
Peak_101638	DOWN	chr3	15269670	15269680	TCFL5	MA0632.2	10.1359	+	15269288	15269912	0.72409	0.89574	1	1	-0.27045	-	ENSG00000131370	SH3BP5	-1.69834	-3.24527
Peak_101638	DOWN	chr3	15269670	15269682	ZBTB14	MA1650.1	8.82616	+	15269288	15269912	0.72409	0.89574	1	1	-0.27045	-	ENSG00000131370	SH3BP5	-1.69834	-3.24527
Peak_101638	DOWN	chr3	15269649	15269666	ZNF528	MA1597.1	7.77548	+	15269288	15269912	0.72409	0.88569	1	1	-0.25594	-	ENSG00000131370	SH3BP5	-1.69834	-3.24527
Peak_101639	DOWN	chr3	15271995	15272007	DBP	MA0639.1	9.53238	+	15271639	15272284	0.83005	1.45462	1	1	-0.73598	-	ENSG00000131370	SH3BP5	-1.69834	-3.24527
Peak_101639	DOWN	chr3	15271886	15271899	ESRRA	MA0592.3	7.39006	-	15271639	15272284	0.96003	1.79396	1	1	-0.83229	-	ENSG00000131370	SH3BP5	-1.69834	-3.24527
Peak_101639	DOWN	chr3	15272063	15272074	KLF2	MA1515.1	8.40385	+	15271639	15272284	0.86482	1.40513	1	1	-0.63708	-	ENSG00000131370	SH3BP5	-1.69834	-3.24527
Peak_101639	DOWN	chr3	15271958	15271970	KLF4	MA0039.4	7.20849	+	15271639	15272284	0.70591	1.29986	1	1	-0.79026	-	ENSG00000131370	SH3BP5	-1.69834	-3.24527
Peak_101639	DOWN	chr3	15272063	15272075	KLF4	MA0039.4	9.60775	+	15271639	15272284	0.86482	1.34487	1	1	-0.57846	-	ENSG00000131370	SH3BP5	-1.69834	-3.24527
Peak_101639	DOWN	chr3	15272064	15272074	KLF5	MA0599.1	8.42213	+	15271639	15272284	0.86482	1.34487	1	1	-0.57846	-	ENSG00000131370	SH3BP5	-1.69834	-3.24527
Peak_101639	DOWN	chr3	15271817	15271827	MXI1	MA1108.2	8.28116	-	15271639	15272284	0.70636	0.99256	1	1	-0.43431	-	ENSG00000131370	SH3BP5	-1.69834	-3.24527
Peak_101639	DOWN	chr3	15271972	15271984	MYBL1	MA0776.1	7.37401	+	15271639	15272284	0.83005	1.45462	1	1	-0.73598	-	ENSG00000131370	SH3BP5	-1.69834	-3.24527
Peak_101639	DOWN	chr3	15271981	15271994	MZF1	MA0056.2	8.15567	+	15271639	15272284	0.83005	1.45462	1	1	-0.73598	-	ENSG00000131370	SH3BP5	-1.69834	-3.24527
Peak_101639	DOWN	chr3	15271994	15272007	NFIL3	MA0025.2	8.87056	-	15271639	15272284	0.83005	1.45462	1	1	-0.73598	-	ENSG00000131370	SH3BP5	-1.69834	-3.24527
Peak_101639	DOWN	chr3	15271895	15271906	RELB	MA1117.1	10.1064	+	15271639	15272284	0.96003	1.79396	1	1	-0.83229	-	ENSG00000131370	SH3BP5	-1.69834	-3.24527
Peak_101639	DOWN	chr3	15271952	15271969	SP2	MA0516.2	6.27411	+	15271639	15272284	0.67252	1.23695	1	1	-0.78473	-	ENSG00000131370	SH3BP5	-1.69834	-3.24527
Peak_101639	DOWN	chr3	15271995	15272007	TEF	MA0843.1	8.98725	+	15271639	15272284	0.83005	1.45462	1	1	-0.73598	-	ENSG00000131370	SH3BP5	-1.69834	-3.24527
Peak_101639	DOWN	chr3	15271819	15271827	TFE3	MA0831.2	7.85453	+	15271639	15272284	0.70636	0.99256	1	1	-0.43431	-	ENSG00000131370	SH3BP5	-1.69834	-3.24527
Peak_101639	DOWN	chr3	15271817	15271827	TFEB	MA0692.1	7.42133	-	15271639	15272284	0.70636	0.99256	1	1	-0.43431	-	ENSG00000131370	SH3BP5	-1.69834	-3.24527
Peak_101639	DOWN	chr3	15271823	15271832	THAP1	MA0597.1	6.56647	-	15271639	15272284	0.75493	1.004	1	1	-0.36569	-	ENSG00000131370	SH3BP5	-1.69834	-3.24527
Peak_101639	DOWN	chr3	15271815	15271829	USF1	MA0093.3	8.46838	+	15271639	15272284	0.70636	0.99256	1	1	-0.43431	-	ENSG00000131370	SH3BP5	-1.69834	-3.24527
Peak_101639	DOWN	chr3	15271815	15271829	USF2	MA0526.3	8.23593	+	15271639	15272284	0.70636	0.99256	1	1	-0.43431	-	ENSG00000131370	SH3BP5	-1.69834	-3.24527
Peak_101639	DOWN	chr3	15271825	15271838	ZBTB18	MA0698.1	6.57486	+	15271639	15272284	0.82684	1.004	1	1	-0.25027	-	ENSG00000131370	SH3BP5	-1.69834	-3.24527
Peak_101639	DOWN	chr3	15272045	15272066	ZNF140	MA1589.1	6.29234	+	15271639	15272284	0.97543	1.67857	1	1	-0.72137	-	ENSG00000131370	SH3BP5	-1.69834	-3.24527
Peak_101641	DOWN	chr3	15310958	15310971	BACH1	MA1633.1	8.78833	-	15310575	15311116	0.68362	0.60093	1	0	0.15908	-	ENSG00000131370	SH3BP5	-1.69834	-3.24527
Peak_101641	DOWN	chr3	15310956	15310975	BACH2	MA1101.2	8.66196	+	15310575	15311116	0.68362	0.60093	1	0	0.15908	-	ENSG00000131370	SH3BP5	-1.69834	-3.24527
Peak_101641	DOWN	chr3	15310960	15310971	BATF	MA1634.1	9.58689	-	15310575	15311116	0.68362	0.60093	1	0	0.15908	-	ENSG00000131370	SH3BP5	-1.69834	-3.24527
Peak_101641	DOWN	chr3	15310954	15310968	ETV1	MA0761.2	7.19118	+	15310575	15311116	0.68362	0.60093	1	0	0.15908	-	ENSG00000131370	SH3BP5	-1.69834	-3.24527
Peak_101641	DOWN	chr3	15310960	15310971	FOS	MA0476.1	10.5293	-	15310575	15311116	0.68362	0.60093	1	0	0.15908	-	ENSG00000131370	SH3BP5	-1.69834	-3.24527
Peak_101641	DOWN	chr3	15310959	15310970	FOSL2	MA0478.1	10.749	+	15310575	15311116	0.68362	0.60093	1	0	0.15908	-	ENSG00000131370	SH3BP5	-1.69834	-3.24527
Peak_101641	DOWN	chr3	15310878	15310886	GATA3	MA0037.3	8.78237	+	15310575	15311116	0.78552	0.59986	1	0	0.33586	-	ENSG00000131370	SH3BP5	-1.69834	-3.24527
Peak_101641	DOWN	chr3	15310831	15310843	IKZF1	MA1508.1	7.25212	-	15310575	15311116	0.8188	0.75668	1	1	0.10005	-	ENSG00000131370	SH3BP5	-1.69834	-3.24527
Peak_101641	DOWN	chr3	15310959	15310972	JUNB	MA0490.2	9.20546	-	15310575	15311116	0.68362	0.60093	1	0	0.15908	-	ENSG00000131370	SH3BP5	-1.69834	-3.24527
Peak_101641	DOWN	chr3	15310959	15310972	JUND	MA0491.2	9.42814	-	15310575	15311116	0.68362	0.60093	1	0	0.15908	-	ENSG00000131370	SH3BP5	-1.69834	-3.24527
Peak_101641	DOWN	chr3	15310685	15310701	MAFF	MA0495.3	7.33311	+	15310575	15311116	0.65601	0.44834	1	0	0.45734	-	ENSG00000131370	SH3BP5	-1.69834	-3.24527
Peak_101641	DOWN	chr3	15310957	15310972	MAFK	MA0496.3	8.98819	-	15310575	15311116	0.68362	0.60093	1	0	0.15908	-	ENSG00000131370	SH3BP5	-1.69834	-3.24527
Peak_101641	DOWN	chr3	15310846	15310861	NR1D1	MA1531.1	12.06	+	15310575	15311116	0.8188	0.75668	1	1	0.10005	-	ENSG00000131370	SH3BP5	-1.69834	-3.24527
Peak_101641	DOWN	chr3	15310846	15310861	NR1D2	MA1532.1	12.3043	+	15310575	15311116	0.8188	0.75668	1	1	0.10005	-	ENSG00000131370	SH3BP5	-1.69834	-3.24527
Peak_101641	DOWN	chr3	15310896	15310916	RREB1	MA0073.1	6.87103	+	15310575	15311116	0.82675	0.72289	1	1	0.16984	-	ENSG00000131370	SH3BP5	-1.69834	-3.24527
Peak_101641	DOWN	chr3	15310895	15310904	RUNX2	MA0511.2	7.71655	+	15310575	15311116	0.82675	0.72289	1	1	0.16984	-	ENSG00000131370	SH3BP5	-1.69834	-3.24527
Peak_101641	DOWN	chr3	15310691	15310705	TCF7L2	MA0523.1	8.28514	+	15310575	15311116	0.65601	0.44834	1	0	0.45734	-	ENSG00000131370	SH3BP5	-1.69834	-3.24527
Peak_101641	DOWN	chr3	15310894	15310913	THAP11	MA1573.1	2.99213	+	15310575	15311116	0.82675	0.72289	1	1	0.16984	-	ENSG00000131370	SH3BP5	-1.69834	-3.24527
Peak_101641	DOWN	chr3	15310883	15310896	ZBTB6	MA1581.1	7.72986	-	15310575	15311116	0.82675	0.72289	1	1	0.16984	-	ENSG00000131370	SH3BP5	-1.69834	-3.24527
Peak_101643	DOWN	chr3	15332580	15332594	ELF1	MA0473.3	7.26727	+	15331640	15332962	0.69322	0.41465	1	0	0.61596	-	ENSG00000131370	SH3BP5	-1.69834	-3.24527
Peak_101643	DOWN	chr3	15332582	15332592	ETV6	MA0645.1	7.53735	+	15331640	15332962	0.69322	0.41465	1	0	0.61596	-	ENSG00000131370	SH3BP5	-1.69834	-3.24527
Peak_101643	DOWN	chr3	15332589	15332600	KLF10	MA1511.1	7.59772	-	15331640	15332962	0.69322	0.46747	1	0	0.47717	-	ENSG00000131370	SH3BP5	-1.69834	-3.24527
Peak_101643	DOWN	chr3	15332584	15332602	KLF13	MA0657.1	4.8851	-	15331640	15332962	0.69322	0.4649	1	0	0.48362	-	ENSG00000131370	SH3BP5	-1.69834	-3.24527
Peak_101643	DOWN	chr3	15332590	15332601	KLF2	MA1515.1	8.11831	-	15331640	15332962	0.69322	0.47779	1	0	0.45155	-	ENSG00000131370	SH3BP5	-1.69834	-3.24527
Peak_101643	DOWN	chr3	15332590	15332601	KLF3	MA1516.1	10.9557	-	15331640	15332962	0.69322	0.47779	1	0	0.45155	-	ENSG00000131370	SH3BP5	-1.69834	-3.24527
Peak_101643	DOWN	chr3	15332588	15332603	SP1	MA0079.4	4.79386	-	15331640	15332962	0.69322	0.47779	1	0	0.45155	-	ENSG00000131370	SH3BP5	-1.69834	-3.24527
Peak_101643	DOWN	chr3	15332586	15332603	SP4	MA0685.1	5.72222	-	15331640	15332962	0.69322	0.46747	1	0	0.47717	-	ENSG00000131370	SH3BP5	-1.69834	-3.24527
Peak_102423	DOWN	chr3	32106384	32106397	E2F6	MA0471.2	7.22013	+	32106175	32107083	0.68612	0.4901	1	0	0.40873	+	ENSG00000152642	GPD1L	-1.23183	-2.34865
Peak_102423	DOWN	chr3	32106573	32106587	EGR1	MA0162.4	8.31757	-	32106175	32107083	0.79164	0.37995	1	0	0.88207	+	ENSG00000152642	GPD1L	-1.23183	-2.34865
Peak_102423	DOWN	chr3	32106792	32106806	ELF1	MA0473.3	7.78283	+	32106175	32107083	0.74106	0.32918	1	0	0.95699	+	ENSG00000152642	GPD1L	-1.23183	-2.34865
Peak_102423	DOWN	chr3	32106794	32106805	ELK4	MA0076.2	7.79044	-	32106175	32107083	0.74106	0.32918	1	0	0.95699	+	ENSG00000152642	GPD1L	-1.23183	-2.34865
Peak_102423	DOWN	chr3	32106610	32106621	KLF10	MA1511.1	7.8685	-	32106175	32107083	0.79113	0.3051	1	0	1.12127	+	ENSG00000152642	GPD1L	-1.23183	-2.34865
Peak_102423	DOWN	chr3	32106610	32106621	KLF11	MA1512.1	7.76367	-	32106175	32107083	0.79113	0.3051	1	0	1.12127	+	ENSG00000152642	GPD1L	-1.23183	-2.34865
Peak_102423	DOWN	chr3	32106605	32106623	KLF13	MA0657.1	6.08852	-	32106175	32107083	0.79164	0.3051	1	0	1.12209	+	ENSG00000152642	GPD1L	-1.23183	-2.34865
Peak_102423	DOWN	chr3	32106610	32106621	KLF16	MA0741.1	9.38644	-	32106175	32107083	0.79113	0.3051	1	0	1.12127	+	ENSG00000152642	GPD1L	-1.23183	-2.34865
Peak_102423	DOWN	chr3	32106611	32106622	KLF2	MA1515.1	8.27648	-	32106175	32107083	0.79113	0.3051	1	0	1.12127	+	ENSG00000152642	GPD1L	-1.23183	-2.34865
Peak_102423	DOWN	chr3	32106611	32106622	KLF3	MA1516.1	7.50027	-	32106175	32107083	0.79113	0.3051	1	0	1.12127	+	ENSG00000152642	GPD1L	-1.23183	-2.34865
Peak_102423	DOWN	chr3	32106610	32106622	KLF4	MA0039.4	7.955	-	32106175	32107083	0.79113	0.3051	1	0	1.12127	+	ENSG00000152642	GPD1L	-1.23183	-2.34865
Peak_102423	DOWN	chr3	32106521	32106531	KLF5	MA0599.1	8.71864	-	32106175	32107083	1.11911	0.63113	1	1	0.73105	+	ENSG00000152642	GPD1L	-1.23183	-2.34865
Peak_102423	DOWN	chr3	32106611	32106621	KLF5	MA0599.1	10.0659	-	32106175	32107083	0.79113	0.3051	1	0	1.12127	+	ENSG00000152642	GPD1L	-1.23183	-2.34865
Peak_102423	DOWN	chr3	32106611	32106622	KLF6	MA1517.1	7.69558	-	32106175	32107083	0.79113	0.3051	1	0	1.12127	+	ENSG00000152642	GPD1L	-1.23183	-2.34865
Peak_102423	DOWN	chr3	32106572	32106588	KLF9	MA1107.2	7.60155	-	32106175	32107083	0.79164	0.37995	1	0	0.88207	+	ENSG00000152642	GPD1L	-1.23183	-2.34865
Peak_102423	DOWN	chr3	32106359	32106371	NFYB	MA0502.2	7.62672	+	32106175	32107083	0.68612	0.4901	1	0	0.40873	+	ENSG00000152642	GPD1L	-1.23183	-2.34865
Peak_102423	DOWN	chr3	32106427	32106444	NR3C1	MA0113.3	4.01942	+	32106175	32107083	1.35269	0.82505	1	1	0.6464	+	ENSG00000152642	GPD1L	-1.23183	-2.34865
Peak_102423	DOWN	chr3	32106427	32106444	NR3C2	MA0727.1	6.62847	+	32106175	32107083	1.35269	0.82505	1	1	0.6464	+	ENSG00000152642	GPD1L	-1.23183	-2.34865
Peak_102423	DOWN	chr3	32106602	32106616	PLAG1	MA0163.1	6.65492	+	32106175	32107083	0.79164	0.35537	1	0	0.95657	+	ENSG00000152642	GPD1L	-1.23183	-2.34865
Peak_102423	DOWN	chr3	32106609	32106624	SP1	MA0079.4	9.10997	-	32106175	32107083	0.79113	0.3051	1	0	1.12127	+	ENSG00000152642	GPD1L	-1.23183	-2.34865
Peak_102423	DOWN	chr3	32106608	32106625	SP2	MA0516.2	7.20514	-	32106175	32107083	0.79113	0.3051	1	0	1.12127	+	ENSG00000152642	GPD1L	-1.23183	-2.34865
Peak_102423	DOWN	chr3	32106609	32106622	SP3	MA0746.2	9.88275	-	32106175	32107083	0.79113	0.3051	1	0	1.12127	+	ENSG00000152642	GPD1L	-1.23183	-2.34865
Peak_102423	DOWN	chr3	32106607	32106624	SP4	MA0685.1	10.4275	-	32106175	32107083	0.79113	0.3051	1	0	1.12127	+	ENSG00000152642	GPD1L	-1.23183	-2.34865
Peak_102423	DOWN	chr3	32106791	32106802	STAT1	MA0137.3	10.3525	+	32106175	32107083	0.74106	0.32918	1	0	0.95699	+	ENSG00000152642	GPD1L	-1.23183	-2.34865
Peak_102423	DOWN	chr3	32106791	32106802	STAT3	MA0144.2	10.0606	-	32106175	32107083	0.74106	0.32918	1	0	0.95699	+	ENSG00000152642	GPD1L	-1.23183	-2.34865
Peak_102423	DOWN	chr3	32106634	32106643	THAP1	MA0597.1	7.15786	-	32106175	32107083	0.68699	0.25915	1	0	1.11371	+	ENSG00000152642	GPD1L	-1.23183	-2.34865
Peak_102423	DOWN	chr3	32106428	32106447	THAP11	MA1573.1	13.1427	+	32106175	32107083	1.35269	0.82505	1	1	0.6464	+	ENSG00000152642	GPD1L	-1.23183	-2.34865
Peak_102423	DOWN	chr3	32106433	32106451	TP53	MA0106.3	9.80324	-	32106175	32107083	1.35269	0.82505	1	1	0.6464	+	ENSG00000152642	GPD1L	-1.23183	-2.34865
Peak_102423	DOWN	chr3	32106433	32106451	TP63	MA0525.2	12.0183	-	32106175	32107083	1.35269	0.82505	1	1	0.6464	+	ENSG00000152642	GPD1L	-1.23183	-2.34865
Peak_102423	DOWN	chr3	32106406	32106418	ZBTB14	MA1650.1	8.85637	+	32106175	32107083	1.35269	0.82505	1	1	0.6464	+	ENSG00000152642	GPD1L	-1.23183	-2.34865
Peak_102423	DOWN	chr3	32106822	32106834	ZBTB14	MA1650.1	7.77871	-	32106175	32107083	0.63045	0.32528	1	0	0.76864	+	ENSG00000152642	GPD1L	-1.23183	-2.34865
Peak_102423	DOWN	chr3	32106793	32106806	ZBTB7A	MA0750.2	8.58285	+	32106175	32107083	0.74106	0.32918	1	0	0.95699	+	ENSG00000152642	GPD1L	-1.23183	-2.34865
Peak_102423	DOWN	chr3	32106610	32106622	ZNF148	MA1653.1	7.504	-	32106175	32107083	0.79113	0.3051	1	0	1.12127	+	ENSG00000152642	GPD1L	-1.23183	-2.34865
Peak_102423	DOWN	chr3	32106608	32106624	ZNF682	MA1599.1	7.11008	-	32106175	32107083	0.79113	0.3051	1	0	1.12127	+	ENSG00000152642	GPD1L	-1.23183	-2.34865
Peak_102705	DOWN	chr3	37862392	37862406	EGR1	MA0162.4	11.4965	-	37862238	37862946	1.06939	1.13281	1	1	-0.07566	+	ENSG00000144677	CTDSPL	-1.41912	-2.67422
Peak_102705	DOWN	chr3	37862393	37862404	EGR2	MA0472.2	10.7173	-	37862238	37862946	1.06939	1.13281	1	1	-0.07566	+	ENSG00000144677	CTDSPL	-1.41912	-2.67422
Peak_102705	DOWN	chr3	37862391	37862406	EGR3	MA0732.1	10.8488	-	37862238	37862946	1.06939	1.13281	1	1	-0.07566	+	ENSG00000144677	CTDSPL	-1.41912	-2.67422
Peak_102705	DOWN	chr3	37862396	37862407	KLF10	MA1511.1	9.81567	-	37862238	37862946	1.06939	1.13281	1	1	-0.07566	+	ENSG00000144677	CTDSPL	-1.41912	-2.67422
Peak_102705	DOWN	chr3	37862396	37862407	KLF11	MA1512.1	10.0077	-	37862238	37862946	1.06939	1.13281	1	1	-0.07566	+	ENSG00000144677	CTDSPL	-1.41912	-2.67422
Peak_102705	DOWN	chr3	37862365	37862376	KLF16	MA0741.1	8.759	-	37862238	37862946	0.81648	0.83598	1	1	-0.0301	+	ENSG00000144677	CTDSPL	-1.41912	-2.67422
Peak_102705	DOWN	chr3	37862396	37862407	KLF16	MA0741.1	8.83944	-	37862238	37862946	1.06939	1.13281	1	1	-0.07566	+	ENSG00000144677	CTDSPL	-1.41912	-2.67422
Peak_102705	DOWN	chr3	37862397	37862408	KLF2	MA1515.1	8.66776	-	37862238	37862946	1.06939	1.13281	1	1	-0.07566	+	ENSG00000144677	CTDSPL	-1.41912	-2.67422
Peak_102705	DOWN	chr3	37862365	37862377	KLF4	MA0039.4	7.53643	-	37862238	37862946	0.81413	0.83598	1	1	-0.03377	+	ENSG00000144677	CTDSPL	-1.41912	-2.67422
Peak_102705	DOWN	chr3	37862396	37862408	KLF4	MA0039.4	8.49119	-	37862238	37862946	1.06939	1.13281	1	1	-0.07566	+	ENSG00000144677	CTDSPL	-1.41912	-2.67422
Peak_102705	DOWN	chr3	37862366	37862376	KLF5	MA0599.1	8.21114	-	37862238	37862946	0.81413	0.83598	1	1	-0.03377	+	ENSG00000144677	CTDSPL	-1.41912	-2.67422
Peak_102705	DOWN	chr3	37862397	37862407	KLF5	MA0599.1	7.80324	-	37862238	37862946	1.06939	1.13281	1	1	-0.07566	+	ENSG00000144677	CTDSPL	-1.41912	-2.67422
Peak_102705	DOWN	chr3	37862397	37862408	KLF6	MA1517.1	8.84127	-	37862238	37862946	1.06939	1.13281	1	1	-0.07566	+	ENSG00000144677	CTDSPL	-1.41912	-2.67422
Peak_102705	DOWN	chr3	37862393	37862409	KLF9	MA1107.2	10.8101	-	37862238	37862946	1.06939	1.13281	1	1	-0.07566	+	ENSG00000144677	CTDSPL	-1.41912	-2.67422
Peak_102705	DOWN	chr3	37862366	37862377	MAZ	MA1522.1	10.2064	-	37862238	37862946	0.81413	0.83598	1	1	-0.03377	+	ENSG00000144677	CTDSPL	-1.41912	-2.67422
Peak_102705	DOWN	chr3	37862460	37862470	MSANTD3	MA1523.1	8.8928	-	37862238	37862946	0.67413	0.81507	1	1	-0.23892	+	ENSG00000144677	CTDSPL	-1.41912	-2.67422
Peak_102705	DOWN	chr3	37862373	37862387	MTF1	MA0863.1	5.81993	+	37862238	37862946	0.98846	1.06928	1	1	-0.10257	+	ENSG00000144677	CTDSPL	-1.41912	-2.67422
Peak_102705	DOWN	chr3	37862387	37862407	RREB1	MA0073.1	7.51264	-	37862238	37862946	1.06939	1.13281	1	1	-0.07566	+	ENSG00000144677	CTDSPL	-1.41912	-2.67422
Peak_102705	DOWN	chr3	37862364	37862377	SP3	MA0746.2	7.78491	-	37862238	37862946	0.81648	0.83598	1	1	-0.0301	+	ENSG00000144677	CTDSPL	-1.41912	-2.67422
Peak_102705	DOWN	chr3	37862365	37862377	ZNF148	MA1653.1	11.419	-	37862238	37862946	0.81413	0.83598	1	1	-0.03377	+	ENSG00000144677	CTDSPL	-1.41912	-2.67422
Peak_102714	DOWN	chr3	37974818	37974837	CTCF	MA0139.1	11.8206	+	37974618	37975212	0.66156	0.43599	1	0	0.50014	+	ENSG00000144677	CTDSPL	-1.41912	-2.67422
Peak_102714	DOWN	chr3	37974830	37974841	NFE2L2	MA0150.1	7.728	-	37974618	37975212	0.66156	0.43599	1	0	0.50014	+	ENSG00000144677	CTDSPL	-1.41912	-2.67422
Peak_102941	DOWN	chr3	42502529	42502540	KLF11	MA1512.1	7.35389	+	42502080	42503021	0.85507	0.97319	1	1	-0.16684	+	ENSG00000114812	VIPR1	-2.72289	-6.60193
Peak_102941	DOWN	chr3	42502505	42502516	KLF16	MA0741.1	7.2867	+	42502080	42503021	0.89021	1.04607	1	1	-0.20924	+	ENSG00000114812	VIPR1	-2.72289	-6.60193
Peak_102941	DOWN	chr3	42502529	42502540	KLF16	MA0741.1	8.15046	+	42502080	42503021	0.85507	0.97319	1	1	-0.16684	+	ENSG00000114812	VIPR1	-2.72289	-6.60193
Peak_102941	DOWN	chr3	42502585	42502596	KLF16	MA0741.1	7.80792	+	42502080	42503021	0.65076	0.80796	1	1	-0.27151	+	ENSG00000114812	VIPR1	-2.72289	-6.60193
Peak_102941	DOWN	chr3	42502504	42502515	KLF2	MA1515.1	8.17867	+	42502080	42503021	0.89021	1.04607	1	1	-0.20924	+	ENSG00000114812	VIPR1	-2.72289	-6.60193
Peak_102941	DOWN	chr3	42502504	42502516	KLF4	MA0039.4	7.767	+	42502080	42503021	0.89021	1.04607	1	1	-0.20924	+	ENSG00000114812	VIPR1	-2.72289	-6.60193
Peak_102941	DOWN	chr3	42502534	42502546	KLF4	MA0039.4	7.50328	+	42502080	42503021	0.85507	0.97319	1	1	-0.16684	+	ENSG00000114812	VIPR1	-2.72289	-6.60193
Peak_102941	DOWN	chr3	42502505	42502515	KLF5	MA0599.1	10.0659	+	42502080	42503021	0.89021	1.04607	1	1	-0.20924	+	ENSG00000114812	VIPR1	-2.72289	-6.60193
Peak_102941	DOWN	chr3	42502545	42502557	NFYB	MA0502.2	9.64096	+	42502080	42503021	0.85507	0.97319	1	1	-0.16684	+	ENSG00000114812	VIPR1	-2.72289	-6.60193
Peak_102941	DOWN	chr3	42502502	42502517	SP1	MA0079.4	7.69022	+	42502080	42503021	0.89021	1.04607	1	1	-0.20924	+	ENSG00000114812	VIPR1	-2.72289	-6.60193
Peak_102941	DOWN	chr3	42502526	42502541	SP1	MA0079.4	6.55596	+	42502080	42503021	0.85507	0.92648	1	1	-0.10315	+	ENSG00000114812	VIPR1	-2.72289	-6.60193
Peak_102941	DOWN	chr3	42502501	42502518	SP2	MA0516.2	10.0347	+	42502080	42503021	0.89021	1.04607	1	1	-0.20924	+	ENSG00000114812	VIPR1	-2.72289	-6.60193
Peak_102941	DOWN	chr3	42502504	42502517	SP3	MA0746.2	8.56738	+	42502080	42503021	0.89021	1.04607	1	1	-0.20924	+	ENSG00000114812	VIPR1	-2.72289	-6.60193
Peak_102941	DOWN	chr3	42502528	42502541	SP3	MA0746.2	8.70654	+	42502080	42503021	0.85507	0.97319	1	1	-0.16684	+	ENSG00000114812	VIPR1	-2.72289	-6.60193
Peak_102941	DOWN	chr3	42502584	42502597	SP3	MA0746.2	7.48857	+	42502080	42503021	0.65076	0.80796	1	1	-0.27151	+	ENSG00000114812	VIPR1	-2.72289	-6.60193
Peak_102941	DOWN	chr3	42502502	42502519	SP4	MA0685.1	8.1807	+	42502080	42503021	0.89021	1.04607	1	1	-0.20924	+	ENSG00000114812	VIPR1	-2.72289	-6.60193
Peak_102941	DOWN	chr3	42502526	42502543	SP4	MA0685.1	6.41798	+	42502080	42503021	0.85507	0.97319	1	1	-0.16684	+	ENSG00000114812	VIPR1	-2.72289	-6.60193
Peak_102941	DOWN	chr3	42502517	42502529	ZBTB14	MA1650.1	8.17613	-	42502080	42503021	0.85507	0.87522	1	1	-0.02986	+	ENSG00000114812	VIPR1	-2.72289	-6.60193
Peak_102941	DOWN	chr3	42502528	42502540	ZNF148	MA1653.1	7.14815	+	42502080	42503021	0.85507	0.97319	1	1	-0.16684	+	ENSG00000114812	VIPR1	-2.72289	-6.60193
Peak_102941	DOWN	chr3	42502484	42502507	ZNF16	MA1654.1	3.10626	-	42502080	42503021	0.89021	1.04607	1	1	-0.20924	+	ENSG00000114812	VIPR1	-2.72289	-6.60193
Peak_103103	DOWN	chr3	45167616	45167627	TFAP2E	MA1569.1	8.69243	+	45167200	45167867	0.79252	1.18776	1	1	-0.52477	-	ENSG00000224094	RPS24P8	-1.00908	-2.01263
Peak_103149	DOWN	chr3	45842196	45842206	CEBPB	MA0466.2	10.5447	-	45841265	45842521	2.02601	1.64651	1	1	0.28244	-	ENSG00000163818	LZTFL1	-1.43377	-2.70151
Peak_103149	DOWN	chr3	45842196	45842206	CEBPE	MA0837.1	10.2073	-	45841265	45842521	2.02601	1.64651	1	1	0.28244	-	ENSG00000163818	LZTFL1	-1.43377	-2.70151
Peak_103149	DOWN	chr3	45842196	45842206	CEBPG	MA0838.1	10.823	-	45841265	45842521	2.02601	1.64651	1	1	0.28244	-	ENSG00000163818	LZTFL1	-1.43377	-2.70151
Peak_103149	DOWN	chr3	45842195	45842207	DBP	MA0639.1	9.05547	-	45841265	45842521	2.02601	1.64651	1	1	0.28244	-	ENSG00000163818	LZTFL1	-1.43377	-2.70151
Peak_103149	DOWN	chr3	45842185	45842199	ELF1	MA0473.3	8.8195	+	45841265	45842521	2.02601	1.64651	1	1	0.28244	-	ENSG00000163818	LZTFL1	-1.43377	-2.70151
Peak_103149	DOWN	chr3	45842187	45842197	ELK1	MA0028.2	7.49488	+	45841265	45842521	2.02601	1.64651	1	1	0.28244	-	ENSG00000163818	LZTFL1	-1.43377	-2.70151
Peak_103149	DOWN	chr3	45842239	45842249	ELK1	MA0028.2	9.56955	+	45841265	45842521	1.01033	0.86802	1	1	0.19629	-	ENSG00000163818	LZTFL1	-1.43377	-2.70151
Peak_103149	DOWN	chr3	45842187	45842197	ELK3	MA0759.1	8.41097	+	45841265	45842521	2.02601	1.64651	1	1	0.28244	-	ENSG00000163818	LZTFL1	-1.43377	-2.70151
Peak_103149	DOWN	chr3	45842239	45842249	ELK3	MA0759.1	8.84248	+	45841265	45842521	1.01033	0.86802	1	1	0.19629	-	ENSG00000163818	LZTFL1	-1.43377	-2.70151
Peak_103149	DOWN	chr3	45842239	45842250	ELK4	MA0076.2	9.70579	-	45841265	45842521	1.01033	0.86802	1	1	0.19629	-	ENSG00000163818	LZTFL1	-1.43377	-2.70151
Peak_103149	DOWN	chr3	45842187	45842197	ERF	MA0760.1	9.34895	+	45841265	45842521	2.02601	1.64651	1	1	0.28244	-	ENSG00000163818	LZTFL1	-1.43377	-2.70151
Peak_103149	DOWN	chr3	45842239	45842249	ERF	MA0760.1	8.47358	+	45841265	45842521	1.01033	0.86802	1	1	0.19629	-	ENSG00000163818	LZTFL1	-1.43377	-2.70151
Peak_103149	DOWN	chr3	45842187	45842197	ETS1	MA0098.3	9.03971	+	45841265	45842521	2.02601	1.64651	1	1	0.28244	-	ENSG00000163818	LZTFL1	-1.43377	-2.70151
Peak_103149	DOWN	chr3	45842239	45842249	ETS1	MA0098.3	8.34193	+	45841265	45842521	1.01033	0.86802	1	1	0.19629	-	ENSG00000163818	LZTFL1	-1.43377	-2.70151
Peak_103149	DOWN	chr3	45842186	45842196	ETS2	MA1484.1	8.50163	+	45841265	45842521	2.02601	1.64651	1	1	0.28244	-	ENSG00000163818	LZTFL1	-1.43377	-2.70151
Peak_103149	DOWN	chr3	45842238	45842248	ETS2	MA1484.1	9.133	+	45841265	45842521	1.01033	0.816	1	1	0.27527	-	ENSG00000163818	LZTFL1	-1.43377	-2.70151
Peak_103149	DOWN	chr3	45842185	45842199	ETV1	MA0761.2	10.5347	+	45841265	45842521	2.02601	1.64651	1	1	0.28244	-	ENSG00000163818	LZTFL1	-1.43377	-2.70151
Peak_103149	DOWN	chr3	45842187	45842197	ETV3	MA0763.1	7.79932	+	45841265	45842521	2.02601	1.64651	1	1	0.28244	-	ENSG00000163818	LZTFL1	-1.43377	-2.70151
Peak_103149	DOWN	chr3	45842239	45842249	ETV3	MA0763.1	8.56398	+	45841265	45842521	1.01033	0.86802	1	1	0.19629	-	ENSG00000163818	LZTFL1	-1.43377	-2.70151
Peak_103149	DOWN	chr3	45842187	45842198	ETV5	MA0765.2	7.48833	-	45841265	45842521	2.02601	1.64651	1	1	0.28244	-	ENSG00000163818	LZTFL1	-1.43377	-2.70151
Peak_103149	DOWN	chr3	45842239	45842250	ETV5	MA0765.2	9.19446	-	45841265	45842521	1.01033	0.86802	1	1	0.19629	-	ENSG00000163818	LZTFL1	-1.43377	-2.70151
Peak_103149	DOWN	chr3	45842187	45842197	ETV6	MA0645.1	8.69439	+	45841265	45842521	2.02601	1.64651	1	1	0.28244	-	ENSG00000163818	LZTFL1	-1.43377	-2.70151
Peak_103149	DOWN	chr3	45842187	45842197	FLI1	MA0475.2	8.3462	+	45841265	45842521	2.02601	1.64651	1	1	0.28244	-	ENSG00000163818	LZTFL1	-1.43377	-2.70151
Peak_103149	DOWN	chr3	45842239	45842249	FLI1	MA0475.2	8.22207	+	45841265	45842521	1.01033	0.86802	1	1	0.19629	-	ENSG00000163818	LZTFL1	-1.43377	-2.70151
Peak_103149	DOWN	chr3	45842103	45842111	FOXN3	MA1489.1	6.72968	-	45841265	45842521	1.06534	0.83647	1	1	0.31292	-	ENSG00000163818	LZTFL1	-1.43377	-2.70151
Peak_103149	DOWN	chr3	45842138	45842148	HES1	MA1099.2	8.29502	+	45841265	45842521	1.68581	1.4102	1	1	0.24061	-	ENSG00000163818	LZTFL1	-1.43377	-2.70151
Peak_103149	DOWN	chr3	45842184	45842196	IKZF1	MA1508.1	8.86869	+	45841265	45842521	2.02601	1.64651	1	1	0.28244	-	ENSG00000163818	LZTFL1	-1.43377	-2.70151
Peak_103149	DOWN	chr3	45842138	45842148	MAX	MA0058.3	8.03408	-	45841265	45842521	1.68581	1.4102	1	1	0.24061	-	ENSG00000163818	LZTFL1	-1.43377	-2.70151
Peak_103149	DOWN	chr3	45842179	45842189	MLX	MA0663.1	8.25761	-	45841265	45842521	2.02601	1.64651	1	1	0.28244	-	ENSG00000163818	LZTFL1	-1.43377	-2.70151
Peak_103149	DOWN	chr3	45842138	45842148	MNT	MA0825.1	8.66619	-	45841265	45842521	1.68581	1.4102	1	1	0.24061	-	ENSG00000163818	LZTFL1	-1.43377	-2.70151
Peak_103149	DOWN	chr3	45842285	45842295	MYB	MA0100.3	8.55725	-	45841265	45842521	0.74261	0.87358	1	1	-0.20652	-	ENSG00000163818	LZTFL1	-1.43377	-2.70151
Peak_103149	DOWN	chr3	45842137	45842149	MYC	MA0147.3	9.64621	-	45841265	45842521	1.68581	1.4102	1	1	0.24061	-	ENSG00000163818	LZTFL1	-1.43377	-2.70151
Peak_103149	DOWN	chr3	45842152	45842165	NFIL3	MA0025.2	8.16027	+	45841265	45842521	1.68581	1.4102	1	1	0.24061	-	ENSG00000163818	LZTFL1	-1.43377	-2.70151
Peak_103149	DOWN	chr3	45842194	45842207	NFIL3	MA0025.2	8.49838	-	45841265	45842521	2.02601	1.64651	1	1	0.28244	-	ENSG00000163818	LZTFL1	-1.43377	-2.70151
Peak_103149	DOWN	chr3	45842162	45842173	NFYA	MA0060.3	7.58218	-	45841265	45842521	1.68581	1.4102	1	1	0.24061	-	ENSG00000163818	LZTFL1	-1.43377	-2.70151
Peak_103149	DOWN	chr3	45842163	45842175	NFYB	MA0502.2	7.57927	+	45841265	45842521	1.60627	1.29113	1	1	0.29299	-	ENSG00000163818	LZTFL1	-1.43377	-2.70151
Peak_103149	DOWN	chr3	45842223	45842235	NFYB	MA0502.2	7.73473	+	45841265	45842521	1.69207	1.4617	1	1	0.19752	-	ENSG00000163818	LZTFL1	-1.43377	-2.70151
Peak_103149	DOWN	chr3	45842162	45842173	NFYC	MA1644.1	7.69996	-	45841265	45842521	1.68581	1.4102	1	1	0.24061	-	ENSG00000163818	LZTFL1	-1.43377	-2.70151
Peak_103149	DOWN	chr3	45842151	45842164	POU2F2	MA0507.1	7.6288	+	45841265	45842521	1.68581	1.4102	1	1	0.24061	-	ENSG00000163818	LZTFL1	-1.43377	-2.70151
Peak_103149	DOWN	chr3	45842118	45842132	RFX1	MA0509.2	7.9432	+	45841265	45842521	1.68581	1.4102	1	1	0.24061	-	ENSG00000163818	LZTFL1	-1.43377	-2.70151
Peak_103149	DOWN	chr3	45842179	45842189	SREBF1	MA0595.1	8.59581	+	45841265	45842521	2.02601	1.64651	1	1	0.28244	-	ENSG00000163818	LZTFL1	-1.43377	-2.70151
Peak_103149	DOWN	chr3	45842195	45842207	TEF	MA0843.1	8.966	+	45841265	45842521	2.02601	1.64651	1	1	0.28244	-	ENSG00000163818	LZTFL1	-1.43377	-2.70151
Peak_103149	DOWN	chr3	45842202	45842212	TFCP2	MA0145.3	8.61898	-	45841265	45842521	2.02601	1.64651	1	1	0.28244	-	ENSG00000163818	LZTFL1	-1.43377	-2.70151
Peak_103149	DOWN	chr3	45842238	45842251	ZBTB7A	MA0750.2	9.76198	+	45841265	45842521	1.01033	0.86802	1	1	0.19629	-	ENSG00000163818	LZTFL1	-1.43377	-2.70151
Peak_103149	DOWN	chr3	45842084	45842107	ZNF16	MA1654.1	4.30517	+	45841265	45842521	1.15631	1.26672	1	1	-0.12075	-	ENSG00000163818	LZTFL1	-1.43377	-2.70151
Peak_103149	DOWN	chr3	45842086	45842098	ZNF263	MA0528.2	6.92136	+	45841265	45842521	1.15631	1.26672	1	1	-0.12075	-	ENSG00000163818	LZTFL1	-1.43377	-2.70151
Peak_103149	DOWN	chr3	45842224	45842241	ZNF528	MA1597.1	4.85078	-	45841265	45842521	1.62012	1.4617	1	1	0.13868	-	ENSG00000163818	LZTFL1	-1.43377	-2.70151
Peak_103150	DOWN	chr3	45861196	45861217	IRF3	MA1418.1	5.07846	+	45861061	45861672	0.72906	0.12152	1	0	1.86486	-	ENSG00000163818	LZTFL1	-1.43377	-2.70151
Peak_103150	DOWN	chr3	45861202	45861216	IRF7	MA0772.1	7.90484	+	45861061	45861672	0.71504	0.11913	1	0	1.85558	-	ENSG00000163818	LZTFL1	-1.43377	-2.70151
Peak_103150	DOWN	chr3	45861108	45861118	PLAGL2	MA1548.1	7.87265	-	45861061	45861672	0.75	0.16765	1	0	1.6367	-	ENSG00000163818	LZTFL1	-1.43377	-2.70151
Peak_103161	DOWN	chr3	45892851	45892861	ETV6	MA0645.1	7.81849	+	45892653	45893278	0.74014	0.7041	1	1	0.06261	+	ENSG00000173585	CCR9	-2.20043	-4.59618
Peak_103161	DOWN	chr3	45892831	45892843	ZNF317	MA1593.1	7.55275	+	45892653	45893278	0.74014	0.83344	1	1	-0.1505	+	ENSG00000173585	CCR9	-2.20043	-4.59618
Peak_103164	DOWN	chr3	45916007	45916021	ATF4	MA0833.2	7.04928	-	45915252	45916543	0.87367	0.68697	1	1	0.3042	-	ENSG00000163818	LZTFL1	-1.43377	-2.70151
Peak_103164	DOWN	chr3	45916108	45916121	BACH1	MA1633.1	9.65029	-	45915252	45916543	0.91225	0.57166	1	0	0.58575	-	ENSG00000163818	LZTFL1	-1.43377	-2.70151
Peak_103164	DOWN	chr3	45916110	45916121	BATF	MA1634.1	8.70266	-	45915252	45916543	0.91225	0.57166	1	0	0.58575	-	ENSG00000163818	LZTFL1	-1.43377	-2.70151
Peak_103164	DOWN	chr3	45915768	45915781	E2F6	MA0471.2	9.35311	+	45915252	45916543	0.80137	0.55974	1	0	0.44535	-	ENSG00000163818	LZTFL1	-1.43377	-2.70151
Peak_103164	DOWN	chr3	45916036	45916050	EGR1	MA0162.4	8.32333	-	45915252	45916543	0.77129	0.45696	1	0	0.63782	-	ENSG00000163818	LZTFL1	-1.43377	-2.70151
Peak_103164	DOWN	chr3	45916035	45916050	EGR3	MA0732.1	5.90323	-	45915252	45916543	0.77129	0.45696	1	0	0.63782	-	ENSG00000163818	LZTFL1	-1.43377	-2.70151
Peak_103164	DOWN	chr3	45916087	45916100	ESRRA	MA0592.3	7.63281	-	45915252	45916543	0.6337	0.41764	1	0	0.49644	-	ENSG00000163818	LZTFL1	-1.43377	-2.70151
Peak_103164	DOWN	chr3	45916110	45916121	FOS	MA0476.1	9.20511	+	45915252	45916543	0.91225	0.57166	1	0	0.58575	-	ENSG00000163818	LZTFL1	-1.43377	-2.70151
Peak_103164	DOWN	chr3	45916111	45916122	FOSL2	MA0478.1	10.9652	-	45915252	45916543	0.91225	0.57166	1	0	0.58575	-	ENSG00000163818	LZTFL1	-1.43377	-2.70151
Peak_103164	DOWN	chr3	45916063	45916073	HES1	MA1099.2	7.76585	-	45915252	45916543	0.77129	0.45696	1	0	0.63782	-	ENSG00000163818	LZTFL1	-1.43377	-2.70151
Peak_103164	DOWN	chr3	45915859	45915880	IRF1	MA0050.2	6.08643	-	45915252	45916543	0.97759	0.52576	1	0	0.77609	-	ENSG00000163818	LZTFL1	-1.43377	-2.70151
Peak_103164	DOWN	chr3	45916004	45916025	IRF1	MA0050.2	5.94048	+	45915252	45916543	0.87367	0.68697	1	1	0.3042	-	ENSG00000163818	LZTFL1	-1.43377	-2.70151
Peak_103164	DOWN	chr3	45916070	45916091	IRF1	MA0050.2	5.39832	-	45915252	45916543	0.77129	0.45696	1	0	0.63782	-	ENSG00000163818	LZTFL1	-1.43377	-2.70151
Peak_103164	DOWN	chr3	45915863	45915881	IRF2	MA0051.1	8.2346	+	45915252	45916543	0.97759	0.52576	1	0	0.77609	-	ENSG00000163818	LZTFL1	-1.43377	-2.70151
Peak_103164	DOWN	chr3	45916109	45916122	JUNB	MA0490.2	7.53725	-	45915252	45916543	0.91225	0.57166	1	0	0.58575	-	ENSG00000163818	LZTFL1	-1.43377	-2.70151
Peak_103164	DOWN	chr3	45916109	45916122	JUND	MA0491.2	7.76055	-	45915252	45916543	0.91225	0.57166	1	0	0.58575	-	ENSG00000163818	LZTFL1	-1.43377	-2.70151
Peak_103164	DOWN	chr3	45915853	45915864	KLF10	MA1511.1	7.33317	-	45915252	45916543	0.97759	0.52576	1	0	0.77609	-	ENSG00000163818	LZTFL1	-1.43377	-2.70151
Peak_103164	DOWN	chr3	45916166	45916177	KLF10	MA1511.1	7.8685	-	45915252	45916543	0.76193	0.47532	1	0	0.57628	-	ENSG00000163818	LZTFL1	-1.43377	-2.70151
Peak_103164	DOWN	chr3	45915768	45915779	KLF11	MA1512.1	7.44807	-	45915252	45916543	0.79499	0.55667	1	0	0.44184	-	ENSG00000163818	LZTFL1	-1.43377	-2.70151
Peak_103164	DOWN	chr3	45916166	45916177	KLF11	MA1512.1	7.76367	-	45915252	45916543	0.76193	0.47532	1	0	0.57628	-	ENSG00000163818	LZTFL1	-1.43377	-2.70151
Peak_103164	DOWN	chr3	45916161	45916179	KLF13	MA0657.1	6.64134	-	45915252	45916543	0.76193	0.47532	1	0	0.57628	-	ENSG00000163818	LZTFL1	-1.43377	-2.70151
Peak_103164	DOWN	chr3	45916166	45916177	KLF16	MA0741.1	9.38644	-	45915252	45916543	0.76193	0.47532	1	0	0.57628	-	ENSG00000163818	LZTFL1	-1.43377	-2.70151
Peak_103164	DOWN	chr3	45916167	45916178	KLF2	MA1515.1	7.98973	-	45915252	45916543	0.76193	0.47532	1	0	0.57628	-	ENSG00000163818	LZTFL1	-1.43377	-2.70151
Peak_103164	DOWN	chr3	45915853	45915865	KLF4	MA0039.4	7.18325	-	45915252	45916543	0.97759	0.52576	1	0	0.77609	-	ENSG00000163818	LZTFL1	-1.43377	-2.70151
Peak_103164	DOWN	chr3	45916166	45916178	KLF4	MA0039.4	7.87533	-	45915252	45916543	0.76193	0.47532	1	0	0.57628	-	ENSG00000163818	LZTFL1	-1.43377	-2.70151
Peak_103164	DOWN	chr3	45916167	45916177	KLF5	MA0599.1	10.0659	-	45915252	45916543	0.76193	0.47532	1	0	0.57628	-	ENSG00000163818	LZTFL1	-1.43377	-2.70151
Peak_103164	DOWN	chr3	45916167	45916178	KLF6	MA1517.1	7.59778	-	45915252	45916543	0.76193	0.47532	1	0	0.57628	-	ENSG00000163818	LZTFL1	-1.43377	-2.70151
Peak_103164	DOWN	chr3	45915850	45915866	KLF9	MA1107.2	7.12985	-	45915252	45916543	0.97759	0.52576	1	0	0.77609	-	ENSG00000163818	LZTFL1	-1.43377	-2.70151
Peak_103164	DOWN	chr3	45916031	45916047	KLF9	MA1107.2	8.2371	-	45915252	45916543	0.77129	0.45696	1	0	0.63782	-	ENSG00000163818	LZTFL1	-1.43377	-2.70151
Peak_103164	DOWN	chr3	45915787	45915802	LEF1	MA0768.1	7.30869	+	45915252	45916543	0.80828	0.55974	1	0	0.45626	-	ENSG00000163818	LZTFL1	-1.43377	-2.70151
Peak_103164	DOWN	chr3	45915867	45915883	MAFF	MA0495.3	8.54999	-	45915252	45916543	0.97759	0.52576	1	0	0.77609	-	ENSG00000163818	LZTFL1	-1.43377	-2.70151
Peak_103164	DOWN	chr3	45916107	45916122	MAFK	MA0496.3	7.93439	-	45915252	45916543	0.91225	0.57166	1	0	0.58575	-	ENSG00000163818	LZTFL1	-1.43377	-2.70151
Peak_103164	DOWN	chr3	45915776	45915787	MAZ	MA1522.1	9.44658	-	45915252	45916543	0.80828	0.55974	1	0	0.45626	-	ENSG00000163818	LZTFL1	-1.43377	-2.70151
Peak_103164	DOWN	chr3	45916162	45916173	MAZ	MA1522.1	10.652	-	45915252	45916543	0.76193	0.47532	1	0	0.57628	-	ENSG00000163818	LZTFL1	-1.43377	-2.70151
Peak_103164	DOWN	chr3	45915718	45915726	MGA	MA0801.1	9.82445	+	45915252	45916543	0.8105	0.70176	1	1	0.1817	-	ENSG00000163818	LZTFL1	-1.43377	-2.70151
Peak_103164	DOWN	chr3	45915961	45915971	MYB	MA0100.3	8.53153	+	45915252	45916543	0.87367	0.68697	1	1	0.3042	-	ENSG00000163818	LZTFL1	-1.43377	-2.70151
Peak_103164	DOWN	chr3	45916109	45916120	NFE2L2	MA0150.1	7.73876	-	45915252	45916543	0.91225	0.57166	1	0	0.58575	-	ENSG00000163818	LZTFL1	-1.43377	-2.70151
Peak_103164	DOWN	chr3	45915910	45915923	NFIL3	MA0025.2	8.09208	-	45915252	45916543	0.97601	0.55551	1	0	0.70785	-	ENSG00000163818	LZTFL1	-1.43377	-2.70151
Peak_103164	DOWN	chr3	45915888	45915903	NR2C2	MA0504.1	6.81124	-	45915252	45916543	0.69912	0.39881	1	0	0.67091	-	ENSG00000163818	LZTFL1	-1.43377	-2.70151
Peak_103164	DOWN	chr3	45915875	45915887	NR4A1	MA1112.2	9.90555	-	45915252	45916543	0.97759	0.52576	1	0	0.77609	-	ENSG00000163818	LZTFL1	-1.43377	-2.70151
Peak_103164	DOWN	chr3	45915876	45915884	NR4A2	MA0160.1	7.71445	-	45915252	45916543	0.97759	0.52576	1	0	0.77609	-	ENSG00000163818	LZTFL1	-1.43377	-2.70151
Peak_103164	DOWN	chr3	45916088	45916096	NR4A2	MA0160.1	7.71445	-	45915252	45916543	0.6324	0.4148	1	0	0.50172	-	ENSG00000163818	LZTFL1	-1.43377	-2.70151
Peak_103164	DOWN	chr3	45916151	45916168	PBX3	MA1114.1	8.73576	+	45915252	45916543	0.9102	0.47532	1	0	0.80323	-	ENSG00000163818	LZTFL1	-1.43377	-2.70151
Peak_103164	DOWN	chr3	45916152	45916167	PKNOX1	MA0782.2	7.18249	+	45915252	45916543	0.9102	0.47532	1	0	0.80323	-	ENSG00000163818	LZTFL1	-1.43377	-2.70151
Peak_103164	DOWN	chr3	45915887	45915903	PPARD	MA1550.1	4.17629	-	45915252	45916543	0.69912	0.39881	1	0	0.67091	-	ENSG00000163818	LZTFL1	-1.43377	-2.70151
Peak_103164	DOWN	chr3	45915858	45915868	RBPJ	MA1116.1	8.75353	+	45915252	45916543	0.97759	0.52576	1	0	0.77609	-	ENSG00000163818	LZTFL1	-1.43377	-2.70151
Peak_103164	DOWN	chr3	45916059	45916069	RBPJ	MA1116.1	8.98321	-	45915252	45916543	0.77129	0.45696	1	0	0.63782	-	ENSG00000163818	LZTFL1	-1.43377	-2.70151
Peak_103164	DOWN	chr3	45915895	45915907	RORC	MA1151.1	7.78491	-	45915252	45916543	0.91069	0.55551	1	0	0.61822	-	ENSG00000163818	LZTFL1	-1.43377	-2.70151
Peak_103164	DOWN	chr3	45915708	45915728	RREB1	MA0073.1	7.02469	-	45915252	45916543	0.8105	0.70176	1	1	0.1817	-	ENSG00000163818	LZTFL1	-1.43377	-2.70151
Peak_103164	DOWN	chr3	45915728	45915739	RUNX1	MA0002.1	7.91853	-	45915252	45916543	0.8105	0.70176	1	1	0.1817	-	ENSG00000163818	LZTFL1	-1.43377	-2.70151
Peak_103164	DOWN	chr3	45915728	45915737	RUNX2	MA0511.2	7.71655	+	45915252	45916543	0.8105	0.70176	1	1	0.1817	-	ENSG00000163818	LZTFL1	-1.43377	-2.70151
Peak_103164	DOWN	chr3	45915693	45915705	RUNX3	MA0684.2	8.8206	+	45915252	45916543	0.6889	0.61013	1	0	0.15007	-	ENSG00000163818	LZTFL1	-1.43377	-2.70151
Peak_103164	DOWN	chr3	45916179	45916189	SOX4	MA0867.2	7.82836	-	45915252	45916543	0.68357	0.40689	1	0	0.62006	-	ENSG00000163818	LZTFL1	-1.43377	-2.70151
Peak_103164	DOWN	chr3	45916165	45916180	SP1	MA0079.4	5.43522	-	45915252	45916543	0.76193	0.47532	1	0	0.57628	-	ENSG00000163818	LZTFL1	-1.43377	-2.70151
Peak_103164	DOWN	chr3	45915766	45915783	SP2	MA0516.2	9.19077	-	45915252	45916543	0.80137	0.55974	1	0	0.44535	-	ENSG00000163818	LZTFL1	-1.43377	-2.70151
Peak_103164	DOWN	chr3	45916165	45916178	SP3	MA0746.2	9.9721	-	45915252	45916543	0.76193	0.47532	1	0	0.57628	-	ENSG00000163818	LZTFL1	-1.43377	-2.70151
Peak_103164	DOWN	chr3	45916163	45916180	SP4	MA0685.1	5.79875	-	45915252	45916543	0.76193	0.47532	1	0	0.57628	-	ENSG00000163818	LZTFL1	-1.43377	-2.70151
Peak_103164	DOWN	chr3	45915717	45915727	TBX21	MA0690.1	8.50094	+	45915252	45916543	0.8105	0.70176	1	1	0.1817	-	ENSG00000163818	LZTFL1	-1.43377	-2.70151
Peak_103164	DOWN	chr3	45915789	45915800	TCF7	MA0769.2	9.83035	-	45915252	45916543	0.80828	0.55974	1	0	0.45626	-	ENSG00000163818	LZTFL1	-1.43377	-2.70151
Peak_103164	DOWN	chr3	45915787	45915801	TCF7L2	MA0523.1	10.389	+	45915252	45916543	0.80828	0.55974	1	0	0.45626	-	ENSG00000163818	LZTFL1	-1.43377	-2.70151
Peak_103164	DOWN	chr3	45915770	45915781	TFDP1	MA1122.1	7.28246	+	45915252	45916543	0.80137	0.55974	1	0	0.44535	-	ENSG00000163818	LZTFL1	-1.43377	-2.70151
Peak_103164	DOWN	chr3	45915713	45915727	ZKSCAN5	MA1652.1	7.07266	+	45915252	45916543	0.8105	0.70176	1	1	0.1817	-	ENSG00000163818	LZTFL1	-1.43377	-2.70151
Peak_103164	DOWN	chr3	45915741	45915755	ZNF135	MA1587.1	7.65854	+	45915252	45916543	0.72579	0.70176	1	1	0.04217	-	ENSG00000163818	LZTFL1	-1.43377	-2.70151
Peak_103164	DOWN	chr3	45915775	45915787	ZNF148	MA1653.1	9.50153	-	45915252	45916543	0.80828	0.55974	1	0	0.45626	-	ENSG00000163818	LZTFL1	-1.43377	-2.70151
Peak_103164	DOWN	chr3	45915933	45915945	ZNF148	MA1653.1	7.49233	+	45915252	45916543	0.97601	0.55551	1	0	0.70785	-	ENSG00000163818	LZTFL1	-1.43377	-2.70151
Peak_103164	DOWN	chr3	45916161	45916173	ZNF148	MA1653.1	9.39009	-	45915252	45916543	0.76193	0.47532	1	0	0.57628	-	ENSG00000163818	LZTFL1	-1.43377	-2.70151
Peak_103164	DOWN	chr3	45915771	45915783	ZNF263	MA0528.2	9.62671	+	45915252	45916543	0.80137	0.55974	1	0	0.44535	-	ENSG00000163818	LZTFL1	-1.43377	-2.70151
Peak_103164	DOWN	chr3	45915881	45915898	ZNF282	MA1154.1	7.46503	+	45915252	45916543	0.90578	0.41324	1	0	0.95918	-	ENSG00000163818	LZTFL1	-1.43377	-2.70151
Peak_103164	DOWN	chr3	45915929	45915946	ZNF282	MA1154.1	4.98566	+	45915252	45916543	0.97601	0.55551	1	0	0.70785	-	ENSG00000163818	LZTFL1	-1.43377	-2.70151
Peak_103164	DOWN	chr3	45915972	45915984	ZNF384	MA1125.1	9.48309	+	45915252	45916543	0.87367	0.68697	1	1	0.3042	-	ENSG00000163818	LZTFL1	-1.43377	-2.70151
Peak_103164	DOWN	chr3	45915857	45915867	ZNF75D	MA1601.1	11.0166	+	45915252	45916543	0.97759	0.52576	1	0	0.77609	-	ENSG00000163818	LZTFL1	-1.43377	-2.70151
Peak_103164	DOWN	chr3	45916060	45916070	ZNF75D	MA1601.1	9.36896	-	45915252	45916543	0.77129	0.45696	1	0	0.63782	-	ENSG00000163818	LZTFL1	-1.43377	-2.70151
Peak_103224	DOWN	chr3	46693793	46693807	PLAG1	MA0163.1	9.24527	+	46693363	46694276	0.69794	0.64925	1	1	0.08986	-	ENSG00000178038	ALS2CL	-1.78174	-3.43841
Peak_103224	DOWN	chr3	46693775	46693789	RFX1	MA0509.2	8.17958	+	46693363	46694276	0.76309	0.821	1	1	-0.09281	-	ENSG00000178038	ALS2CL	-1.78174	-3.43841
Peak_103224	DOWN	chr3	46693775	46693789	RFX3	MA0798.2	8.27825	+	46693363	46694276	0.76309	0.821	1	1	-0.09281	-	ENSG00000178038	ALS2CL	-1.78174	-3.43841
Peak_103224	DOWN	chr3	46693776	46693791	ZBTB26	MA1579.1	8.55787	-	46693363	46694276	0.76309	0.821	1	1	-0.09281	-	ENSG00000178038	ALS2CL	-1.78174	-3.43841
Peak_103534	DOWN	chr3	52123300	52123319	CTCF	MA0139.1	9.19543	-	52123005	52123432	0.6566	0.43165	1	0	0.50236	-	ENSG00000164087	POC1A	-1.0598	-2.08465
Peak_103534	DOWN	chr3	52123279	52123292	TCF4	MA0830.2	8.60667	+	52123005	52123432	0.6566	0.3966	1	0	0.59917	-	ENSG00000164087	POC1A	-1.0598	-2.08465
Peak_103535	DOWN	chr3	52144542	52144555	CREB1	MA0018.4	8.51694	-	52144052	52144849	0.88828	1.05326	1	1	-0.22098	-	ENSG00000164087	POC1A	-1.0598	-2.08465
Peak_103535	DOWN	chr3	52144455	52144474	CTCF	MA0139.1	10.9018	-	52144052	52144849	0.88708	1.00202	1	1	-0.15764	-	ENSG00000164087	POC1A	-1.0598	-2.08465
Peak_103535	DOWN	chr3	52144419	52144430	KLF10	MA1511.1	8.39882	-	52144052	52144849	0.69649	0.8991	1	1	-0.32391	-	ENSG00000164087	POC1A	-1.0598	-2.08465
Peak_103535	DOWN	chr3	52144419	52144430	KLF11	MA1512.1	7.84666	-	52144052	52144849	0.69649	0.8991	1	1	-0.32391	-	ENSG00000164087	POC1A	-1.0598	-2.08465
Peak_103535	DOWN	chr3	52144419	52144430	KLF16	MA0741.1	8.99216	-	52144052	52144849	0.69649	0.8991	1	1	-0.32391	-	ENSG00000164087	POC1A	-1.0598	-2.08465
Peak_103535	DOWN	chr3	52144420	52144431	KLF2	MA1515.1	8.19584	-	52144052	52144849	0.69649	0.8991	1	1	-0.32391	-	ENSG00000164087	POC1A	-1.0598	-2.08465
Peak_103535	DOWN	chr3	52144419	52144431	KLF4	MA0039.4	10.1161	-	52144052	52144849	0.69649	0.8991	1	1	-0.32391	-	ENSG00000164087	POC1A	-1.0598	-2.08465
Peak_103535	DOWN	chr3	52144425	52144435	KLF5	MA0599.1	8.86714	-	52144052	52144849	0.63403	0.8991	1	1	-0.44045	-	ENSG00000164087	POC1A	-1.0598	-2.08465
Peak_103535	DOWN	chr3	52144416	52144432	KLF9	MA1107.2	8.17209	-	52144052	52144849	0.69649	0.8991	1	1	-0.32391	-	ENSG00000164087	POC1A	-1.0598	-2.08465
Peak_103535	DOWN	chr3	52144413	52144424	MAZ	MA1522.1	8.63233	-	52144052	52144849	0.69649	0.8991	1	1	-0.32391	-	ENSG00000164087	POC1A	-1.0598	-2.08465
Peak_103535	DOWN	chr3	52144451	52144466	NR2C2	MA0504.1	7.06849	-	52144052	52144849	0.88708	1.00202	1	1	-0.15764	-	ENSG00000164087	POC1A	-1.0598	-2.08465
Peak_103535	DOWN	chr3	52144510	52144531	REST	MA0138.2	5.10172	+	52144052	52144849	0.68804	0.74324	1	1	-0.09668	-	ENSG00000164087	POC1A	-1.0598	-2.08465
Peak_103535	DOWN	chr3	52144414	52144434	RREB1	MA0073.1	14.3838	-	52144052	52144849	0.69649	0.8991	1	1	-0.32391	-	ENSG00000164087	POC1A	-1.0598	-2.08465
Peak_103535	DOWN	chr3	52144395	52144407	RUNX3	MA0684.2	8.14003	+	52144052	52144849	0.69649	0.78409	1	1	-0.14904	-	ENSG00000164087	POC1A	-1.0598	-2.08465
Peak_103535	DOWN	chr3	52144417	52144434	SP2	MA0516.2	6.16385	-	52144052	52144849	0.69649	0.8991	1	1	-0.32391	-	ENSG00000164087	POC1A	-1.0598	-2.08465
Peak_103535	DOWN	chr3	52144418	52144431	SP3	MA0746.2	8.053	-	52144052	52144849	0.69649	0.8991	1	1	-0.32391	-	ENSG00000164087	POC1A	-1.0598	-2.08465
Peak_103535	DOWN	chr3	52144419	52144431	ZNF148	MA1653.1	7.12634	-	52144052	52144849	0.69649	0.8991	1	1	-0.32391	-	ENSG00000164087	POC1A	-1.0598	-2.08465
Peak_103535	DOWN	chr3	52144566	52144578	ZNF263	MA0528.2	7.53235	-	52144052	52144849	0.86267	1.0105	1	1	-0.20443	-	ENSG00000164087	POC1A	-1.0598	-2.08465
Peak_103535	DOWN	chr3	52144501	52144515	ZNF449	MA1656.1	7.11819	-	52144052	52144849	0.76785	0.78875	1	1	-0.03401	-	ENSG00000164087	POC1A	-1.0598	-2.08465
Peak_103535	DOWN	chr3	52144416	52144429	ZNF740	MA0753.2	8.47373	-	52144052	52144849	0.69649	0.8991	1	1	-0.32391	-	ENSG00000164087	POC1A	-1.0598	-2.08465
Peak_103537	DOWN	chr3	52154742	52154756	EGR1	MA0162.4	11.3152	+	52153845	52155338	0.7572	0.8315	1	1	-0.11881	-	ENSG00000164087	POC1A	-1.0598	-2.08465
Peak_103537	DOWN	chr3	52154744	52154755	EGR2	MA0472.2	9.85952	+	52153845	52155338	0.7572	0.8315	1	1	-0.11881	-	ENSG00000164087	POC1A	-1.0598	-2.08465
Peak_103537	DOWN	chr3	52154742	52154757	EGR3	MA0732.1	8.81524	+	52153845	52155338	0.7572	0.8315	1	1	-0.11881	-	ENSG00000164087	POC1A	-1.0598	-2.08465
Peak_103537	DOWN	chr3	52154872	52154884	ELF2	MA1483.1	9.91245	+	52153845	52155338	1.00953	0.81507	1	1	0.27569	-	ENSG00000164087	POC1A	-1.0598	-2.08465
Peak_103537	DOWN	chr3	52154872	52154884	ELF4	MA0641.1	9.5593	+	52153845	52155338	1.00953	0.81507	1	1	0.27569	-	ENSG00000164087	POC1A	-1.0598	-2.08465
Peak_103537	DOWN	chr3	52154874	52154884	ELK1	MA0028.2	6.89466	+	52153845	52155338	1.00953	0.81213	1	1	0.28029	-	ENSG00000164087	POC1A	-1.0598	-2.08465
Peak_103537	DOWN	chr3	52154874	52154885	ELK4	MA0076.2	9.85538	-	52153845	52155338	1.00953	0.81213	1	1	0.28029	-	ENSG00000164087	POC1A	-1.0598	-2.08465
Peak_103537	DOWN	chr3	52154874	52154885	ETV5	MA0765.2	7.53441	-	52153845	52155338	1.00953	0.81213	1	1	0.28029	-	ENSG00000164087	POC1A	-1.0598	-2.08465
Peak_103537	DOWN	chr3	52154874	52154884	ETV6	MA0645.1	7.70368	+	52153845	52155338	1.00953	0.81213	1	1	0.28029	-	ENSG00000164087	POC1A	-1.0598	-2.08465
Peak_103537	DOWN	chr3	52154887	52154897	HES1	MA1099.2	7.95856	+	52153845	52155338	1.00953	0.86015	1	1	0.20693	-	ENSG00000164087	POC1A	-1.0598	-2.08465
Peak_103537	DOWN	chr3	52154569	52154578	HIC2	MA0738.1	7.3809	+	52153845	52155338	0.81951	0.61193	1	0	0.36532	-	ENSG00000164087	POC1A	-1.0598	-2.08465
Peak_103537	DOWN	chr3	52154417	52154431	IRF5	MA1420.1	7.03117	-	52153845	52155338	1.20674	0.88018	1	1	0.41178	-	ENSG00000164087	POC1A	-1.0598	-2.08465
Peak_103537	DOWN	chr3	52154474	52154485	KLF10	MA1511.1	8.18714	+	52153845	52155338	1.13068	0.9204	1	1	0.26831	-	ENSG00000164087	POC1A	-1.0598	-2.08465
Peak_103537	DOWN	chr3	52154747	52154758	KLF10	MA1511.1	8.61334	+	52153845	52155338	0.7572	0.8315	1	1	-0.11881	-	ENSG00000164087	POC1A	-1.0598	-2.08465
Peak_103537	DOWN	chr3	52154474	52154485	KLF11	MA1512.1	9.75352	+	52153845	52155338	1.13068	0.9204	1	1	0.26831	-	ENSG00000164087	POC1A	-1.0598	-2.08465
Peak_103537	DOWN	chr3	52154747	52154758	KLF11	MA1512.1	9.10424	+	52153845	52155338	0.7572	0.8315	1	1	-0.11881	-	ENSG00000164087	POC1A	-1.0598	-2.08465
Peak_103537	DOWN	chr3	52154745	52154763	KLF13	MA0657.1	5.7501	+	52153845	52155338	0.74003	0.8315	1	1	-0.14771	-	ENSG00000164087	POC1A	-1.0598	-2.08465
Peak_103537	DOWN	chr3	52154474	52154485	KLF16	MA0741.1	9.8566	+	52153845	52155338	1.13068	0.9204	1	1	0.26831	-	ENSG00000164087	POC1A	-1.0598	-2.08465
Peak_103537	DOWN	chr3	52154747	52154758	KLF16	MA0741.1	9.37835	+	52153845	52155338	0.7572	0.8315	1	1	-0.11881	-	ENSG00000164087	POC1A	-1.0598	-2.08465
Peak_103537	DOWN	chr3	52154473	52154484	KLF2	MA1515.1	8.87474	+	52153845	52155338	1.05695	0.9204	1	1	0.1798	-	ENSG00000164087	POC1A	-1.0598	-2.08465
Peak_103537	DOWN	chr3	52154746	52154757	KLF2	MA1515.1	8.46826	+	52153845	52155338	0.7572	0.8315	1	1	-0.11881	-	ENSG00000164087	POC1A	-1.0598	-2.08465
Peak_103537	DOWN	chr3	52154746	52154757	KLF3	MA1516.1	7.40561	+	52153845	52155338	0.7572	0.8315	1	1	-0.11881	-	ENSG00000164087	POC1A	-1.0598	-2.08465
Peak_103537	DOWN	chr3	52154473	52154485	KLF4	MA0039.4	8.40008	+	52153845	52155338	1.13068	0.9204	1	1	0.26831	-	ENSG00000164087	POC1A	-1.0598	-2.08465
Peak_103537	DOWN	chr3	52154474	52154484	KLF5	MA0599.1	9.8542	+	52153845	52155338	1.13068	0.9204	1	1	0.26831	-	ENSG00000164087	POC1A	-1.0598	-2.08465
Peak_103537	DOWN	chr3	52154747	52154757	KLF5	MA0599.1	7.90925	+	52153845	52155338	0.7572	0.8315	1	1	-0.11881	-	ENSG00000164087	POC1A	-1.0598	-2.08465
Peak_103537	DOWN	chr3	52154473	52154484	KLF6	MA1517.1	8.17331	+	52153845	52155338	1.05695	0.9204	1	1	0.1798	-	ENSG00000164087	POC1A	-1.0598	-2.08465
Peak_103537	DOWN	chr3	52154746	52154757	KLF6	MA1517.1	8.98091	+	52153845	52155338	0.7572	0.8315	1	1	-0.11881	-	ENSG00000164087	POC1A	-1.0598	-2.08465
Peak_103537	DOWN	chr3	52154472	52154488	KLF9	MA1107.2	8.71771	+	52153845	52155338	1.19631	0.9204	1	1	0.34276	-	ENSG00000164087	POC1A	-1.0598	-2.08465
Peak_103537	DOWN	chr3	52154887	52154897	MAX	MA0058.3	8.34808	-	52153845	52155338	1.00953	0.86015	1	1	0.20693	-	ENSG00000164087	POC1A	-1.0598	-2.08465
Peak_103537	DOWN	chr3	52154886	52154898	MYC	MA0147.3	8.46635	-	52153845	52155338	1.00953	0.86015	1	1	0.20693	-	ENSG00000164087	POC1A	-1.0598	-2.08465
Peak_103537	DOWN	chr3	52154433	52154447	PLAG1	MA0163.1	6.47605	-	52153845	52155338	1.20674	0.73253	1	1	0.64515	-	ENSG00000164087	POC1A	-1.0598	-2.08465
Peak_103537	DOWN	chr3	52154723	52154733	RBPJ	MA1116.1	9.02741	+	52153845	52155338	0.7572	0.82498	1	1	-0.10876	-	ENSG00000164087	POC1A	-1.0598	-2.08465
Peak_103537	DOWN	chr3	52154445	52154459	RFX1	MA0509.2	7.80095	-	52153845	52155338	1.08304	0.70704	1	1	0.54705	-	ENSG00000164087	POC1A	-1.0598	-2.08465
Peak_103537	DOWN	chr3	52154445	52154459	RFX3	MA0798.2	7.34995	-	52153845	52155338	1.08304	0.70704	1	1	0.54705	-	ENSG00000164087	POC1A	-1.0598	-2.08465
Peak_103537	DOWN	chr3	52154449	52154458	RFX7	MA1554.1	9.25005	-	52153845	52155338	1.08304	0.70704	1	1	0.54705	-	ENSG00000164087	POC1A	-1.0598	-2.08465
Peak_103537	DOWN	chr3	52154471	52154486	SP1	MA0079.4	10.5907	+	52153845	52155338	1.05695	0.9204	1	1	0.1798	-	ENSG00000164087	POC1A	-1.0598	-2.08465
Peak_103537	DOWN	chr3	52154470	52154487	SP2	MA0516.2	10.7075	+	52153845	52155338	1.05695	0.9204	1	1	0.1798	-	ENSG00000164087	POC1A	-1.0598	-2.08465
Peak_103537	DOWN	chr3	52154473	52154486	SP3	MA0746.2	11.3654	+	52153845	52155338	1.13068	0.9204	1	1	0.26831	-	ENSG00000164087	POC1A	-1.0598	-2.08465
Peak_103537	DOWN	chr3	52154746	52154759	SP3	MA0746.2	9.06329	+	52153845	52155338	0.7572	0.8315	1	1	-0.11881	-	ENSG00000164087	POC1A	-1.0598	-2.08465
Peak_103537	DOWN	chr3	52154471	52154488	SP4	MA0685.1	9.17433	+	52153845	52155338	1.13068	0.9204	1	1	0.26831	-	ENSG00000164087	POC1A	-1.0598	-2.08465
Peak_103537	DOWN	chr3	52154744	52154761	SP4	MA0685.1	4.66788	+	52153845	52155338	0.7572	0.8315	1	1	-0.11881	-	ENSG00000164087	POC1A	-1.0598	-2.08465
Peak_103537	DOWN	chr3	52154674	52154684	SREBF2	MA0596.1	8.38647	-	52153845	52155338	0.76934	0.86388	1	1	-0.14758	-	ENSG00000164087	POC1A	-1.0598	-2.08465
Peak_103537	DOWN	chr3	52154721	52154732	STAT3	MA0144.2	8.08017	+	52153845	52155338	0.7572	0.75194	1	1	0.00879	-	ENSG00000164087	POC1A	-1.0598	-2.08465
Peak_103537	DOWN	chr3	52154722	52154741	THAP11	MA1573.1	15.6049	-	52153845	52155338	0.7572	0.8315	1	1	-0.11881	-	ENSG00000164087	POC1A	-1.0598	-2.08465
Peak_103537	DOWN	chr3	52154774	52154793	THAP11	MA1573.1	10.1489	+	52153845	52155338	0.65059	0.73497	1	1	-0.15208	-	ENSG00000164087	POC1A	-1.0598	-2.08465
Peak_103537	DOWN	chr3	52154475	52154487	ZBTB14	MA1650.1	8.37039	+	52153845	52155338	1.19631	0.9204	1	1	0.34276	-	ENSG00000164087	POC1A	-1.0598	-2.08465
Peak_103537	DOWN	chr3	52154742	52154754	ZBTB14	MA1650.1	7.68036	+	52153845	52155338	0.7572	0.8315	1	1	-0.11881	-	ENSG00000164087	POC1A	-1.0598	-2.08465
Peak_103537	DOWN	chr3	52154873	52154886	ZBTB7A	MA0750.2	9.76607	+	52153845	52155338	1.00953	0.81213	1	1	0.28029	-	ENSG00000164087	POC1A	-1.0598	-2.08465
Peak_103537	DOWN	chr3	52154477	52154489	ZBTB7B	MA0694.1	7.25731	+	52153845	52155338	1.19631	0.9204	1	1	0.34276	-	ENSG00000164087	POC1A	-1.0598	-2.08465
Peak_103537	DOWN	chr3	52154473	52154485	ZNF148	MA1653.1	7.91264	+	52153845	52155338	1.13068	0.9204	1	1	0.26831	-	ENSG00000164087	POC1A	-1.0598	-2.08465
Peak_103537	DOWN	chr3	52154359	52154382	ZNF16	MA1654.1	3.07699	+	52153845	52155338	0.86538	0.64109	1	1	0.37768	-	ENSG00000164087	POC1A	-1.0598	-2.08465
Peak_103537	DOWN	chr3	52154340	52154354	ZNF449	MA1656.1	8.92925	-	52153845	52155338	0.81475	1.12125	1	1	-0.41361	-	ENSG00000164087	POC1A	-1.0598	-2.08465
Peak_103537	DOWN	chr3	52154744	52154760	ZNF682	MA1599.1	8.09674	+	52153845	52155338	0.7572	0.8315	1	1	-0.11881	-	ENSG00000164087	POC1A	-1.0598	-2.08465
Peak_103537	DOWN	chr3	52154428	52154441	ZNF740	MA0753.2	7.45973	+	52153845	52155338	1.20674	0.8026	1	1	0.52969	-	ENSG00000164087	POC1A	-1.0598	-2.08465
Peak_103537	DOWN	chr3	52154472	52154485	ZNF740	MA0753.2	7.04014	+	52153845	52155338	1.05695	0.9204	1	1	0.1798	-	ENSG00000164087	POC1A	-1.0598	-2.08465
Peak_103663	DOWN	chr3	55485255	55485274	CTCF	MA0139.1	12.5057	+	55485240	55485545	0.67874	0.53758	1	0	0.28513	-	ENSG00000114251	WNT5A	-3.53728	-11.6099
Peak_103663	DOWN	chr3	55485361	55485372	KLF16	MA0741.1	7.76561	-	55485240	55485545	0.71934	0.79438	1	1	-0.1252	-	ENSG00000114251	WNT5A	-3.53728	-11.6099
Peak_103663	DOWN	chr3	55485361	55485373	KLF4	MA0039.4	7.53643	-	55485240	55485545	0.71934	0.79438	1	1	-0.1252	-	ENSG00000114251	WNT5A	-3.53728	-11.6099
Peak_103663	DOWN	chr3	55485362	55485372	KLF5	MA0599.1	8.84214	-	55485240	55485545	0.71934	0.79438	1	1	-0.1252	-	ENSG00000114251	WNT5A	-3.53728	-11.6099
Peak_103663	DOWN	chr3	55485362	55485373	MAZ	MA1522.1	10.7096	-	55485240	55485545	0.71934	0.79438	1	1	-0.1252	-	ENSG00000114251	WNT5A	-3.53728	-11.6099
Peak_103663	DOWN	chr3	55485254	55485268	PLAG1	MA0163.1	8.13829	+	55485240	55485545	0.67874	0.53758	1	0	0.28513	-	ENSG00000114251	WNT5A	-3.53728	-11.6099
Peak_103663	DOWN	chr3	55485352	55485366	PLAG1	MA0163.1	7.90038	+	55485240	55485545	0.71934	0.79438	1	1	-0.1252	-	ENSG00000114251	WNT5A	-3.53728	-11.6099
Peak_103663	DOWN	chr3	55485339	55485352	ZBTB6	MA1581.1	7.68487	+	55485240	55485545	0.71934	0.79438	1	1	-0.1252	-	ENSG00000114251	WNT5A	-3.53728	-11.6099
Peak_103663	DOWN	chr3	55485361	55485375	ZKSCAN5	MA1652.1	8.02685	+	55485240	55485545	0.71934	0.79438	1	1	-0.1252	-	ENSG00000114251	WNT5A	-3.53728	-11.6099
Peak_103663	DOWN	chr3	55485361	55485373	ZNF148	MA1653.1	12.1878	-	55485240	55485545	0.71934	0.79438	1	1	-0.1252	-	ENSG00000114251	WNT5A	-3.53728	-11.6099
Peak_103663	DOWN	chr3	55485365	55485377	ZNF263	MA0528.2	9.87458	+	55485240	55485545	0.71934	0.79438	1	1	-0.1252	-	ENSG00000114251	WNT5A	-3.53728	-11.6099
Peak_103663	DOWN	chr3	55485361	55485374	ZNF740	MA0753.2	6.87709	-	55485240	55485545	0.71934	0.79438	1	1	-0.1252	-	ENSG00000114251	WNT5A	-3.53728	-11.6099
Peak_103886	DOWN	chr3	59857929	59857948	CTCF	MA0139.1	13.2023	-	59857502	59858137	0.6599	0.58946	1	0	0.13873	-	ENSG00000189283	FHIT	-2.27677	-4.8459
Peak_103886	DOWN	chr3	59857933	59857943	SNAI3	MA1559.1	7.45171	-	59857502	59858137	0.6599	0.58946	1	0	0.13873	-	ENSG00000189283	FHIT	-2.27677	-4.8459
Peak_103886	DOWN	chr3	59857933	59857944	TCF3	MA0522.3	9.02785	+	59857502	59858137	0.6599	0.58946	1	0	0.13873	-	ENSG00000189283	FHIT	-2.27677	-4.8459
Peak_103886	DOWN	chr3	59857932	59857945	TCF4	MA0830.2	8.40385	+	59857502	59858137	0.6599	0.58946	1	0	0.13873	-	ENSG00000189283	FHIT	-2.27677	-4.8459
Peak_103886	DOWN	chr3	59857933	59857944	ZEB1	MA0103.3	8.25688	+	59857502	59858137	0.6599	0.58946	1	0	0.13873	-	ENSG00000189283	FHIT	-2.27677	-4.8459
Peak_103892	DOWN	chr3	59979117	59979127	MXI1	MA1108.2	8.32365	-	59978754	59979594	0.79605	0.49044	1	0	0.59487	-	ENSG00000189283	FHIT	-2.27677	-4.8459
Peak_103892	DOWN	chr3	59979130	59979142	NR4A1	MA1112.2	9.60623	+	59978754	59979594	0.85383	0.49044	1	0	0.68421	-	ENSG00000189283	FHIT	-2.27677	-4.8459
Peak_103892	DOWN	chr3	59979209	59979219	REL	MA0101.1	8.87235	-	59978754	59979594	0.68088	0.55723	1	0	0.24581	-	ENSG00000189283	FHIT	-2.27677	-4.8459
Peak_103892	DOWN	chr3	59979209	59979219	RELA	MA0107.1	10.5718	-	59978754	59979594	0.68088	0.55723	1	0	0.24581	-	ENSG00000189283	FHIT	-2.27677	-4.8459
Peak_103892	DOWN	chr3	59979206	59979217	RELB	MA1117.1	7.50847	-	59978754	59979594	0.68556	0.55723	1	0	0.25434	-	ENSG00000189283	FHIT	-2.27677	-4.8459
Peak_103896	DOWN	chr3	60010882	60010897	AR	MA0007.2	7.3805	+	60010510	60011293	0.82972	1.21838	1	1	-0.50008	-	ENSG00000189283	FHIT	-2.27677	-4.8459
Peak_103896	DOWN	chr3	60010902	60010917	AR	MA0007.2	7.84579	+	60010510	60011293	0.82972	1.21838	1	1	-0.50008	-	ENSG00000189283	FHIT	-2.27677	-4.8459
Peak_103896	DOWN	chr3	60010945	60010959	ATF4	MA0833.2	8.2946	-	60010510	60011293	0.87922	1.35247	1	1	-0.5648	-	ENSG00000189283	FHIT	-2.27677	-4.8459
Peak_103896	DOWN	chr3	60011063	60011079	BCL6	MA0463.2	6.52531	-	60010510	60011293	1.0242	1.15108	1	1	-0.15319	-	ENSG00000189283	FHIT	-2.27677	-4.8459
Peak_103896	DOWN	chr3	60011044	60011054	ETS2	MA1484.1	7.68385	+	60010510	60011293	1.22263	1.15108	1	1	0.07971	-	ENSG00000189283	FHIT	-2.27677	-4.8459
Peak_103896	DOWN	chr3	60010908	60010922	ETV1	MA0761.2	7.38041	+	60010510	60011293	0.82972	1.21838	1	1	-0.50008	-	ENSG00000189283	FHIT	-2.27677	-4.8459
Peak_103896	DOWN	chr3	60011043	60011057	ETV1	MA0761.2	7.8697	+	60010510	60011293	1.22263	1.15108	1	1	0.07971	-	ENSG00000189283	FHIT	-2.27677	-4.8459
Peak_103896	DOWN	chr3	60010903	60010915	IKZF1	MA1508.1	7.76444	+	60010510	60011293	0.82972	1.21838	1	1	-0.50008	-	ENSG00000189283	FHIT	-2.27677	-4.8459
Peak_103896	DOWN	chr3	60011042	60011054	IKZF1	MA1508.1	8.15916	+	60010510	60011293	1.22263	1.15108	1	1	0.07971	-	ENSG00000189283	FHIT	-2.27677	-4.8459
Peak_103896	DOWN	chr3	60010898	60010919	IRF1	MA0050.2	6.70143	-	60010510	60011293	0.82972	1.21838	1	1	-0.50008	-	ENSG00000189283	FHIT	-2.27677	-4.8459
Peak_103896	DOWN	chr3	60010996	60011007	KLF10	MA1511.1	7.33971	-	60010510	60011293	1.16998	1.25685	1	1	-0.09485	-	ENSG00000189283	FHIT	-2.27677	-4.8459
Peak_103896	DOWN	chr3	60010951	60010961	MSANTD3	MA1523.1	7.78075	+	60010510	60011293	0.87922	1.35247	1	1	-0.5648	-	ENSG00000189283	FHIT	-2.27677	-4.8459
Peak_103896	DOWN	chr3	60010939	60010948	RUNX2	MA0511.2	8.65798	-	60010510	60011293	0.87922	1.35247	1	1	-0.5648	-	ENSG00000189283	FHIT	-2.27677	-4.8459
Peak_103896	DOWN	chr3	60010961	60010971	SOX4	MA0867.2	8.62943	+	60010510	60011293	0.87922	1.35247	1	1	-0.5648	-	ENSG00000189283	FHIT	-2.27677	-4.8459
Peak_103896	DOWN	chr3	60010960	60010970	SOX8	MA0868.2	8.60614	+	60010510	60011293	0.87922	1.35247	1	1	-0.5648	-	ENSG00000189283	FHIT	-2.27677	-4.8459
Peak_103896	DOWN	chr3	60010910	60010924	ZKSCAN5	MA1652.1	7.45321	+	60010510	60011293	0.82972	1.21838	1	1	-0.50008	-	ENSG00000189283	FHIT	-2.27677	-4.8459
Peak_103917	DOWN	chr3	61111887	61111900	BACH1	MA1633.1	7.03937	-	61111692	61112443	0.70896	0.30489	1	0	0.98381	-	ENSG00000189283	FHIT	-2.27677	-4.8459
Peak_103917	DOWN	chr3	61111889	61111900	BATF	MA1634.1	8.93133	-	61111692	61112443	0.71472	0.30933	1	0	0.97852	-	ENSG00000189283	FHIT	-2.27677	-4.8459
Peak_103917	DOWN	chr3	61111888	61111901	JUNB	MA0490.2	7.23125	-	61111692	61112443	0.71472	0.30933	1	0	0.97852	-	ENSG00000189283	FHIT	-2.27677	-4.8459
Peak_103917	DOWN	chr3	61111886	61111901	MAFK	MA0496.3	7.02508	-	61111692	61112443	0.70896	0.30489	1	0	0.98381	-	ENSG00000189283	FHIT	-2.27677	-4.8459
Peak_103917	DOWN	chr3	61111906	61111919	PBX2	MA1113.2	7.12401	+	61111692	61112443	0.71733	0.30947	1	0	0.98261	-	ENSG00000189283	FHIT	-2.27677	-4.8459
Peak_103917	DOWN	chr3	61111902	61111910	VDR	MA0693.2	8.43868	-	61111692	61112443	0.71733	0.30947	1	0	0.98261	-	ENSG00000189283	FHIT	-2.27677	-4.8459
Peak_103919	DOWN	chr3	61250071	61250081	MXI1	MA1108.2	8.2129	+	61249908	61250577	1.14775	0.58513	1	0	0.85697	-	ENSG00000189283	FHIT	-2.27677	-4.8459
Peak_103919	DOWN	chr3	61250074	61250093	THAP11	MA1573.1	13.8499	-	61249908	61250577	1.14775	0.58513	1	0	0.85697	-	ENSG00000189283	FHIT	-2.27677	-4.8459
Peak_103919	DOWN	chr3	61250128	61250147	THAP11	MA1573.1	12.707	+	61249908	61250577	1.30311	0.8519	1	1	0.55568	-	ENSG00000189283	FHIT	-2.27677	-4.8459
Peak_103919	DOWN	chr3	61250212	61250231	THAP11	MA1573.1	15.0931	+	61249908	61250577	1.36862	0.75357	1	1	0.77698	-	ENSG00000189283	FHIT	-2.27677	-4.8459
Peak_103919	DOWN	chr3	61250161	61250173	YY1	MA0095.2	7.59177	+	61249908	61250577	1.30311	0.8519	1	1	0.55568	-	ENSG00000189283	FHIT	-2.27677	-4.8459
Peak_103920	DOWN	chr3	61251373	61251392	CTCF	MA0139.1	6.08863	+	61250929	61251776	0.87247	0.63444	1	1	0.40101	-	ENSG00000189283	FHIT	-2.27677	-4.8459
Peak_103920	DOWN	chr3	61251476	61251489	E2F6	MA0471.2	7.32706	+	61250929	61251776	1.35561	0.93627	1	1	0.48688	-	ENSG00000189283	FHIT	-2.27677	-4.8459
Peak_103920	DOWN	chr3	61251590	61251603	E2F6	MA0471.2	10.4928	+	61250929	61251776	0.8269	1.31217	1	1	-0.60297	-	ENSG00000189283	FHIT	-2.27677	-4.8459
Peak_103920	DOWN	chr3	61251477	61251487	KLF5	MA0599.1	8.31272	-	61250929	61251776	1.35561	0.93627	1	1	0.48688	-	ENSG00000189283	FHIT	-2.27677	-4.8459
Peak_103920	DOWN	chr3	61251630	61251643	MZF1	MA0056.2	8.21974	+	61250929	61251776	0.77562	0.69211	1	1	0.14316	-	ENSG00000189283	FHIT	-2.27677	-4.8459
Peak_103920	DOWN	chr3	61251551	61251563	NFYB	MA0502.2	7.20407	-	61250929	61251776	1.02981	1.35038	1	1	-0.35799	-	ENSG00000189283	FHIT	-2.27677	-4.8459
Peak_103920	DOWN	chr3	61251401	61251416	NR2C2	MA0504.1	6.6339	+	61250929	61251776	0.95347	0.75066	1	1	0.30577	-	ENSG00000189283	FHIT	-2.27677	-4.8459
Peak_103920	DOWN	chr3	61251535	61251546	NRF1	MA0506.1	9.1274	+	61250929	61251776	1.03842	1.17265	1	1	-0.15969	-	ENSG00000189283	FHIT	-2.27677	-4.8459
Peak_103920	DOWN	chr3	61251409	61251427	RARA	MA0729.1	2.51163	+	61250929	61251776	0.95354	0.75066	1	1	0.30587	-	ENSG00000189283	FHIT	-2.27677	-4.8459
Peak_103920	DOWN	chr3	61251564	61251578	RFX3	MA0798.2	7.30419	-	61250929	61251776	1.02244	1.35038	1	1	-0.36737	-	ENSG00000189283	FHIT	-2.27677	-4.8459
Peak_103920	DOWN	chr3	61251605	61251616	RUNX1	MA0002.1	8.15595	-	61250929	61251776	0.8269	0.69211	1	1	0.22451	-	ENSG00000189283	FHIT	-2.27677	-4.8459
Peak_103920	DOWN	chr3	61251620	61251632	RUNX3	MA0684.2	7.77179	-	61250929	61251776	0.8269	0.69211	1	1	0.22451	-	ENSG00000189283	FHIT	-2.27677	-4.8459
Peak_103920	DOWN	chr3	61251455	61251466	STAT1	MA0137.3	10.1515	-	61250929	61251776	1.35561	0.97861	1	1	0.42956	-	ENSG00000189283	FHIT	-2.27677	-4.8459
Peak_103920	DOWN	chr3	61251455	61251466	STAT3	MA0144.2	10.9589	-	61250929	61251776	1.35561	0.97861	1	1	0.42956	-	ENSG00000189283	FHIT	-2.27677	-4.8459
Peak_103920	DOWN	chr3	61251624	61251634	TBX21	MA0690.1	8.15856	+	61250929	61251776	0.8269	0.69211	1	1	0.22451	-	ENSG00000189283	FHIT	-2.27677	-4.8459
Peak_103920	DOWN	chr3	61251388	61251399	TFAP2E	MA1569.1	9.1257	+	61250929	61251776	0.87829	0.67231	1	1	0.33781	-	ENSG00000189283	FHIT	-2.27677	-4.8459
Peak_103920	DOWN	chr3	61251478	61251489	TFDP1	MA1122.1	7.76225	+	61250929	61251776	1.35561	0.94432	1	1	0.4758	-	ENSG00000189283	FHIT	-2.27677	-4.8459
Peak_103920	DOWN	chr3	61251592	61251603	TFDP1	MA1122.1	9.96674	+	61250929	61251776	0.8269	1.25237	1	1	-0.54092	-	ENSG00000189283	FHIT	-2.27677	-4.8459
Peak_103920	DOWN	chr3	61251446	61251465	THAP11	MA1573.1	16.1185	+	61250929	61251776	1.35561	0.97861	1	1	0.42956	-	ENSG00000189283	FHIT	-2.27677	-4.8459
Peak_103920	DOWN	chr3	61251418	61251432	USF1	MA0093.3	7.90369	+	61250929	61251776	0.95354	0.75066	1	1	0.30587	-	ENSG00000189283	FHIT	-2.27677	-4.8459
Peak_103920	DOWN	chr3	61251418	61251432	USF2	MA0526.3	7.76693	+	61250929	61251776	0.95354	0.75066	1	1	0.30587	-	ENSG00000189283	FHIT	-2.27677	-4.8459
Peak_103920	DOWN	chr3	61251488	61251500	YY1	MA0095.2	12.3923	+	61250929	61251776	1.08778	1.22747	1	1	-0.15934	-	ENSG00000189283	FHIT	-2.27677	-4.8459
Peak_103920	DOWN	chr3	61251620	61251634	ZKSCAN5	MA1652.1	8.44307	+	61250929	61251776	0.8269	0.69211	1	1	0.22451	-	ENSG00000189283	FHIT	-2.27677	-4.8459
Peak_103920	DOWN	chr3	61251631	61251648	ZNF282	MA1154.1	4.73216	+	61250929	61251776	0.68574	0.68694	1	1	-0.00218	-	ENSG00000189283	FHIT	-2.27677	-4.8459
Peak_10402	DOWN	chr1	171841456	171841469	E2F6	MA0471.2	7.72569	-	171841074	171842500	0.86921	0.65008	1	1	0.36615	+	ENSG00000197959	DNM3	-1.06806	-2.09661
Peak_10402	DOWN	chr1	171841364	171841378	EGR1	MA0162.4	7.51025	-	171841074	171842500	0.78111	0.5999	1	0	0.32865	+	ENSG00000197959	DNM3	-1.06806	-2.09661
Peak_10402	DOWN	chr1	171841459	171841473	EGR1	MA0162.4	8.8138	+	171841074	171842500	0.86921	0.65008	1	1	0.36615	+	ENSG00000197959	DNM3	-1.06806	-2.09661
Peak_10402	DOWN	chr1	171841461	171841472	EGR2	MA0472.2	8.00339	+	171841074	171842500	0.86921	0.65008	1	1	0.36615	+	ENSG00000197959	DNM3	-1.06806	-2.09661
Peak_10402	DOWN	chr1	171841459	171841474	EGR3	MA0732.1	6.56134	+	171841074	171842500	0.86921	0.65008	1	1	0.36615	+	ENSG00000197959	DNM3	-1.06806	-2.09661
Peak_10402	DOWN	chr1	171841448	171841459	KLF10	MA1511.1	10.3229	+	171841074	171842500	0.86921	0.65008	1	1	0.36615	+	ENSG00000197959	DNM3	-1.06806	-2.09661
Peak_10402	DOWN	chr1	171841448	171841459	KLF11	MA1512.1	9.76853	+	171841074	171842500	0.86921	0.65008	1	1	0.36615	+	ENSG00000197959	DNM3	-1.06806	-2.09661
Peak_10402	DOWN	chr1	171841446	171841464	KLF13	MA0657.1	8.23083	+	171841074	171842500	0.86921	0.65008	1	1	0.36615	+	ENSG00000197959	DNM3	-1.06806	-2.09661
Peak_10402	DOWN	chr1	171841448	171841459	KLF16	MA0741.1	10.4296	+	171841074	171842500	0.86921	0.65008	1	1	0.36615	+	ENSG00000197959	DNM3	-1.06806	-2.09661
Peak_10402	DOWN	chr1	171841447	171841458	KLF2	MA1515.1	9.09736	+	171841074	171842500	0.86921	0.65008	1	1	0.36615	+	ENSG00000197959	DNM3	-1.06806	-2.09661
Peak_10402	DOWN	chr1	171841447	171841458	KLF3	MA1516.1	10.9133	+	171841074	171842500	0.86921	0.65008	1	1	0.36615	+	ENSG00000197959	DNM3	-1.06806	-2.09661
Peak_10402	DOWN	chr1	171841448	171841458	KLF5	MA0599.1	9.21368	+	171841074	171842500	0.86921	0.65008	1	1	0.36615	+	ENSG00000197959	DNM3	-1.06806	-2.09661
Peak_10402	DOWN	chr1	171841447	171841458	KLF6	MA1517.1	9.85219	+	171841074	171842500	0.86921	0.65008	1	1	0.36615	+	ENSG00000197959	DNM3	-1.06806	-2.09661
Peak_10402	DOWN	chr1	171841446	171841462	KLF9	MA1107.2	7.65734	+	171841074	171842500	0.86921	0.65008	1	1	0.36615	+	ENSG00000197959	DNM3	-1.06806	-2.09661
Peak_10402	DOWN	chr1	171841466	171841477	NRF1	MA0506.1	11.6249	-	171841074	171842500	0.86921	0.65008	1	1	0.36615	+	ENSG00000197959	DNM3	-1.06806	-2.09661
Peak_10402	DOWN	chr1	171841445	171841460	SP1	MA0079.4	11.9364	+	171841074	171842500	0.86921	0.65008	1	1	0.36615	+	ENSG00000197959	DNM3	-1.06806	-2.09661
Peak_10402	DOWN	chr1	171841447	171841460	SP3	MA0746.2	9.99562	+	171841074	171842500	0.86921	0.65008	1	1	0.36615	+	ENSG00000197959	DNM3	-1.06806	-2.09661
Peak_10402	DOWN	chr1	171841445	171841462	SP4	MA0685.1	11.7362	+	171841074	171842500	0.86921	0.65008	1	1	0.36615	+	ENSG00000197959	DNM3	-1.06806	-2.09661
Peak_10402	DOWN	chr1	171841627	171841637	TFAP4	MA0691.1	8.69093	-	171841074	171842500	0.71129	0.42723	1	0	0.61384	+	ENSG00000197959	DNM3	-1.06806	-2.09661
Peak_10402	DOWN	chr1	171841366	171841378	ZBTB14	MA1650.1	8.49936	-	171841074	171842500	0.78111	0.5999	1	0	0.32865	+	ENSG00000197959	DNM3	-1.06806	-2.09661
Peak_10402	DOWN	chr1	171841463	171841475	ZBTB14	MA1650.1	9.60725	+	171841074	171842500	0.86921	0.65008	1	1	0.36615	+	ENSG00000197959	DNM3	-1.06806	-2.09661
Peak_10402	DOWN	chr1	171841445	171841461	ZNF682	MA1599.1	10.0876	+	171841074	171842500	0.86921	0.65008	1	1	0.36615	+	ENSG00000197959	DNM3	-1.06806	-2.09661
Peak_10418	DOWN	chr1	172394287	172394299	IKZF1	MA1508.1	8.56819	+	172394100	172394680	0.65359	0.4308	1	0	0.49895	+	ENSG00000197959	DNM3	-1.06806	-2.09661
Peak_10418	DOWN	chr1	172394282	172394303	IRF1	MA0050.2	9.31186	-	172394100	172394680	0.65359	0.4308	1	0	0.49895	+	ENSG00000197959	DNM3	-1.06806	-2.09661
Peak_10418	DOWN	chr1	172394285	172394300	IRF4	MA1419.1	5.44313	+	172394100	172394680	0.65359	0.4308	1	0	0.49895	+	ENSG00000197959	DNM3	-1.06806	-2.09661
Peak_10418	DOWN	chr1	172394285	172394299	IRF7	MA0772.1	6.26319	+	172394100	172394680	0.65359	0.4308	1	0	0.49895	+	ENSG00000197959	DNM3	-1.06806	-2.09661
Peak_10418	DOWN	chr1	172394285	172394299	IRF8	MA0652.1	4.27678	+	172394100	172394680	0.65359	0.4308	1	0	0.49895	+	ENSG00000197959	DNM3	-1.06806	-2.09661
Peak_10418	DOWN	chr1	172394285	172394296	PRDM4	MA1647.1	9.21635	-	172394100	172394680	0.65359	0.4308	1	0	0.49895	+	ENSG00000197959	DNM3	-1.06806	-2.09661
Peak_108255	DOWN	chr3	108835302	108835317	AR	MA0007.2	7.39167	-	108834588	108835622	1.25549	0.87748	1	1	0.46824	+	ENSG00000163519	TRAT1	-1.52341	-2.87471
Peak_108255	DOWN	chr3	108835226	108835240	ATF4	MA0833.2	7.89668	-	108834588	108835622	0.89229	0.56391	1	0	0.57379	+	ENSG00000163519	TRAT1	-1.52341	-2.87471
Peak_108255	DOWN	chr3	108835314	108835325	EGR2	MA0472.2	6.78357	+	108834588	108835622	1.25549	0.87748	1	1	0.46824	+	ENSG00000163519	TRAT1	-1.52341	-2.87471
Peak_108255	DOWN	chr3	108835312	108835327	EGR3	MA0732.1	6.00795	+	108834588	108835622	1.25549	0.87748	1	1	0.46824	+	ENSG00000163519	TRAT1	-1.52341	-2.87471
Peak_108255	DOWN	chr3	108835199	108835211	IKZF1	MA1508.1	7.58546	+	108834588	108835622	0.80309	0.58861	1	0	0.38704	+	ENSG00000163519	TRAT1	-1.52341	-2.87471
Peak_108255	DOWN	chr3	108835233	108835244	KLF10	MA1511.1	7.45137	+	108834588	108835622	0.96643	0.57095	1	0	0.66188	+	ENSG00000163519	TRAT1	-1.52341	-2.87471
Peak_108255	DOWN	chr3	108835209	108835224	LEF1	MA0768.1	8.93688	+	108834588	108835622	0.80309	0.58861	1	0	0.38704	+	ENSG00000163519	TRAT1	-1.52341	-2.87471
Peak_108255	DOWN	chr3	108835424	108835439	MEF2A	MA0052.4	8.96307	-	108834588	108835622	0.74546	0.55789	1	0	0.35785	+	ENSG00000163519	TRAT1	-1.52341	-2.87471
Peak_108255	DOWN	chr3	108835234	108835242	MGA	MA0801.1	8.47744	-	108834588	108835622	0.96643	0.57095	1	0	0.66188	+	ENSG00000163519	TRAT1	-1.52341	-2.87471
Peak_108255	DOWN	chr3	108835204	108835211	NFATC2	MA0152.1	7.33321	-	108834588	108835622	0.80309	0.58861	1	0	0.38704	+	ENSG00000163519	TRAT1	-1.52341	-2.87471
Peak_108255	DOWN	chr3	108835455	108835466	NFE2L2	MA0150.1	9.58504	+	108834588	108835622	0.8928	0.62742	1	1	0.4443	+	ENSG00000163519	TRAT1	-1.52341	-2.87471
Peak_108255	DOWN	chr3	108835226	108835239	NFIL3	MA0025.2	7.26331	-	108834588	108835622	0.89021	0.56391	1	0	0.57079	+	ENSG00000163519	TRAT1	-1.52341	-2.87471
Peak_108255	DOWN	chr3	108835378	108835390	NR4A1	MA1112.2	8.9511	+	108834588	108835622	0.66295	0.59085	1	0	0.14158	+	ENSG00000163519	TRAT1	-1.52341	-2.87471
Peak_108255	DOWN	chr3	108835274	108835291	PBX3	MA1114.1	7.05915	+	108834588	108835622	0.96643	0.59623	1	0	0.60917	+	ENSG00000163519	TRAT1	-1.52341	-2.87471
Peak_108255	DOWN	chr3	108835226	108835238	POU2F1	MA0785.1	7.6972	-	108834588	108835622	0.89021	0.56391	1	0	0.57079	+	ENSG00000163519	TRAT1	-1.52341	-2.87471
Peak_108255	DOWN	chr3	108835224	108835237	POU2F2	MA0507.1	8.37388	+	108834588	108835622	0.84122	0.58861	1	0	0.44617	+	ENSG00000163519	TRAT1	-1.52341	-2.87471
Peak_108255	DOWN	chr3	108835435	108835453	RARA	MA0729.1	3.97792	-	108834588	108835622	0.74546	0.55789	1	0	0.35785	+	ENSG00000163519	TRAT1	-1.52341	-2.87471
Peak_108255	DOWN	chr3	108835313	108835323	RBPJ	MA1116.1	8.63815	-	108834588	108835622	1.25549	0.87748	1	1	0.46824	+	ENSG00000163519	TRAT1	-1.52341	-2.87471
Peak_108255	DOWN	chr3	108835257	108835266	RUNX2	MA0511.2	7.55803	+	108834588	108835622	0.96643	0.63805	1	1	0.52599	+	ENSG00000163519	TRAT1	-1.52341	-2.87471
Peak_108255	DOWN	chr3	108835233	108835243	TBX21	MA0690.1	8.38952	-	108834588	108835622	0.96643	0.57095	1	0	0.66188	+	ENSG00000163519	TRAT1	-1.52341	-2.87471
Peak_108255	DOWN	chr3	108835209	108835223	TCF7L2	MA0523.1	9.68114	+	108834588	108835622	0.80309	0.58861	1	0	0.38704	+	ENSG00000163519	TRAT1	-1.52341	-2.87471
Peak_108255	DOWN	chr3	108835364	108835376	ZNF384	MA1125.1	9.15187	-	108834588	108835622	0.66295	0.59085	1	0	0.14158	+	ENSG00000163519	TRAT1	-1.52341	-2.87471
Peak_108255	DOWN	chr3	108835322	108835340	ZNF684	MA1600.1	4.64776	+	108834588	108835622	1.11104	0.69162	1	1	0.60811	+	ENSG00000163519	TRAT1	-1.52341	-2.87471
Peak_108255	DOWN	chr3	108835314	108835324	ZNF75D	MA1601.1	7.31091	-	108834588	108835622	1.25549	0.87748	1	1	0.46824	+	ENSG00000163519	TRAT1	-1.52341	-2.87471
Peak_108534	DOWN	chr3	112086402	112086412	MXI1	MA1108.2	8.38749	+	112085616	112086912	0.63129	0.41692	1	0	0.49372	+	ENSG00000114529	C3orf52	-1.36794	-2.58103
Peak_108537	DOWN	chr3	112129097	112129111	ELF1	MA0473.3	7.20399	-	112128791	112129424	1.1054	0.8562	1	1	0.33153	-	ENSG00000174500	GCSAM	-1.19036	-2.2821
Peak_108537	DOWN	chr3	112129000	112129013	ESRRA	MA0592.3	10.2935	-	112128791	112129424	0.99352	0.8247	1	1	0.23991	-	ENSG00000174500	GCSAM	-1.19036	-2.2821
Peak_108537	DOWN	chr3	112129190	112129201	FOS	MA0476.1	7.05291	-	112128791	112129424	0.73201	0.50515	1	0	0.45391	-	ENSG00000174500	GCSAM	-1.19036	-2.2821
Peak_108537	DOWN	chr3	112129191	112129202	FOSL2	MA0478.1	6.84489	-	112128791	112129424	0.73201	0.50515	1	0	0.45391	-	ENSG00000174500	GCSAM	-1.19036	-2.2821
Peak_108537	DOWN	chr3	112129240	112129248	GATA3	MA0037.3	8.78237	+	112128791	112129424	0.77124	0.81036	1	1	-0.06277	-	ENSG00000174500	GCSAM	-1.19036	-2.2821
Peak_108537	DOWN	chr3	112129100	112129112	IKZF1	MA1508.1	8.94116	-	112128791	112129424	1.1054	0.8562	1	1	0.33153	-	ENSG00000174500	GCSAM	-1.19036	-2.2821
Peak_108537	DOWN	chr3	112129060	112129075	LEF1	MA0768.1	7.25777	+	112128791	112129424	1.15323	0.74065	1	1	0.57136	-	ENSG00000174500	GCSAM	-1.19036	-2.2821
Peak_108537	DOWN	chr3	112129246	112129257	MAZ	MA1522.1	9.68731	-	112128791	112129424	0.92953	1.13778	1	1	-0.2638	-	ENSG00000174500	GCSAM	-1.19036	-2.2821
Peak_108537	DOWN	chr3	112129196	112129204	MGA	MA0801.1	7.82435	-	112128791	112129424	0.64855	0.50515	1	0	0.30301	-	ENSG00000174500	GCSAM	-1.19036	-2.2821
Peak_108537	DOWN	chr3	112129001	112129010	NR2C1	MA1535.1	7.83221	-	112128791	112129424	0.99352	0.8247	1	1	0.23991	-	ENSG00000174500	GCSAM	-1.19036	-2.2821
Peak_108537	DOWN	chr3	112129001	112129009	NR4A2	MA0160.1	9.02411	-	112128791	112129424	0.99352	0.8247	1	1	0.23991	-	ENSG00000174500	GCSAM	-1.19036	-2.2821
Peak_108537	DOWN	chr3	112129074	112129084	PLAGL2	MA1548.1	7.86718	-	112128791	112129424	1.15323	0.74065	1	1	0.57136	-	ENSG00000174500	GCSAM	-1.19036	-2.2821
Peak_108537	DOWN	chr3	112129160	112129174	RFX1	MA0509.2	11.9098	+	112128791	112129424	0.73201	0.67299	1	1	0.10505	-	ENSG00000174500	GCSAM	-1.19036	-2.2821
Peak_108537	DOWN	chr3	112129161	112129177	RFX2	MA0600.2	9.76675	+	112128791	112129424	0.73201	0.63983	1	1	0.16761	-	ENSG00000174500	GCSAM	-1.19036	-2.2821
Peak_108537	DOWN	chr3	112129160	112129174	RFX3	MA0798.2	10.8093	+	112128791	112129424	0.73201	0.67299	1	1	0.10505	-	ENSG00000174500	GCSAM	-1.19036	-2.2821
Peak_108537	DOWN	chr3	112129161	112129177	RFX5	MA0510.2	10.9493	-	112128791	112129424	0.73201	0.63983	1	1	0.16761	-	ENSG00000174500	GCSAM	-1.19036	-2.2821
Peak_108537	DOWN	chr3	112129156	112129166	SOX4	MA0867.2	8.14692	-	112128791	112129424	0.74305	0.7106	1	1	0.05606	-	ENSG00000174500	GCSAM	-1.19036	-2.2821
Peak_108537	DOWN	chr3	112129016	112129027	TCF3	MA0522.3	8.05336	+	112128791	112129424	0.99352	0.73337	1	1	0.38852	-	ENSG00000174500	GCSAM	-1.19036	-2.2821
Peak_108537	DOWN	chr3	112129062	112129073	TCF7	MA0769.2	9.09989	-	112128791	112129424	1.15323	0.74065	1	1	0.57136	-	ENSG00000174500	GCSAM	-1.19036	-2.2821
Peak_108537	DOWN	chr3	112129060	112129074	TCF7L2	MA0523.1	8.58433	+	112128791	112129424	1.15323	0.74065	1	1	0.57136	-	ENSG00000174500	GCSAM	-1.19036	-2.2821
Peak_108537	DOWN	chr3	112129144	112129156	TEF	MA0843.1	6.51687	+	112128791	112129424	0.75751	0.7106	1	1	0.08035	-	ENSG00000174500	GCSAM	-1.19036	-2.2821
Peak_108537	DOWN	chr3	112129211	112129221	TFCP2	MA0145.3	8.90071	+	112128791	112129424	0.7042	0.56882	1	0	0.26292	-	ENSG00000174500	GCSAM	-1.19036	-2.2821
Peak_108537	DOWN	chr3	112128977	112128991	ZKSCAN5	MA1652.1	7.13554	+	112128791	112129424	0.66816	0.728	1	1	-0.10709	-	ENSG00000174500	GCSAM	-1.19036	-2.2821
Peak_108537	DOWN	chr3	112129245	112129257	ZNF148	MA1653.1	8.56734	-	112128791	112129424	0.92953	1.13778	1	1	-0.2638	-	ENSG00000174500	GCSAM	-1.19036	-2.2821
Peak_108537	DOWN	chr3	112129231	112129244	ZNF24	MA1124.1	8.0634	-	112128791	112129424	0.75934	0.7289	1	1	0.05152	-	ENSG00000174500	GCSAM	-1.19036	-2.2821
Peak_108538	DOWN	chr3	112133233	112133248	MAF	MA1520.1	9.8755	+	112132981	112133613	0.7809	0.38123	1	0	0.86097	-	ENSG00000174500	GCSAM	-1.19036	-2.2821
Peak_108538	DOWN	chr3	112133307	112133318	NRF1	MA0506.1	7.82126	+	112132981	112133613	0.80276	0.41487	1	0	0.80014	-	ENSG00000174500	GCSAM	-1.19036	-2.2821
Peak_108538	DOWN	chr3	112133317	112133335	TP53	MA0106.3	8.50928	+	112132981	112133613	0.6999	0.41487	1	0	0.62733	-	ENSG00000174500	GCSAM	-1.19036	-2.2821
Peak_108538	DOWN	chr3	112133317	112133335	TP63	MA0525.2	9.66084	-	112132981	112133613	0.6999	0.41487	1	0	0.62733	-	ENSG00000174500	GCSAM	-1.19036	-2.2821
Peak_108538	DOWN	chr3	112133287	112133299	ZNF148	MA1653.1	7.82008	-	112132981	112133613	0.80276	0.41487	1	0	0.80014	-	ENSG00000174500	GCSAM	-1.19036	-2.2821
Peak_108538	DOWN	chr3	112133286	112133298	ZNF263	MA0528.2	9.88107	+	112132981	112133613	0.80276	0.41487	1	0	0.80014	-	ENSG00000174500	GCSAM	-1.19036	-2.2821
Peak_108538	DOWN	chr3	112133239	112133251	ZNF317	MA1593.1	10.5768	+	112132981	112133613	0.7809	0.41982	1	0	0.75152	-	ENSG00000174500	GCSAM	-1.19036	-2.2821
Peak_108538	DOWN	chr3	112133284	112133302	ZNF684	MA1600.1	7.0026	-	112132981	112133613	0.80276	0.41487	1	0	0.80014	-	ENSG00000174500	GCSAM	-1.19036	-2.2821
Peak_108607	DOWN	chr3	112973923	112973938	AR	MA0007.2	9.70644	-	112973248	112974412	0.81616	0.45246	1	0	0.72112	-	ENSG00000163606	CD200R1	-1.30021	-2.46264
Peak_108607	DOWN	chr3	112973854	112973872	IRF2	MA0051.1	6.88894	+	112973248	112974412	0.70998	0.39406	1	0	0.70376	-	ENSG00000163606	CD200R1	-1.30021	-2.46264
Peak_108607	DOWN	chr3	112973869	112973880	KLF16	MA0741.1	8.17409	+	112973248	112974412	0.64886	0.36185	1	0	0.68735	-	ENSG00000163606	CD200R1	-1.30021	-2.46264
Peak_108607	DOWN	chr3	112973867	112973883	KLF9	MA1107.2	8.07593	+	112973248	112974412	0.64068	0.32301	1	0	0.79605	-	ENSG00000163606	CD200R1	-1.30021	-2.46264
Peak_108607	DOWN	chr3	112973902	112973916	RFX1	MA0509.2	7.1213	-	112973248	112974412	0.82939	0.51594	1	0	0.58693	-	ENSG00000163606	CD200R1	-1.30021	-2.46264
Peak_108607	DOWN	chr3	112973829	112973849	RREB1	MA0073.1	9.05683	+	112973248	112974412	0.66226	0.41298	1	0	0.56375	-	ENSG00000163606	CD200R1	-1.30021	-2.46264
Peak_108607	DOWN	chr3	112973866	112973881	SP1	MA0079.4	4.76287	+	112973248	112974412	0.65179	0.36495	1	0	0.68345	-	ENSG00000163606	CD200R1	-1.30021	-2.46264
Peak_108607	DOWN	chr3	112973866	112973883	SP4	MA0685.1	5.02391	+	112973248	112974412	0.64886	0.36185	1	0	0.68735	-	ENSG00000163606	CD200R1	-1.30021	-2.46264
Peak_109186	DOWN	chr3	121432305	121432320	LEF1	MA0768.1	7.15242	+	121431918	121432457	0.66337	0.41325	1	0	0.56508	-	ENSG00000051341	POLQ	-1.20369	-2.30328
Peak_109186	DOWN	chr3	121432307	121432318	TCF7	MA0769.2	9.96185	-	121431918	121432457	0.66337	0.41325	1	0	0.56508	-	ENSG00000051341	POLQ	-1.20369	-2.30328
Peak_109186	DOWN	chr3	121432305	121432319	TCF7L2	MA0523.1	9.49176	+	121431918	121432457	0.66337	0.41325	1	0	0.56508	-	ENSG00000051341	POLQ	-1.20369	-2.30328
Peak_109186	DOWN	chr3	121432276	121432288	ZNF263	MA0528.2	8.27739	+	121431918	121432457	0.64495	0.38521	1	0	0.60994	-	ENSG00000051341	POLQ	-1.20369	-2.30328
Peak_109190	DOWN	chr3	121545965	121545978	E2F6	MA0471.2	9.84815	-	121545675	121547107	0.87395	0.61538	1	0	0.44068	-	ENSG00000051341	POLQ	-1.20369	-2.30328
Peak_109190	DOWN	chr3	121546088	121546100	ELF4	MA0641.1	6.3671	-	121545675	121547107	0.96146	0.6449	1	1	0.50612	-	ENSG00000051341	POLQ	-1.20369	-2.30328
Peak_109190	DOWN	chr3	121546088	121546098	ELK1	MA0028.2	9.56955	-	121545675	121547107	0.96146	0.6449	1	1	0.50612	-	ENSG00000051341	POLQ	-1.20369	-2.30328
Peak_109190	DOWN	chr3	121546088	121546098	ELK3	MA0759.1	8.84248	-	121545675	121547107	0.96146	0.6449	1	1	0.50612	-	ENSG00000051341	POLQ	-1.20369	-2.30328
Peak_109190	DOWN	chr3	121546087	121546098	ELK4	MA0076.2	8.79338	+	121545675	121547107	0.96146	0.6449	1	1	0.50612	-	ENSG00000051341	POLQ	-1.20369	-2.30328
Peak_109190	DOWN	chr3	121546088	121546098	ERF	MA0760.1	8.47358	-	121545675	121547107	0.96146	0.6449	1	1	0.50612	-	ENSG00000051341	POLQ	-1.20369	-2.30328
Peak_109190	DOWN	chr3	121546088	121546098	ETS1	MA0098.3	8.34193	-	121545675	121547107	0.96146	0.6449	1	1	0.50612	-	ENSG00000051341	POLQ	-1.20369	-2.30328
Peak_109190	DOWN	chr3	121546089	121546099	ETS2	MA1484.1	9.133	-	121545675	121547107	0.96146	0.6449	1	1	0.50612	-	ENSG00000051341	POLQ	-1.20369	-2.30328
Peak_109190	DOWN	chr3	121546088	121546098	ETV3	MA0763.1	8.56398	-	121545675	121547107	0.96146	0.6449	1	1	0.50612	-	ENSG00000051341	POLQ	-1.20369	-2.30328
Peak_109190	DOWN	chr3	121546087	121546098	ETV5	MA0765.2	8.8687	+	121545675	121547107	0.96146	0.6449	1	1	0.50612	-	ENSG00000051341	POLQ	-1.20369	-2.30328
Peak_109190	DOWN	chr3	121546088	121546098	FLI1	MA0475.2	8.22207	-	121545675	121547107	0.96146	0.6449	1	1	0.50612	-	ENSG00000051341	POLQ	-1.20369	-2.30328
Peak_109190	DOWN	chr3	121546094	121546109	NR2C2	MA0504.1	6.99969	-	121545675	121547107	0.96146	0.6449	1	1	0.50612	-	ENSG00000051341	POLQ	-1.20369	-2.30328
Peak_109190	DOWN	chr3	121545951	121545961	TFAP4	MA0691.1	6.92549	+	121545675	121547107	0.87395	0.61538	1	0	0.44068	-	ENSG00000051341	POLQ	-1.20369	-2.30328
Peak_109190	DOWN	chr3	121545965	121545976	TFDP1	MA1122.1	9.06639	-	121545675	121547107	0.87395	0.61538	1	0	0.44068	-	ENSG00000051341	POLQ	-1.20369	-2.30328
Peak_109190	DOWN	chr3	121546086	121546099	ZBTB7A	MA0750.2	8.31153	-	121545675	121547107	0.96146	0.6449	1	1	0.50612	-	ENSG00000051341	POLQ	-1.20369	-2.30328
Peak_109190	DOWN	chr3	121546098	121546112	ZNF135	MA1587.1	7.18285	+	121545675	121547107	0.85164	0.62108	1	0	0.39622	-	ENSG00000051341	POLQ	-1.20369	-2.30328
Peak_112676	DOWN	chr3	172750709	172750722	CREB1	MA0018.4	9.37467	-	172750229	172751309	1.62167	1.74129	1	1	-0.09645	+	ENSG00000114346	ECT2	-1.26727	-2.40706
Peak_112676	DOWN	chr3	172750534	172750553	CTCF	MA0139.1	13.5541	-	172750229	172751309	2.63766	2.32052	1	1	0.17705	+	ENSG00000114346	ECT2	-1.26727	-2.40706
Peak_112676	DOWN	chr3	172750452	172750466	ELF1	MA0473.3	8.62942	+	172750229	172751309	1.40355	1.4832	1	1	-0.07407	+	ENSG00000114346	ECT2	-1.26727	-2.40706
Peak_112676	DOWN	chr3	172750538	172750552	ELF1	MA0473.3	7.51231	-	172750229	172751309	2.63766	2.32052	1	1	0.17705	+	ENSG00000114346	ECT2	-1.26727	-2.40706
Peak_112676	DOWN	chr3	172750452	172750466	ETV1	MA0761.2	8.86997	+	172750229	172751309	1.40355	1.4832	1	1	-0.07407	+	ENSG00000114346	ECT2	-1.26727	-2.40706
Peak_112676	DOWN	chr3	172750551	172750561	ETV3	MA0763.1	7.96692	-	172750229	172751309	2.63766	2.32052	1	1	0.17705	+	ENSG00000114346	ECT2	-1.26727	-2.40706
Peak_112676	DOWN	chr3	172750454	172750465	ETV5	MA0765.2	7.54979	-	172750229	172751309	1.40355	1.4832	1	1	-0.07407	+	ENSG00000114346	ECT2	-1.26727	-2.40706
Peak_112676	DOWN	chr3	172750463	172750477	FOXK1	MA0852.2	7.81961	-	172750229	172751309	1.42318	1.57362	1	1	-0.13517	+	ENSG00000114346	ECT2	-1.26727	-2.40706
Peak_112676	DOWN	chr3	172750465	172750476	FOXK2	MA1103.2	8.71997	-	172750229	172751309	1.42318	1.57362	1	1	-0.13517	+	ENSG00000114346	ECT2	-1.26727	-2.40706
Peak_112676	DOWN	chr3	172750466	172750474	FOXO3	MA0157.2	10.141	-	172750229	172751309	1.42318	1.57362	1	1	-0.13517	+	ENSG00000114346	ECT2	-1.26727	-2.40706
Peak_112676	DOWN	chr3	172750467	172750474	FOXO4	MA0848.1	9.04224	-	172750229	172751309	1.42318	1.57362	1	1	-0.13517	+	ENSG00000114346	ECT2	-1.26727	-2.40706
Peak_112676	DOWN	chr3	172750465	172750476	FOXP1	MA0481.3	9.01457	-	172750229	172751309	1.42318	1.57362	1	1	-0.13517	+	ENSG00000114346	ECT2	-1.26727	-2.40706
Peak_112676	DOWN	chr3	172750467	172750474	FOXP3	MA0850.1	8.28442	-	172750229	172751309	1.42318	1.57362	1	1	-0.13517	+	ENSG00000114346	ECT2	-1.26727	-2.40706
Peak_112676	DOWN	chr3	172750477	172750484	FOXP3	MA0850.1	6.75203	+	172750229	172751309	1.44237	1.57362	1	1	-0.11721	+	ENSG00000114346	ECT2	-1.26727	-2.40706
Peak_112676	DOWN	chr3	172750402	172750423	IRF1	MA0050.2	7.54962	-	172750229	172751309	0.7124	1.06662	1	1	-0.51758	+	ENSG00000114346	ECT2	-1.26727	-2.40706
Peak_112676	DOWN	chr3	172750387	172750401	IRF5	MA1420.1	9.19494	-	172750229	172751309	0.7124	1.06662	1	1	-0.51758	+	ENSG00000114346	ECT2	-1.26727	-2.40706
Peak_112676	DOWN	chr3	172750387	172750402	IRF9	MA0653.1	1.41421	-	172750229	172751309	0.7124	1.06662	1	1	-0.51758	+	ENSG00000114346	ECT2	-1.26727	-2.40706
Peak_112676	DOWN	chr3	172751011	172751022	KLF10	MA1511.1	8.39882	+	172750229	172751309	0.71413	0.55332	1	0	0.31384	+	ENSG00000114346	ECT2	-1.26727	-2.40706
Peak_112676	DOWN	chr3	172751011	172751022	KLF11	MA1512.1	7.84666	+	172750229	172751309	0.71413	0.55332	1	0	0.31384	+	ENSG00000114346	ECT2	-1.26727	-2.40706
Peak_112676	DOWN	chr3	172751011	172751022	KLF16	MA0741.1	8.99216	+	172750229	172751309	0.71413	0.55332	1	0	0.31384	+	ENSG00000114346	ECT2	-1.26727	-2.40706
Peak_112676	DOWN	chr3	172750419	172750430	KLF2	MA1515.1	8.47597	-	172750229	172751309	0.7124	1.06662	1	1	-0.51758	+	ENSG00000114346	ECT2	-1.26727	-2.40706
Peak_112676	DOWN	chr3	172751010	172751021	KLF2	MA1515.1	8.19584	+	172750229	172751309	0.72045	0.55332	1	0	0.32489	+	ENSG00000114346	ECT2	-1.26727	-2.40706
Peak_112676	DOWN	chr3	172750418	172750430	KLF4	MA0039.4	10.0282	-	172750229	172751309	0.7124	1.06662	1	1	-0.51758	+	ENSG00000114346	ECT2	-1.26727	-2.40706
Peak_112676	DOWN	chr3	172751010	172751022	KLF4	MA0039.4	10.1161	+	172750229	172751309	0.71413	0.55332	1	0	0.31384	+	ENSG00000114346	ECT2	-1.26727	-2.40706
Peak_112676	DOWN	chr3	172750419	172750429	KLF5	MA0599.1	9.95988	-	172750229	172751309	0.7124	1.06662	1	1	-0.51758	+	ENSG00000114346	ECT2	-1.26727	-2.40706
Peak_112676	DOWN	chr3	172751011	172751021	KLF5	MA0599.1	8.60018	+	172750229	172751309	0.71413	0.55332	1	0	0.31384	+	ENSG00000114346	ECT2	-1.26727	-2.40706
Peak_112676	DOWN	chr3	172750419	172750430	KLF6	MA1517.1	7.59071	-	172750229	172751309	0.7124	1.06662	1	1	-0.51758	+	ENSG00000114346	ECT2	-1.26727	-2.40706
Peak_112676	DOWN	chr3	172750415	172750431	KLF9	MA1107.2	8.81016	-	172750229	172751309	0.7124	1.06662	1	1	-0.51758	+	ENSG00000114346	ECT2	-1.26727	-2.40706
Peak_112676	DOWN	chr3	172750399	172750414	MEF2A	MA0052.4	7.9923	+	172750229	172751309	0.7124	1.06662	1	1	-0.51758	+	ENSG00000114346	ECT2	-1.26727	-2.40706
Peak_112676	DOWN	chr3	172750626	172750637	NFYA	MA0060.3	9.32836	+	172750229	172751309	1.85274	1.72633	1	1	0.09612	+	ENSG00000114346	ECT2	-1.26727	-2.40706
Peak_112676	DOWN	chr3	172750665	172750676	NFYA	MA0060.3	10.0382	+	172750229	172751309	1.96962	1.95977	1	1	0.00685	+	ENSG00000114346	ECT2	-1.26727	-2.40706
Peak_112676	DOWN	chr3	172750721	172750732	NFYA	MA0060.3	7.65887	+	172750229	172751309	1.62167	1.74129	1	1	-0.09645	+	ENSG00000114346	ECT2	-1.26727	-2.40706
Peak_112676	DOWN	chr3	172750626	172750637	NFYC	MA1644.1	9.11229	+	172750229	172751309	1.85274	1.72633	1	1	0.09612	+	ENSG00000114346	ECT2	-1.26727	-2.40706
Peak_112676	DOWN	chr3	172750665	172750676	NFYC	MA1644.1	9.48596	+	172750229	172751309	1.96962	1.95977	1	1	0.00685	+	ENSG00000114346	ECT2	-1.26727	-2.40706
Peak_112676	DOWN	chr3	172750697	172750707	RBPJ	MA1116.1	8.44503	+	172750229	172751309	1.62167	1.74129	1	1	-0.09645	+	ENSG00000114346	ECT2	-1.26727	-2.40706
Peak_112676	DOWN	chr3	172750994	172751004	RELA	MA0107.1	8.56594	-	172750229	172751309	0.72045	0.55332	1	0	0.32489	+	ENSG00000114346	ECT2	-1.26727	-2.40706
Peak_112676	DOWN	chr3	172750487	172750503	RFX2	MA0600.2	5.59044	+	172750229	172751309	1.44237	1.57362	1	1	-0.11721	+	ENSG00000114346	ECT2	-1.26727	-2.40706
Peak_112676	DOWN	chr3	172751007	172751027	RREB1	MA0073.1	8.39678	+	172750229	172751309	0.71413	0.55332	1	0	0.31384	+	ENSG00000114346	ECT2	-1.26727	-2.40706
Peak_112676	DOWN	chr3	172750499	172750509	SNAI3	MA1559.1	8.04889	-	172750229	172751309	1.44237	1.57362	1	1	-0.11721	+	ENSG00000114346	ECT2	-1.26727	-2.40706
Peak_112676	DOWN	chr3	172750667	172750684	SP2	MA0516.2	7.07439	+	172750229	172751309	1.96962	1.95977	1	1	0.00685	+	ENSG00000114346	ECT2	-1.26727	-2.40706
Peak_112676	DOWN	chr3	172751010	172751023	SP3	MA0746.2	7.63612	+	172750229	172751309	0.71413	0.55332	1	0	0.31384	+	ENSG00000114346	ECT2	-1.26727	-2.40706
Peak_112676	DOWN	chr3	172750499	172750510	TCF3	MA0522.3	8.51248	+	172750229	172751309	1.44237	1.57362	1	1	-0.11721	+	ENSG00000114346	ECT2	-1.26727	-2.40706
Peak_112676	DOWN	chr3	172750498	172750511	TCF4	MA0830.2	8.13738	+	172750229	172751309	1.44237	1.57362	1	1	-0.11721	+	ENSG00000114346	ECT2	-1.26727	-2.40706
Peak_112676	DOWN	chr3	172750716	172750726	TCFL5	MA0632.2	8.78192	+	172750229	172751309	1.62167	1.74129	1	1	-0.09645	+	ENSG00000114346	ECT2	-1.26727	-2.40706
Peak_112676	DOWN	chr3	172750453	172750466	ZBTB7A	MA0750.2	7.60928	+	172750229	172751309	1.40355	1.4832	1	1	-0.07407	+	ENSG00000114346	ECT2	-1.26727	-2.40706
Peak_112676	DOWN	chr3	172750549	172750562	ZBTB7A	MA0750.2	7.77076	-	172750229	172751309	2.63766	2.32052	1	1	0.17705	+	ENSG00000114346	ECT2	-1.26727	-2.40706
Peak_112676	DOWN	chr3	172750536	172750550	ZNF135	MA1587.1	8.31088	+	172750229	172751309	2.63766	2.32052	1	1	0.17705	+	ENSG00000114346	ECT2	-1.26727	-2.40706
Peak_112676	DOWN	chr3	172751010	172751022	ZNF148	MA1653.1	7.12634	+	172750229	172751309	0.71413	0.55332	1	0	0.31384	+	ENSG00000114346	ECT2	-1.26727	-2.40706
Peak_112676	DOWN	chr3	172750437	172750443	ZNF354C	MA0130.1	6.8609	+	172750229	172751309	1.05705	1.32409	1	1	-0.29764	+	ENSG00000114346	ECT2	-1.26727	-2.40706
Peak_112676	DOWN	chr3	172750400	172750412	ZNF384	MA1125.1	12.4833	+	172750229	172751309	0.7124	1.06662	1	1	-0.51758	+	ENSG00000114346	ECT2	-1.26727	-2.40706
Peak_112676	DOWN	chr3	172750597	172750611	ZNF449	MA1656.1	9.8018	-	172750229	172751309	1.88256	1.79962	1	1	0.06139	+	ENSG00000114346	ECT2	-1.26727	-2.40706
Peak_112676	DOWN	chr3	172751009	172751022	ZNF740	MA0753.2	7.29002	+	172750229	172751309	0.72045	0.55332	1	0	0.32489	+	ENSG00000114346	ECT2	-1.26727	-2.40706
Peak_113833	DOWN	chr3	190306956	190306967	FOS	MA0476.1	8.4005	-	190306503	190307164	0.89525	1.12776	1	1	-0.30061	-	ENSG00000163347	CLDN1	-1.9012	-3.73525
Peak_113833	DOWN	chr3	190306909	190306924	IRF9	MA0653.1	0.22735	-	190306503	190307164	1.1286	1.56654	1	1	-0.43726	-	ENSG00000163347	CLDN1	-1.9012	-3.73525
Peak_113833	DOWN	chr3	190306977	190306992	IRF9	MA0653.1	0.22735	-	190306503	190307164	0.89525	1.00515	1	1	-0.14991	-	ENSG00000163347	CLDN1	-1.9012	-3.73525
Peak_113833	DOWN	chr3	190306789	190306799	NFATC3	MA0625.1	8.72001	-	190306503	190307164	0.78788	1.35537	1	1	-0.70766	-	ENSG00000163347	CLDN1	-1.9012	-3.73525
Peak_113833	DOWN	chr3	190306857	190306867	NFATC3	MA0625.1	8.0046	-	190306503	190307164	1.10739	1.9841	1	1	-0.78333	-	ENSG00000163347	CLDN1	-1.9012	-3.73525
Peak_113833	DOWN	chr3	190306925	190306935	NFATC3	MA0625.1	8.0046	-	190306503	190307164	1.1286	1.56654	1	1	-0.43726	-	ENSG00000163347	CLDN1	-1.9012	-3.73525
Peak_113833	DOWN	chr3	190306849	190306860	SOX12	MA1561.1	7.90728	-	190306503	190307164	1.10739	1.9841	1	1	-0.78333	-	ENSG00000163347	CLDN1	-1.9012	-3.73525
Peak_113833	DOWN	chr3	190306917	190306928	SOX12	MA1561.1	7.90728	-	190306503	190307164	1.1286	1.56654	1	1	-0.43726	-	ENSG00000163347	CLDN1	-1.9012	-3.73525
Peak_113833	DOWN	chr3	190306985	190306996	SOX12	MA1561.1	7.90728	-	190306503	190307164	0.89525	0.94632	1	1	-0.0716	-	ENSG00000163347	CLDN1	-1.9012	-3.73525
Peak_113833	DOWN	chr3	190306777	190306787	TFAP4	MA0691.1	7.40004	+	190306503	190307164	0.78788	1.35537	1	1	-0.70766	-	ENSG00000163347	CLDN1	-1.9012	-3.73525
Peak_113833	DOWN	chr3	190306961	190306969	TFE3	MA0831.2	7.85453	-	190306503	190307164	0.89525	1.12776	1	1	-0.30061	-	ENSG00000163347	CLDN1	-1.9012	-3.73525
Peak_113833	DOWN	chr3	190306959	190306973	USF2	MA0526.3	7.35997	-	190306503	190307164	0.89525	1.12776	1	1	-0.30061	-	ENSG00000163347	CLDN1	-1.9012	-3.73525
Peak_113833	DOWN	chr3	190306776	190306788	ZNF317	MA1593.1	8.31935	+	190306503	190307164	0.78788	1.35537	1	1	-0.70766	-	ENSG00000163347	CLDN1	-1.9012	-3.73525
Peak_115664	DOWN	chr4	16916915	16916934	CTCF	MA0139.1	11.854	-	16916666	16917410	0.85232	0.40125	1	0	0.9146	-	ENSG00000169744	LDB2	-2.18545	-4.5487
Peak_115664	DOWN	chr4	16916967	16916979	GFI1	MA0038.2	8.32215	+	16916666	16917410	0.97354	0.40791	1	0	1.0673	-	ENSG00000169744	LDB2	-2.18545	-4.5487
Peak_115664	DOWN	chr4	16916971	16916979	MGA	MA0801.1	7.82435	-	16916666	16917410	0.97354	0.40791	1	0	1.0673	-	ENSG00000169744	LDB2	-2.18545	-4.5487
Peak_115664	DOWN	chr4	16916850	16916863	NFKB1	MA0105.4	7.80529	-	16916666	16917410	0.93805	0.40177	1	0	1.03644	-	ENSG00000169744	LDB2	-2.18545	-4.5487
Peak_115664	DOWN	chr4	16916850	16916863	NFKB2	MA0778.1	8.68668	+	16916666	16917410	0.93805	0.40177	1	0	1.03644	-	ENSG00000169744	LDB2	-2.18545	-4.5487
Peak_115664	DOWN	chr4	16916954	16916966	POU2F1	MA0785.1	7.2329	+	16916666	16917410	0.97354	0.40791	1	0	1.0673	-	ENSG00000169744	LDB2	-2.18545	-4.5487
Peak_115664	DOWN	chr4	16916955	16916968	POU2F2	MA0507.1	7.77071	-	16916666	16917410	0.97354	0.40791	1	0	1.0673	-	ENSG00000169744	LDB2	-2.18545	-4.5487
Peak_115664	DOWN	chr4	16916851	16916861	REL	MA0101.1	7.49996	+	16916666	16917410	0.93805	0.40177	1	0	1.03644	-	ENSG00000169744	LDB2	-2.18545	-4.5487
Peak_115664	DOWN	chr4	16916970	16916980	SREBF1	MA0595.1	9.43356	+	16916666	16917410	0.97354	0.40791	1	0	1.0673	-	ENSG00000169744	LDB2	-2.18545	-4.5487
Peak_115664	DOWN	chr4	16916970	16916980	SREBF2	MA0596.1	9.69311	-	16916666	16917410	0.97354	0.40791	1	0	1.0673	-	ENSG00000169744	LDB2	-2.18545	-4.5487
Peak_115664	DOWN	chr4	16916932	16916943	TFAP2E	MA1569.1	8.57083	-	16916666	16917410	0.74824	0.40125	1	0	0.74918	-	ENSG00000169744	LDB2	-2.18545	-4.5487
Peak_115664	DOWN	chr4	16916818	16916827	THAP1	MA0597.1	7.22696	+	16916666	16917410	0.7714	0.34091	1	0	0.96945	-	ENSG00000169744	LDB2	-2.18545	-4.5487
Peak_115664	DOWN	chr4	16916858	16916871	ZBTB6	MA1581.1	8.27606	+	16916666	16917410	0.93805	0.40177	1	0	1.03644	-	ENSG00000169744	LDB2	-2.18545	-4.5487
Peak_116933	DOWN	chr4	37686523	37686536	E2F6	MA0471.2	7.58071	-	37685935	37687065	2.65154	3.30271	1	1	-0.3056	-	ENSG00000181826	RELL1	-1.59269	-3.01612
Peak_116933	DOWN	chr4	37686562	37686575	E2F6	MA0471.2	7.85258	-	37685935	37687065	2.55174	2.91205	1	1	-0.18326	-	ENSG00000181826	RELL1	-1.59269	-3.01612
Peak_116933	DOWN	chr4	37686733	37686750	ESR1	MA0112.3	5.20215	-	37685935	37687065	3.66019	3.57503	1	1	0.03297	-	ENSG00000181826	RELL1	-1.59269	-3.01612
Peak_116933	DOWN	chr4	37686692	37686702	HES1	MA1099.2	9.68012	+	37685935	37687065	4.12785	4.26776	1	1	-0.04688	-	ENSG00000181826	RELL1	-1.59269	-3.01612
Peak_116933	DOWN	chr4	37686618	37686629	KLF10	MA1511.1	9.0895	+	37685935	37687065	3.50891	4.01909	1	1	-0.19035	-	ENSG00000181826	RELL1	-1.59269	-3.01612
Peak_116933	DOWN	chr4	37686525	37686536	KLF11	MA1512.1	8.77479	+	37685935	37687065	2.65154	3.30271	1	1	-0.3056	-	ENSG00000181826	RELL1	-1.59269	-3.01612
Peak_116933	DOWN	chr4	37686618	37686629	KLF11	MA1512.1	9.10995	+	37685935	37687065	3.50891	4.01909	1	1	-0.19035	-	ENSG00000181826	RELL1	-1.59269	-3.01612
[truncated: 8,275 more rows]

## Sheet: duplicated_TFBS_DEGUP
Peak_ID	assDEG	TFBS_chr	TFBS_start	TFBS_end	TF	motif_id	TFBS_score	TFBS_strand	peak_start	peak_end	tTreg_score	tTconv_score	tTreg_bound	tTconv_bound	Differential TF Binding (log2FC)	gene_strand	ensembl_gene_id	hgnc_symbol	Differential Gene Expression (log2FC)	Differential Gene Expression (linear)
[truncated: 2,561 more rows]

[truncated: 1 more sheets: duplicated_TFBS_DEGDOWN]
