# Supplementary material for: Decoding mutational hotspots in human disease through the gene modules governing thymic regulatory T cells
Source: Front Immunol. 2024 Oct 15;15:1458581. doi: 10.3389/fimmu.2024.1458581 (PMC11525063; doi:10.3389/fimmu.2024.1458581)
Supplement: Supplementary Table 7 — (separate file). List of all clusters of Transcription Factors and Differentially Expressed Genes based on Differential Binding Analysis. [file Table7.xlsx]

## Sheet: Up_DEGs_clusters
ensembl_gene_id	hgnc_symbol	Cluster_target
ENSG00000039068	CDH1	6
ENSG00000048052	HDAC9	6
ENSG00000050730	TNIP3	6
ENSG00000057657	PRDM1	6
ENSG00000069667	RORA	6
ENSG00000070159	PTPN3	6
ENSG00000077238	IL4R	6
ENSG00000090975	PITPNM2	6
ENSG00000110660	SLC35F2	6
ENSG00000112378	PERP	6
ENSG00000113555	PCDH12	6
ENSG00000121380	BCL2L14	6
ENSG00000124196	GTSF1L	6
ENSG00000132589	FLOT2	6
ENSG00000134470	IL15RA	6
ENSG00000135604	STX11	6
ENSG00000137502	RAB30	6
ENSG00000144749	LRIG1	6
ENSG00000145901	TNIP1	6
ENSG00000154978	VOPP1	6
ENSG00000155307	SAMSN1	6
ENSG00000162645	GBP2	6
ENSG00000162909	CAPN2	6
ENSG00000163599	CTLA4	6
ENSG00000164849	GPR146	6
ENSG00000168675	LDLRAD4	6
ENSG00000175841	FAM172BP	6
ENSG00000176597	B3GNT5	6
ENSG00000178199	ZC3H12D	6
ENSG00000179588	ZFPM1	6
ENSG00000183401	CCDC159	6
ENSG00000185436	IFNLR1	6
ENSG00000223865	HLA-DPB1	6
ENSG00000238121	LINC00426	6
ENSG00000262001	DLGAP1-AS2	6
ENSG00000005020	SKAP2	5
ENSG00000008300	CELSR3	5
ENSG00000028277	POU2F2	5
ENSG00000070540	WIPI1	5
ENSG00000072274	TFRC	5
ENSG00000076706	MCAM	5
ENSG00000077150	NFKB2	5
ENSG00000078081	LAMP3	5
ENSG00000099985	OSM	5
ENSG00000100307	CBX7	5
ENSG00000102893	PHKB	5
ENSG00000108821	COL1A1	5
ENSG00000112290	WASF1	5
ENSG00000112759	SLC29A1	5
ENSG00000114450	GNB4	5
ENSG00000115155	OTOF	5
ENSG00000116661	FBXO2	5
ENSG00000116679	IVNS1ABP	5
ENSG00000119508	NR4A3	5
ENSG00000125430	HS3ST3B1	5
ENSG00000125898	FAM110A	5
ENSG00000126003	PLAGL2	5
ENSG00000132718	SYT11	5
ENSG00000133466	C1QTNF6	5
ENSG00000135299	ANKRD6	5
ENSG00000136830	NIBAN2	5
ENSG00000141682	PMAIP1	5
ENSG00000142327	RNPEPL1	5
ENSG00000143554	SLC27A3	5
ENSG00000145391	SETD7	5
ENSG00000147044	CASK	5
ENSG00000151229	SLC2A13	5
ENSG00000160789	LMNA	5
ENSG00000162591	MEGF6	5
ENSG00000162599	NFIA	5
ENSG00000162924	REL	5
ENSG00000163328	GPR155	5
ENSG00000166793	YPEL4	5
ENSG00000169129	AFAP1L2	5
ENSG00000169432	SCN9A	5
ENSG00000169504	CLIC4	5
ENSG00000169891	REPS2	5
ENSG00000171310	CHST11	5
ENSG00000173559	NABP1	5
ENSG00000175928	LRRN1	5
ENSG00000184226	PCDH9	5
ENSG00000184307	ZDHHC23	5
ENSG00000196154	S100A4	5
ENSG00000197879	MYO1C	5
ENSG00000204516	MICB	5
ENSG00000205885	C1RL-AS1	5
ENSG00000228784	LINC00954	5
ENSG00000237298	TTN-AS1	5
ENSG00000241163	LINC00877	5
ENSG00000245552		5
ENSG00000001084	GCLC	4
ENSG00000004139	SARM1	4
ENSG00000006062	MAP3K14	4
ENSG00000008256	CYTH3	4
ENSG00000017260	ATP2C1	4
ENSG00000019485	PRDM11	4
ENSG00000028137	TNFRSF1B	4
ENSG00000049089	COL9A2	4
ENSG00000049769	PPP1R3F	4
ENSG00000059915	PSD	4
ENSG00000065923	SLC9A7	4
ENSG00000065989	PDE4A	4
ENSG00000068724	TTC7A	4
ENSG00000069399	BCL3	4
ENSG00000070669	ASNS	4
ENSG00000081913	PHLPP1	4
ENSG00000084234	APLP2	4
ENSG00000095932	SMIM24	4
ENSG00000099814	CEP170B	4
ENSG00000099860	GADD45B	4
ENSG00000100077	GRK3	4
ENSG00000100906	NFKBIA	4
ENSG00000104856	RELB	4
ENSG00000105281	SLC1A5	4
ENSG00000105974	CAV1	4
ENSG00000110324	IL10RA	4
ENSG00000111344	RASAL1	4
ENSG00000116285	ERRFI1	4
ENSG00000117519	CNN3	4
ENSG00000118495	PLAGL1	4
ENSG00000118503	TNFAIP3	4
ENSG00000119139	TJP2	4
ENSG00000120217	CD274	4
ENSG00000120875	DUSP4	4
ENSG00000125458	NT5C	4
ENSG00000125910	S1PR4	4
ENSG00000127191	TRAF2	4
ENSG00000129657	SEC14L1	4
ENSG00000130956	HABP4	4
ENSG00000133789	SWAP70	4
ENSG00000135678	CPM	4
ENSG00000135776	ABCB10	4
ENSG00000136052	SLC41A2	4
ENSG00000136213	CHST12	4
ENSG00000138623	SEMA7A	4
ENSG00000139289	PHLDA1	4
ENSG00000141349	G6PC3	4
ENSG00000143079	CTTNBP2NL	4
ENSG00000143153	ATP1B1	4
ENSG00000143333	RGS16	4
ENSG00000143669	LYST	4
ENSG00000143845	ETNK2	4
ENSG00000144802	NFKBIZ	4
ENSG00000144824	PHLDB2	4
ENSG00000145730	PAM	4
ENSG00000146232	NFKBIE	4
ENSG00000148803	FUOM	4
ENSG00000158470	B4GALT5	4
ENSG00000159335	PTMS	4
ENSG00000162849	KIF26B	4
ENSG00000164038	SLC9B2	4
ENSG00000164626	KCNK5	4
ENSG00000165424	ZCCHC24	4
ENSG00000166228	PCBD1	4
ENSG00000167414	GNG8	4
ENSG00000167703	SLC43A2	4
ENSG00000168785	TSPAN5	4
ENSG00000170017	ALCAM	4
ENSG00000171604	CXXC5	4
ENSG00000173334	TRIB1	4
ENSG00000173905	GOLIM4	4
ENSG00000173926	MARCHF3	4
ENSG00000174165	ZDHHC24	4
ENSG00000177556	ATOX1	4
ENSG00000180346	TIGD2	4
ENSG00000183010	PYCR1	4
ENSG00000183579	ZNRF3	4
ENSG00000183696	UPP1	4
ENSG00000183971	NPW	4
ENSG00000186891	TNFRSF18	4
ENSG00000186994	KANK3	4
ENSG00000187045	TMPRSS6	4
ENSG00000196218	RYR1	4
ENSG00000196233	LCOR	4
ENSG00000196358	NTNG2	4
ENSG00000196924	FLNA	4
ENSG00000197119	SLC25A29	4
ENSG00000197329	PELI1	4
ENSG00000197948	FCHSD1	4
ENSG00000198400	NTRK1	4
ENSG00000198673	TAFA2	4
ENSG00000198814	GK	4
ENSG00000204054	LINC00963	4
ENSG00000226806	LCT-AS1	4
ENSG00000232434	AJM1	4
ENSG00000247746	USP51	4
ENSG00000266709		4
ENSG00000275183	LENG9	4
ENSG00000003147	ICA1	3
ENSG00000003402	CFLAR	3
ENSG00000005844	ITGAL	3
ENSG00000020577	SAMD4A	3
ENSG00000030419	IKZF2	3
ENSG00000033327	GAB2	3
ENSG00000049249	TNFRSF9	3
ENSG00000053524	MCF2L2	3
ENSG00000060566	CREB3L3	3
ENSG00000061918	GUCY1B1	3
ENSG00000071246	VASH1	3
ENSG00000075420	FNDC3B	3
ENSG00000077157	PPP1R12B	3
ENSG00000077522	ACTN2	3
ENSG00000080845	DLGAP4	3
ENSG00000081985	IL12RB2	3
ENSG00000082269	FAM135A	3
ENSG00000085117	CD82	3
ENSG00000085871	MGST2	3
ENSG00000090104	RGS1	3
ENSG00000090339	ICAM1	3
ENSG00000095397	WHRN	3
ENSG00000096093	EFHC1	3
ENSG00000097096	SYDE2	3
ENSG00000100162	CENPM	3
ENSG00000100889	PCK2	3
ENSG00000101230	ISM1	3
ENSG00000102780	DGKH	3
ENSG00000103056	SMPD3	3
ENSG00000103522	IL21R	3
ENSG00000104290	FZD3	3
ENSG00000104341	LAPTM4B	3
ENSG00000105369	CD79A	3
ENSG00000106665	CLIP2	3
ENSG00000107554	DNMBP	3
ENSG00000108375	RNF43	3
ENSG00000109684	CLNK	3
ENSG00000111266	DUSP16	3
ENSG00000111885	MAN1A1	3
ENSG00000112139	MDGA1	3
ENSG00000112667	DNPH1	3
ENSG00000113272	THG1L	3
ENSG00000113303	BTNL8	3
ENSG00000113369	ARRDC3	3
ENSG00000116299	KIAA1324	3
ENSG00000116717	GADD45A	3
ENSG00000119686	FLVCR2	3
ENSG00000119714	GPR68	3
ENSG00000120278	PLEKHG1	3
ENSG00000120903	CHRNA2	3
ENSG00000120915	EPHX2	3
ENSG00000120949	TNFRSF8	3
ENSG00000122299	ZC3H7A	3
ENSG00000122986	HVCN1	3
ENSG00000123411	IKZF4	3
ENSG00000124788	ATXN1	3
ENSG00000125089	SH3TC1	3
ENSG00000125841	NRSN2	3
ENSG00000127418	FGFRL1	3
ENSG00000127946	HIP1	3
ENSG00000128833	MYO5C	3
ENSG00000130222	GADD45G	3
ENSG00000131378	RFTN1	3
ENSG00000131669	NINJ1	3
ENSG00000132359		3
ENSG00000132563	REEP2	3
ENSG00000134460	IL2RA	3
ENSG00000135245	HILPDA	3
ENSG00000135605	TEC	3
ENSG00000136026	CKAP4	3
ENSG00000136286	MYO1G	3
ENSG00000136738	STAM	3
ENSG00000137265	IRF4	3
ENSG00000137747	TMPRSS13	3
ENSG00000138031	ADCY3	3
ENSG00000138166	DUSP5	3
ENSG00000138378	STAT4	3
ENSG00000139112	GABARAPL1	3
ENSG00000139187	KLRG1	3
ENSG00000140511	HAPLN3	3
ENSG00000140848	CPNE2	3
ENSG00000141337	ARSG	3
ENSG00000142173	COL6A2	3
ENSG00000142634	EFHD2	3
ENSG00000143147	GPR161	3
ENSG00000143179	UCK2	3
ENSG00000143507	DUSP10	3
ENSG00000143776	CDC42BPA	3
ENSG00000144152	FBLN7	3
ENSG00000144218	AFF3	3
ENSG00000144228	SPOPL	3
ENSG00000144642	RBMS3	3
ENSG00000144893	MED12L	3
ENSG00000144935	TRPC1	3
ENSG00000145365	TIFA	3
ENSG00000146859	TMEM140	3
ENSG00000147434	CHRNA6	3
ENSG00000149177	PTPRJ	3
ENSG00000149212	SESN3	3
ENSG00000150907	FOXO1	3
ENSG00000150995	ITPR1	3
ENSG00000153064	BANK1	3
ENSG00000153066	TXNDC11	3
ENSG00000153208	MERTK	3
ENSG00000153551	CMTM7	3
ENSG00000156127	BATF	3
ENSG00000156675	RAB11FIP1	3
ENSG00000157107	FCHO2	3
ENSG00000158710	TAGLN2	3
ENSG00000159110	IFNAR2	3
ENSG00000159423	ALDH4A1	3
ENSG00000160013	PTGIR	3
ENSG00000160183	TMPRSS3	3
ENSG00000160683	CXCR5	3
ENSG00000161405	IKZF3	3
ENSG00000162804	SNED1	3
ENSG00000163704	PRRT3	3
ENSG00000163874	ZC3H12A	3
ENSG00000164161	HHIP	3
ENSG00000164236	ANKRD33B	3
ENSG00000164270	HTR4	3
ENSG00000164684	ZNF704	3
ENSG00000164729	SLC35G3	3
ENSG00000164938	TP53INP1	3
ENSG00000165338	HECTD2	3
ENSG00000165675	ENOX2	3
ENSG00000165995	CACNB2	3
ENSG00000165996	HACD1	3
ENSG00000166145	SPINT1	3
ENSG00000168329	CX3CR1	3
ENSG00000168405	CMAHP	3
ENSG00000169860	P2RY1	3
ENSG00000170266	GLB1	3
ENSG00000170275	CRTAP	3
ENSG00000171208	NETO2	3
ENSG00000171492	LRRC8D	3
ENSG00000171777	RASGRP4	3
ENSG00000172260	NEGR1	3
ENSG00000173376	NDNF	3
ENSG00000173517	PEAK1	3
ENSG00000173809	TDRD12	3
ENSG00000174175	SELP	3
ENSG00000175471	MCTP1	3
ENSG00000176463	SLCO3A1	3
ENSG00000177311	ZBTB38	3
ENSG00000177337	DLGAP1-AS1	3
ENSG00000177426	TGIF1	3
ENSG00000178222	RNF212	3
ENSG00000178974	FBXO34	3
ENSG00000179841	AKAP5	3
ENSG00000180354	MTURN	3
ENSG00000180530	NRIP1	3
ENSG00000180694	TMEM64	3
ENSG00000181350	LRRC75A	3
ENSG00000182199	SHMT2	3
ENSG00000183508	TENT5C	3
ENSG00000184005	ST6GALNAC3	3
ENSG00000185483	ROR1	3
ENSG00000186654	PRR5	3
ENSG00000187122	SLIT1	3
ENSG00000187554	TLR5	3
ENSG00000187601	MAGEH1	3
ENSG00000188070	C11orf95	3
ENSG00000188185	LINC00265	3
ENSG00000188290	HES4	3
ENSG00000188868	ZNF563	3
ENSG00000189007	ADAT2	3
ENSG00000196220	SRGAP3	3
ENSG00000196569	LAMA2	3
ENSG00000196872	KIAA1211L	3
ENSG00000197442	MAP3K5	3
ENSG00000197943	PLCG2	3
ENSG00000198734	F5	3
ENSG00000204381	LAYN	3
ENSG00000204634	TBC1D8	3
ENSG00000204711	C9orf135	3
ENSG00000206337	HCP5	3
ENSG00000212694	LINC01089	3
ENSG00000213390	ARHGAP19	3
ENSG00000225556	C2CD4D	3
ENSG00000226979	LTA	3
ENSG00000227719		3
ENSG00000229425		3
ENSG00000231721	LINC-PINT	3
ENSG00000234883	MIR155HG	3
ENSG00000237513		3
ENSG00000243156	MICAL3	3
ENSG00000244509	APOBEC3C	3
ENSG00000245532	NEAT1	3
ENSG00000248890	HHIP-AS1	3
ENSG00000257242	LINC01619	3
ENSG00000259673	IQCH-AS1	3
ENSG00000267364		3
ENSG00000272341		3
ENSG00000272870	SAP30-DT	3
ENSG00000278607		3
ENSG00000280303	ERICD	3
ENSG00000003056	M6PR	2
ENSG00000023445	BIRC3	2
ENSG00000026103	FAS	2
ENSG00000056558	TRAF1	2
ENSG00000060642	PIGV	2
ENSG00000067082	KLF6	2
ENSG00000078804	TP53INP2	2
ENSG00000081377	CDC14B	2
ENSG00000099840	IZUMO4	2
ENSG00000100918	REC8	2
ENSG00000102034	ELF4	2
ENSG00000102096	PIM2	2
ENSG00000103254	ANTKMT	2
ENSG00000110492	MDK	2
ENSG00000112242	E2F3	2
ENSG00000112561	TFEB	2
ENSG00000113916	BCL6	2
ENSG00000124256	ZBP1	2
ENSG00000124942	AHNAK	2
ENSG00000128604	IRF5	2
ENSG00000130812	ANGPTL6	2
ENSG00000133069	TMCC2	2
ENSG00000134107	BHLHE40	2
ENSG00000135925	WNT10A	2
ENSG00000136848	DAB2IP	2
ENSG00000137166	FOXP4	2
ENSG00000137842	TMEM62	2
ENSG00000141469	SLC14A1	2
ENSG00000143167	GPA33	2
ENSG00000148832	PAOX	2
ENSG00000148848	ADAM12	2
ENSG00000149289	ZC3H12C	2
ENSG00000151773	CCDC122	2
ENSG00000151914	DST	2
ENSG00000152784	PRDM8	2
ENSG00000154269	ENPP3	2
ENSG00000154359	LONRF1	2
ENSG00000162783	IER5	2
ENSG00000163947	ARHGEF3	2
ENSG00000167077	MEI1	2
ENSG00000167483	NIBAN3	2
ENSG00000168243	GNG4	2
ENSG00000168916	ZNF608	2
ENSG00000170340	B3GNT2	2
ENSG00000170873	MTSS1	2
ENSG00000171552	BCL2L1	2
ENSG00000172794	RAB37	2
ENSG00000177406	NINJ2-AS1	2
ENSG00000178104	PDE4DIP	2
ENSG00000178719	GRINA	2
ENSG00000179088	C12orf42	2
ENSG00000179344	HLA-DQB1	2
ENSG00000179934	CCR8	2
ENSG00000181847	TIGIT	2
ENSG00000182158	CREB3L2	2
ENSG00000185477	GPRIN3	2
ENSG00000188389	PDCD1	2
ENSG00000189077	TMEM120A	2
ENSG00000196141	SPATS2L	2
ENSG00000198523	PLN	2
ENSG00000198951	NAGA	2
ENSG00000215483	LINC00598	2
ENSG00000237372		2
ENSG00000243753	HLA-L	2
ENSG00000250274		2
ENSG00000253522	MIR3142HG	2
ENSG00000272902	TBC1D8-AS1	2
ENSG00000007312	CD79B	1
ENSG00000019582	CD74	1
ENSG00000064201	TSPAN32	1
ENSG00000065911	MTHFD2	1
ENSG00000067208	EVI5	1
ENSG00000068078	FGFR3	1
ENSG00000071282	LMCD1	1
ENSG00000079950	STX7	1
ENSG00000080546	SESN1	1
ENSG00000083454	P2RX5	1
ENSG00000089692	LAG3	1
ENSG00000091140	DLD	1
ENSG00000099910	KLHL22	1
ENSG00000100365	NCF4	1
ENSG00000100385	IL2RB	1
ENSG00000100580	TMED8	1
ENSG00000100994	PYGB	1
ENSG00000102003	SYP	1
ENSG00000105855	ITGB8	1
ENSG00000106003	LFNG	1
ENSG00000106415	GLCCI1	1
ENSG00000107281	NPDC1	1
ENSG00000107331	ABCA2	1
ENSG00000107968	MAP3K8	1
ENSG00000111424	VDR	1
ENSG00000111752	PHC1	1
ENSG00000112149	CD83	1
ENSG00000116815	CD58	1
ENSG00000124126	PREX1	1
ENSG00000126821	SGPP1	1
ENSG00000129636	ITFG1	1
ENSG00000131374	TBC1D5	1
ENSG00000131389	SLC6A6	1
ENSG00000135476	ESPL1	1
ENSG00000135842	NIBAN1	1
ENSG00000136111	TBC1D4	1
ENSG00000137474	MYO7A	1
ENSG00000139926	FRMD6	1
ENSG00000141655	TNFRSF11A	1
ENSG00000146540	C7orf50	1
ENSG00000151729	SLC25A4	1
ENSG00000157593	SLC35B2	1
ENSG00000158050	DUSP2	1
ENSG00000162676	GFI1	1
ENSG00000164687	FABP5	1
ENSG00000168389	MFSD2A	1
ENSG00000170476	MZB1	1
ENSG00000170542	SERPINB9	1
ENSG00000170819	BFSP2	1
ENSG00000172995	ARPP21	1
ENSG00000175040	CHST2	1
ENSG00000175274	TP53I11	1
ENSG00000177106	EPS8L2	1
ENSG00000177989	ODF3B	1
ENSG00000180644	PRF1	1
ENSG00000183044	ABAT	1
ENSG00000184988	TMEM106A	1
ENSG00000196923	PDLIM7	1
ENSG00000204475	NCR3	1
ENSG00000239697	TNFSF12	1
ENSG00000245213		1

## Sheet: Up_TFs_clusters
TF_hgnc_symbol	jaspar_motif_id	Cluster_TF
CTCF	MA0139.1	1
ETV6	MA0645.1	2
ETS1	MA0098.3	2
IKZF1	MA1508.1	2
ELK4	MA0076.2	2
FLI1	MA0475.2	2
ETS2	MA1484.1	2
ELF4	MA0641.1	2
ELK3	MA0759.1	2
ELK1	MA0028.2	2
ETV3	MA0763.1	2
ETV1	MA0761.2	2
ETV5	MA0765.2	2
ERF	MA0760.1	2
ELF2	MA1483.1	2
ZBTB7A	MA0750.2	2
ELF1	MA0473.3	2
HIC2	MA0738.1	3
MYC	MA0147.3	3
TFEB	MA0692.1	3
ZEB1	MA0103.3	3
MAFG	MA0659.2	3
MAX	MA0058.3	3
HES1	MA1099.2	3
TFE3	MA0831.2	3
USF2	MA0526.3	3
BHLHE40	MA0464.2	3
NFYA	MA0060.3	3
ATF6	MA1466.1	3
MNT	MA0825.1	3
NFYC	MA1644.1	3
NR1D2	MA1532.1	3
MTF1	MA0863.1	3
ZBTB33	MA0527.1	3
HINFP	MA0131.2	3
USF1	MA0093.3	3
NRF1	MA0506.1	3
NFE2L2	MA0150.1	3
MLX	MA0663.1	3
ZBTB14	MA1650.1	3
NR1D1	MA1531.1	3
PBX3	MA1114.1	3
ZNF135	MA1587.1	3
GFI1	MA0038.2	3
SMAD5	MA1557.1	3
TBX19	MA0804.1	3
PRDM4	MA1647.1	3
TCF4	MA0830.2	3
THAP11	MA1573.1	3
NR2C1	MA1535.1	3
RARA	MA0729.1	3
MSANTD3	MA1523.1	3
MZF1	MA0056.2	3
RBPJ	MA1116.1	3
GATA3	MA0037.3	3
MAF	MA1520.1	3
TCFL5	MA0632.2	3
NFYB	MA0502.2	3
ZNF16	MA1654.1	3
TCF3	MA0522.3	3
ZNF341	MA1655.1	3
NR3C1	MA0113.3	3
TP63	MA0525.2	3
ZNF24	MA1124.1	3
NR3C2	MA0727.1	3
ZNF75D	MA1601.1	3
RUNX2	MA0511.2	3
ZNF282	MA1154.1	3
PRDM1	MA0508.3	3
TBX21	MA0690.1	3
MAFF	MA0495.3	3
ZKSCAN1	MA1585.1	3
AR	MA0007.2	3
SNAI3	MA1559.1	3
RUNX1	MA0002.1	3
STAT1	MA0137.3	3
ZNF354C	MA0130.1	3
ZNF652	MA1657.1	3
ZNF684	MA1600.1	3
SREBF1	MA0595.1	3
KLF13	MA0657.1	3
THAP1	MA0597.1	3
ZBTB7B	MA0694.1	3
SRF	MA0083.3	3
NFATC2	MA0152.1	3
RXRB	MA0855.1	3
NR2C2	MA0504.1	3
PPARD	MA1550.1	3
NR4A1	MA1112.2	3
ESRRA	MA0592.3	3
ZNF682	MA1599.1	3
ZBTB26	MA1579.1	3
BCL6	MA0463.2	3
NFIC	MA0161.2	3
PKNOX1	MA0782.2	3
RFX7	MA1554.1	3
RFX2	MA0600.2	3
ZNF274	MA1592.1	3
ZNF317	MA1593.1	3
RFX1	MA0509.2	3
RFX5	MA0510.2	3
RFX3	MA0798.2	3
STAT3	MA0144.2	3
VDR	MA0693.2	3
ZNF449	MA1656.1	3
PLAGL2	MA1548.1	3
HMBOX1	MA0895.1	3
TFCP2	MA0145.3	3
POU2F1	MA0785.1	3
POU2F2	MA0507.1	3
NR4A2	MA0160.1	3
RORA	MA0071.1	3
TGIF1	MA0796.1	3
TGIF2	MA0797.1	3
REST	MA0138.2	3
JUN	MA0488.1	3
RELB	MA1117.1	3
MGA	MA0801.1	3
SOX4	MA0867.2	3
NFATC3	MA0625.1	3
REL	MA0101.1	3
MXI1	MA1108.2	3
ZNF384	MA1125.1	3
SOX8	MA0868.2	3
ATF2	MA1632.1	3
VEZF1	MA1578.1	3
MYB	MA0100.3	3
E2F1	MA0024.3	3
E2F4	MA0470.2	3
E2F2	MA0864.2	3
TFAP4	MA0691.1	3
NFKB1	MA0105.4	3
CREB1	MA0018.4	3
CREM	MA0609.2	3
RELA	MA0107.1	3
TCF7	MA0769.2	3
YY1	MA0095.2	3
ZBTB6	MA1581.1	3
ESR1	MA0112.3	3
RUNX3	MA0684.2	3
TFAP2E	MA1569.1	3
ZBTB18	MA0698.1	3
TCF7L2	MA0523.1	3
SREBF2	MA0596.1	3
LEF1	MA0768.1	3
HOXB3	MA0903.1	3
CEBPG	MA0838.1	3
CEBPB	MA0466.2	3
CEBPE	MA0837.1	3
POU6F1	MA0628.1	3
MEOX1	MA0661.1	3
ATF7	MA0834.1	3
TP53	MA0106.3	3
FOXO4	MA0848.1	3
FOXP1	MA0481.3	3
PBX2	MA1113.2	3
CUX2	MA0755.1	3
FOXK2	MA1103.2	3
MEF2D	MA0773.1	3
FOXK1	MA0852.2	3
RORC	MA1151.1	3
FOXP3	MA0850.1	3
CUX1	MA0754.1	3
NFKB2	MA0778.1	3
NRL	MA0842.2	3
ZNF140	MA1589.1	3
NFIA	MA0670.1	3
NFIX	MA0671.1	3
MEF2A	MA0052.4	3
HSF2	MA0770.1	3
ZNF528	MA1597.1	3
ZNF136	MA1588.1	3
CLOCK	MA0819.1	3
HSF1	MA0486.2	3
E2F3	MA0469.3	3
FOXO3	MA0157.2	3
FOXN3	MA1489.1	3
ZBTB12	MA1649.1	3
ZNF143	MA0088.2	3
ATF4	MA0833.2	3
XBP1	MA0844.1	3
HOXB2	MA0902.2	3
SMAD3	MA0795.1	3
HIF1A	MA1106.1	3
MYBL1	MA0776.1	3
ZBED1	MA0749.1	3
MYBL2	MA0777.1	3
GMEB2	MA0862.1	3
SOX12	MA1561.1	3
NFIL3	MA0025.2	3
DBP	MA0639.1	3
TEF	MA0843.1	3
IRF3	MA1418.1	4
IRF1	MA0050.2	4
IRF2	MA0051.1	4
RREB1	MA0073.1	4
ZKSCAN5	MA1652.1	4
IRF8	MA0652.1	4
IRF9	MA0653.1	4
IRF4	MA1419.1	4
IRF7	MA0772.1	4
IRF5	MA1420.1	4
MAFK	MA0496.3	5
BATF	MA1634.1	5
FOS	MA0476.1	5
FOSL2	MA0478.1	5
BACH1	MA1633.1	5
BACH2	MA1101.2	5
JUNB	MA0490.2	5
JUND	MA0491.2	5
ZNF740	MA0753.2	6
EGR3	MA0732.1	6
ZNF263	MA0528.2	6
EGR1	MA0162.4	6
MAZ	MA1522.1	6
ZNF148	MA1653.1	6
E2F6	MA0471.2	6
PLAG1	MA0163.1	6
TFDP1	MA1122.1	6
EGR2	MA0472.2	6
SP3	MA0746.2	7
KLF10	MA1511.1	7
KLF16	MA0741.1	7
SP4	MA0685.1	7
KLF4	MA0039.4	7
KLF6	MA1517.1	7
KLF9	MA1107.2	7
KLF11	MA1512.1	7
KLF3	MA1516.1	7
SP1	MA0079.4	7
SP2	MA0516.2	7
KLF5	MA0599.1	7
KLF2	MA1515.1	7

## Sheet: Down_DEGs_clusters
ensembl_gene_id	hgnc_symbol	ClusterGene
ENSG00000076554	TPD52	1
ENSG00000080986	NDC80	1
ENSG00000090554	FLT3LG	1
ENSG00000093072	ADA2	1
ENSG00000100346	CACNA1I	1
ENSG00000104093	DMXL2	1
ENSG00000112796	ENPP5	1
ENSG00000114251	WNT5A	1
ENSG00000114812	VIPR1	1
ENSG00000136960	ENPP2	1
ENSG00000141447	OSBPL1A	1
ENSG00000143126	CELSR2	1
ENSG00000144677	CTDSPL	1
ENSG00000147586	MRPS28	1
ENSG00000151725	CENPU	1
ENSG00000151883	PARP8	1
ENSG00000154639	CXADR	1
ENSG00000162522	KIAA1522	1
ENSG00000163520	FBLN2	1
ENSG00000166900	STX3	1
ENSG00000172216	CEBPB	1
ENSG00000172867	KRT2	1
ENSG00000173585	CCR9	1
ENSG00000178732	GP5	1
ENSG00000181826	RELL1	1
ENSG00000184916	JAG2	1
ENSG00000185920	PTCH1	1
ENSG00000197077	KIAA1671	1
ENSG00000198752	CDC42BPB	1
ENSG00000213949	ITGA1	1
ENSG00000222032		1
ENSG00000225632		1
ENSG00000230006	ANKRD36BP2	1
ENSG00000231747		1
ENSG00000254777		1
ENSG00000255026		1
ENSG00000001561	ENPP4	2
ENSG00000005194	CIAPIN1	2
ENSG00000007968	E2F2	2
ENSG00000011105	TSPAN9	2
ENSG00000026025	VIM	2
ENSG00000034510	TMSB10	2
ENSG00000035664	DAPK2	2
ENSG00000041353	RAB27B	2
ENSG00000072110	ACTN1	2
ENSG00000079335	CDC14A	2
ENSG00000079691	CARMIL1	2
ENSG00000083290	ULK2	2
ENSG00000087589	CASS4	2
ENSG00000092853	CLSPN	2
ENSG00000104870	FCGRT	2
ENSG00000105327	BBC3	2
ENSG00000106484	MEST	2
ENSG00000107719	PALD1	2
ENSG00000109943	CRTAM	2
ENSG00000111218	PRMT8	2
ENSG00000111879	FAM184A	2
ENSG00000111913	RIPOR2	2
ENSG00000113070	HBEGF	2
ENSG00000113749	HRH2	2
ENSG00000114948	ADAM23	2
ENSG00000115423	DNAH6	2
ENSG00000115828	QPCT	2
ENSG00000120659	TNFSF11	2
ENSG00000120896	SORBS3	2
ENSG00000122547	EEPD1	2
ENSG00000127955	GNAI1	2
ENSG00000129422	MTUS1	2
ENSG00000131370	SH3BP5	2
ENSG00000134321	RSAD2	2
ENSG00000135046	ANXA1	2
ENSG00000136250	AOAH	2
ENSG00000140030	GPR65	2
ENSG00000141480	ARRB2	2
ENSG00000141576	RNF157	2
ENSG00000142546	NOSIP	2
ENSG00000145649	GZMA	2
ENSG00000146285	SCML4	2
ENSG00000147650	LRP12	2
ENSG00000150054	MPP7	2
ENSG00000150637	CD226	2
ENSG00000151150	ANK3	2
ENSG00000151240	DIP2C	2
ENSG00000151490	PTPRO	2
ENSG00000157510	AFAP1L1	2
ENSG00000159216	RUNX1	2
ENSG00000163347	CLDN1	2
ENSG00000163519	TRAT1	2
ENSG00000163818	LZTFL1	2
ENSG00000164398	ACSL6	2
ENSG00000164674	SYTL3	2
ENSG00000165071	TMEM71	2
ENSG00000165929	TC2N	2
ENSG00000166105	GLB1L3	2
ENSG00000166387	PPFIBP2	2
ENSG00000168685	IL7R	2
ENSG00000169403	PTAFR	2
ENSG00000169744	LDB2	2
ENSG00000170365	SMAD1	2
ENSG00000170485	NPAS2	2
ENSG00000173114	LRRN3	2
ENSG00000173597	SULT1B1	2
ENSG00000173930	SLCO4C1	2
ENSG00000174125	TLR1	2
ENSG00000174500	GCSAM	2
ENSG00000179456	ZBTB18	2
ENSG00000184014	DENND5A	2
ENSG00000186854	TRABD2A	2
ENSG00000187678	SPRY4	2
ENSG00000189057	FAM111B	2
ENSG00000189283	FHIT	2
ENSG00000196391	ZNF774	2
ENSG00000198719	DLL1	2
ENSG00000204580	DDR1	2
ENSG00000212719	LINC02693	2
ENSG00000218052	ADAMTS7P4	2
ENSG00000224094	RPS24P8	2
ENSG00000224321	RPL12P14	2
ENSG00000229056	HECW2-AS1	2
ENSG00000232021	LEF1-AS1	2
ENSG00000238241	CCR12P	2
ENSG00000255101		2
ENSG00000256862		2
ENSG00000259097		2
ENSG00000260496		2
ENSG00000261377	PDCD6IPP2	2
ENSG00000274376	ADAMTS7P1	2
ENSG00000280135		2
ENSG00000070526	ST6GALNAC1	3
ENSG00000078053	AMPH	3
ENSG00000101003	GINS1	3
ENSG00000106070	GRB10	3
ENSG00000107018	RLN1	3
ENSG00000117266	CDK18	3
ENSG00000121211	MND1	3
ENSG00000122035	RASL11A	3
ENSG00000122223	CD244	3
ENSG00000122970	IFT81	3
ENSG00000136158	SPRY2	3
ENSG00000137331	IER3	3
ENSG00000150760	DOCK1	3
ENSG00000155792	DEPTOR	3
ENSG00000156510	HKDC1	3
ENSG00000157456	CCNB2	3
ENSG00000160593	JAML	3
ENSG00000162374	ELAVL4	3
ENSG00000164292	RHOBTB3	3
ENSG00000165617	DACT1	3
ENSG00000169902	TPST1	3
ENSG00000170312	CDK1	3
ENSG00000171115	GIMAP8	3
ENSG00000171316	CHD7	3
ENSG00000172331	BPGM	3
ENSG00000174837	ADGRE1	3
ENSG00000178038	ALS2CL	3
ENSG00000180263	FGD6	3
ENSG00000197275	RAD54B	3
ENSG00000197375	SLC22A5	3
ENSG00000226791	LINC02611	3
ENSG00000276023	DUSP14	3
ENSG00000059377	TBXAS1	4
ENSG00000061337	LZTS1	4
ENSG00000063438	AHRR	4
ENSG00000070882	OSBPL3	4
ENSG00000071073	MGAT4A	4
ENSG00000077152	UBE2T	4
ENSG00000078237	TIGAR	4
ENSG00000080854	IGSF9B	4
ENSG00000082014	SMARCD3	4
ENSG00000100320	RBFOX2	4
ENSG00000105767	CADM4	4
ENSG00000107104	KANK1	4
ENSG00000109654	TRIM2	4
ENSG00000114346	ECT2	4
ENSG00000114529	C3orf52	4
ENSG00000115641	FHL2	4
ENSG00000116106	EPHA4	4
ENSG00000116574	RHOU	4
ENSG00000117724	CENPF	4
ENSG00000121753	ADGRB2	4
ENSG00000131507	NDFIP1	4
ENSG00000134419	RPS15A	4
ENSG00000134709	HOOK1	4
ENSG00000135960	EDAR	4
ENSG00000136014	USP44	4
ENSG00000136492	BRIP1	4
ENSG00000137486	ARRB1	4
ENSG00000140470	ADAMTS17	4
ENSG00000140538	NTRK3	4
ENSG00000142230	SAE1	4
ENSG00000143013	LMO4	4
ENSG00000143797	MBOAT2	4
ENSG00000143942	CHAC2	4
ENSG00000148773	MKI67	4
ENSG00000156535	CD109	4
ENSG00000158856	DMTN	4
ENSG00000161381	PLXDC1	4
ENSG00000161638	ITGA5	4
ENSG00000163235	TGFA	4
ENSG00000164120	HPGD	4
ENSG00000165480	SKA3	4
ENSG00000165730	STOX1	4
ENSG00000166971	AKTIP	4
ENSG00000168646	AXIN2	4
ENSG00000171617	ENC1	4
ENSG00000172766	NAA16	4
ENSG00000183853	KIRREL1	4
ENSG00000184465	WDR27	4
ENSG00000197381	ADARB1	4
ENSG00000197880	MDS2	4
ENSG00000198133	TMEM229B	4
ENSG00000213468	FIRRE	4
ENSG00000225938		4
ENSG00000226423		4
ENSG00000245954	LINC02273	4
ENSG00000051341	POLQ	5
ENSG00000064886	CHI3L2	5
ENSG00000080503	SMARCA2	5
ENSG00000102245	CD40LG	5
ENSG00000115183	TANC1	5
ENSG00000121989	ACVR2A	5
ENSG00000122026	RPL21	5
ENSG00000127311	HELB	5
ENSG00000133816	MICAL2	5
ENSG00000145287	PLAC8	5
ENSG00000152495	CAMK4	5
ENSG00000158321	AUTS2	5
ENSG00000164087	POC1A	5
ENSG00000164300	SERINC5	5
ENSG00000168734	PKIG	5
ENSG00000170222	ADPRM	5
ENSG00000172819	RARG	5
ENSG00000174885	NLRP6	5
ENSG00000175449	RFESD	5
ENSG00000181754	AMIGO1	5
ENSG00000184232	OAF	5
ENSG00000188820	CALHM6	5
ENSG00000189337	KAZN	5
ENSG00000197859	ADAMTSL2	5
ENSG00000198805	PNP	5
ENSG00000233306	TRGV2	5
ENSG00000268804	LINC02132	5
ENSG00000004660	CAMKK1	6
ENSG00000035403	VCL	6
ENSG00000070081	NUCB2	6
ENSG00000072422	RHOBTB1	6
ENSG00000073910	FRY	6
ENSG00000078124	ACER3	6
ENSG00000081026	MAGI3	6
ENSG00000091409	ITGA6	6
ENSG00000099139	PCSK5	6
ENSG00000104154	SLC30A4	6
ENSG00000105649	RAB3A	6
ENSG00000105926	MPP6	6
ENSG00000107954	NEURL1	6
ENSG00000108582	CPD	6
ENSG00000110042	DTX4	6
ENSG00000112210	RAB23	6
ENSG00000115825	PRKD3	6
ENSG00000116016	EPAS1	6
ENSG00000116991	SIPA1L2	6
ENSG00000117016	RIMS3	6
ENSG00000117155	SSX2IP	6
ENSG00000119771	KLHL29	6
ENSG00000122378	PRXL2A	6
ENSG00000123836	PFKFB2	6
ENSG00000128487	SPECC1	6
ENSG00000132535	DLG4	6
ENSG00000134909	ARHGAP32	6
ENSG00000137501	SYTL2	6
ENSG00000137575	SDCBP	6
ENSG00000138449	SLC40A1	6
ENSG00000139291	TMEM19	6
ENSG00000140534	TICRR	6
ENSG00000141401	IMPA2	6
ENSG00000142552	RCN3	6
ENSG00000144136	SLC20A1	6
ENSG00000145425	RPS3A	6
ENSG00000147408	CSGALNACT1	6
ENSG00000151692	RNF144A	6
ENSG00000151929	BAG3	6
ENSG00000152642	GPD1L	6
ENSG00000154240	CEP112	6
ENSG00000155158	TTC39B	6
ENSG00000155265	GOLGA7B	6
ENSG00000156970	BUB1B	6
ENSG00000161970	RPL26	6
ENSG00000163462	TRIM46	6
ENSG00000163606	CD200R1	6
ENSG00000165138	ANKS6	6
ENSG00000166289	PLEKHF1	6
ENSG00000166398	KIAA0355	6
ENSG00000169032	MAP2K1	6
ENSG00000171130	ATP6V0E2	6
ENSG00000171320	ESCO2	6
ENSG00000171444	MCC	6
ENSG00000173848	NET1	6
ENSG00000174749	FAM241A	6
ENSG00000176105	YES1	6
ENSG00000176533	GNG7	6
ENSG00000181004	BBS12	6
ENSG00000181444	ZNF467	6
ENSG00000184702	SEPTIN5	6
ENSG00000185272	RBM11	6
ENSG00000197959	DNM3	6
ENSG00000198157	HMGN5	6
ENSG00000198885	ITPRIPL1	6
ENSG00000213699	SLC35F6	6
ENSG00000214922	HLA-F-AS1	6
ENSG00000243964	RPL23AP65	6
ENSG00000250303	LINC02762	6
ENSG00000253250	C8orf88	6

## Sheet: Down_TFs_clusters
TF_hgnc_symbol	jaspar_motif_id	Cluster_TF
FOSL2	MA0478.1	1
MAFK	MA0496.3	1
BACH1	MA1633.1	1
JUND	MA0491.2	1
BATF	MA1634.1	1
FOS	MA0476.1	1
BACH2	MA1101.2	1
JUNB	MA0490.2	1
ZNF682	MA1599.1	2
ZNF282	MA1154.1	2
MEF2A	MA0052.4	2
ZNF143	MA0088.2	2
ZNF341	MA1655.1	2
TCF7	MA0769.2	2
NFIC	MA0161.2	2
MEF2D	MA0773.1	2
RARA	MA0729.1	2
ZNF75D	MA1601.1	2
HMBOX1	MA0895.1	2
NFYC	MA1644.1	2
ZBTB12	MA1649.1	2
NFIX	MA0671.1	2
ZBTB33	MA0527.1	2
TCFL5	MA0632.2	2
RBPJ	MA1116.1	2
NFYA	MA0060.3	2
PRDM1	MA0508.3	2
MYC	MA0147.3	2
REST	MA0138.2	2
TFAP2E	MA1569.1	2
HES1	MA1099.2	2
HIF1A	MA1106.1	2
THAP1	MA0597.1	2
PLAGL2	MA1548.1	2
HINFP	MA0131.2	2
NFYB	MA0502.2	2
ESR1	MA0112.3	2
ZNF135	MA1587.1	2
VEZF1	MA1578.1	2
PBX3	MA1114.1	2
NFE2L2	MA0150.1	2
ZNF528	MA1597.1	2
NR2C2	MA0504.1	2
YY1	MA0095.2	2
MYB	MA0100.3	2
PRDM4	MA1647.1	2
STAT3	MA0144.2	2
STAT1	MA0137.3	2
ATF4	MA0833.2	2
ZNF16	MA1654.1	2
TGIF1	MA0796.1	2
GATA3	MA0037.3	2
VDR	MA0693.2	2
NFATC3	MA0625.1	2
IKZF1	MA1508.1	2
NFATC2	MA0152.1	2
IRF1	MA0050.2	2
PPARD	MA1550.1	2
ZNF449	MA1656.1	2
IRF3	MA1418.1	2
TGIF2	MA0797.1	2
RXRB	MA0855.1	2
MSANTD3	MA1523.1	2
FOXK1	MA0852.2	2
POU2F2	MA0507.1	2
MZF1	MA0056.2	2
ZNF317	MA1593.1	2
SOX4	MA0867.2	2
NR3C2	MA0727.1	2
NFKB1	MA0105.4	2
NR3C1	MA0113.3	2
ZBTB26	MA1579.1	2
TFE3	MA0831.2	2
E2F1	MA0024.3	2
FOXN3	MA1489.1	2
KLF13	MA0657.1	2
LEF1	MA0768.1	2
NR4A1	MA1112.2	2
NR1D1	MA1531.1	2
IRF4	MA1419.1	2
POU2F1	MA0785.1	2
ZBTB6	MA1581.1	2
IRF2	MA0051.1	2
IRF5	MA1420.1	2
ZNF652	MA1657.1	2
THAP11	MA1573.1	2
RUNX2	MA0511.2	2
ZNF354C	MA0130.1	2
GFI1	MA0038.2	2
PBX2	MA1113.2	2
E2F3	MA0469.3	2
CEBPG	MA0838.1	2
BCL6	MA0463.2	2
AR	MA0007.2	2
PKNOX1	MA0782.2	2
RELA	MA0107.1	2
E2F4	MA0470.2	2
REL	MA0101.1	2
TCF7L2	MA0523.1	2
ZNF384	MA1125.1	2
NFIL3	MA0025.2	2
RFX7	MA1554.1	2
ZBED1	MA0749.1	2
HIC2	MA0738.1	2
IRF9	MA0653.1	2
ZNF140	MA1589.1	2
IRF7	MA0772.1	2
RUNX3	MA0684.2	2
IRF8	MA0652.1	2
ZNF684	MA1600.1	2
SRF	MA0083.3	2
SREBF1	MA0595.1	2
SREBF2	MA0596.1	2
RUNX1	MA0002.1	2
FOXO4	MA0848.1	2
NR1D2	MA1532.1	2
FOXK2	MA1103.2	2
NFIA	MA0670.1	2
MXI1	MA1108.2	2
RFX3	MA0798.2	2
FOXP3	MA0850.1	2
SOX8	MA0868.2	2
FOXP1	MA0481.3	2
RFX1	MA0509.2	2
FOXO3	MA0157.2	2
TFAP4	MA0691.1	2
RORA	MA0071.1	2
ATF6	MA1466.1	2
MLX	MA0663.1	2
RELB	MA1117.1	2
ZNF24	MA1124.1	2
ESRRA	MA0592.3	2
ZNF136	MA1588.1	2
NR2C1	MA1535.1	2
TP53	MA0106.3	2
ZBTB7B	MA0694.1	2
RFX2	MA0600.2	2
RFX5	MA0510.2	2
HSF2	MA0770.1	2
CREB1	MA0018.4	2
HSF1	MA0486.2	2
MTF1	MA0863.1	2
MAF	MA1520.1	2
SOX12	MA1561.1	2
ZBTB18	MA0698.1	2
ATF2	MA1632.1	2
JUN	MA0488.1	2
TBX19	MA0804.1	2
NRL	MA0842.2	2
XBP1	MA0844.1	2
ZNF274	MA1592.1	2
NFKB2	MA0778.1	2
MYBL1	MA0776.1	2
ZKSCAN1	MA1585.1	2
ATF7	MA0834.1	2
CREM	MA0609.2	2
HOXB3	MA0903.1	2
MAFG	MA0659.2	2
CUX1	MA0754.1	2
CUX2	MA0755.1	2
MEOX1	MA0661.1	2
RORC	MA1151.1	2
MAFF	MA0495.3	2
TEF	MA0843.1	2
POU6F1	MA0628.1	2
DBP	MA0639.1	2
TFCP2	MA0145.3	2
MNT	MA0825.1	2
MAX	MA0058.3	2
NR4A2	MA0160.1	2
E2F2	MA0864.2	2
USF2	MA0526.3	2
BHLHE40	MA0464.2	2
CEBPB	MA0466.2	2
CEBPE	MA0837.1	2
TBX21	MA0690.1	2
TFEB	MA0692.1	2
TP63	MA0525.2	2
MGA	MA0801.1	2
USF1	MA0093.3	2
CLOCK	MA0819.1	2
HOXB2	MA0902.2	2
GMEB2	MA0862.1	2
SMAD5	MA1557.1	2
MYBL2	MA0777.1	2
SMAD3	MA0795.1	2
ETV1	MA0761.2	3
ELF1	MA0473.3	3
ZKSCAN5	MA1652.1	3
ELK4	MA0076.2	3
ETV6	MA0645.1	3
ETV5	MA0765.2	3
ELF2	MA1483.1	3
ERF	MA0760.1	3
ETS1	MA0098.3	3
ETS2	MA1484.1	3
ZBTB7A	MA0750.2	3
ELF4	MA0641.1	3
FLI1	MA0475.2	3
ELK1	MA0028.2	3
ELK3	MA0759.1	3
ETV3	MA0763.1	3
SNAI3	MA1559.1	4
TCF4	MA0830.2	4
ZNF148	MA1653.1	4
RREB1	MA0073.1	4
NRF1	MA0506.1	4
TFDP1	MA1122.1	4
ZNF740	MA0753.2	4
MAZ	MA1522.1	4
ZBTB14	MA1650.1	4
E2F6	MA0471.2	4
PLAG1	MA0163.1	4
ZNF263	MA0528.2	4
TCF3	MA0522.3	4
ZEB1	MA0103.3	4
EGR3	MA0732.1	4
EGR2	MA0472.2	4
KLF10	MA1511.1	5
KLF5	MA0599.1	5
KLF2	MA1515.1	5
SP2	MA0516.2	5
SP4	MA0685.1	5
EGR1	MA0162.4	5
KLF9	MA1107.2	5
SP1	MA0079.4	5
KLF4	MA0039.4	5
KLF3	MA1516.1	5
KLF11	MA1512.1	5
SP3	MA0746.2	5
KLF16	MA0741.1	5
KLF6	MA1517.1	5
CTCF	MA0139.1	6

## Sheet: Up_DEGs_diff_bind_density
Cluster_Target	Cluster_TFBS	count	Absolute_Differential_Binding_Density	Differential_Binding_Density	St_dev
1	1	23	6.78502	6.78502	4.87889
6	5	213	3.17422	3.17422	1.15816
1	6	231	2.67154	2.67154	2.59286
4	7	897	2.42456	2.42456	1.66021
1	4	57	2.39209	2.39209	2.45976
3	1	53	2.37836	-2.37836	4.36625
2	2	354	2.29473	2.29473	1.89741
5	7	539	2.23703	-2.23703	1.43451
4	6	475	1.82812	1.82812	1.80339
1	5	18	1.53043	1.53043	0.941915
3	2	379	1.5213	-1.5213	2.37622
5	6	273	1.50028	-1.50028	2.00511
1	3	580	1.44149	1.44149	2.96908
6	3	732	1.36432	1.36432	1.79397
4	4	150	1.26194	1.26194	1.97595
6	4	85	1.17326	1.17326	1.50759
1	7	217	1.04551	1.04551	2.25404
6	2	127	0.952706	0.952706	0.977615
4	3	1588	0.944716	0.944716	2.09258
2	3	1357	0.918181	0.918181	2.35387
1	2	109	0.88484	0.88484	2.00475
4	1	40	0.869046	0.869046	2.71706
2	5	58	0.834696	-0.834696	1.68857
5	1	26	0.823341	-0.823341	1.90564
2	6	214	0.762028	0.762028	2.21315
3	6	484	0.761393	-0.761393	2.89355
5	3	860	0.738373	-0.738373	2.338
3	4	340	0.713729	0.713729	2.70928
4	5	102	0.709554	0.709554	1.71591
4	2	166	0.654953	0.654953	1.53828
2	4	119	0.64388	0.64388	2.33026
6	6	105	0.580367	0.580367	1.76949
6	1	10	0.565704	0.565704	1.63385
3	5	212	0.528727	-0.528727	1.86257
6	7	128	0.506293	0.506293	1.45528
5	2	160	0.486151	-0.486151	1.94226
3	3	3037	0.467368	0.467368	3.10112
2	7	343	0.438779	0.438779	1.38242
5	4	80	0.346399	-0.346399	2.31124
3	7	649	0.274446	0.274446	1.73649
5	5	27	0.0351392	-0.0351392	2.7136
2	1	23	0.0158648	-0.0158648	1.73524

## Sheet: Down_DEGs_diff_bind_density
Cluster_Target	Cluster_TFBS	count	Absolute_Differential_Binding_Density	Differential_Binding_Density	St_dev
1	1	10	2.41445	-2.41445	2.338
4	1	49	1.34327	1.34327	1.94882
6	1	26	1.0815	1.0815	2.40352
5	1	22	0.644082	-0.644082	3.38545
2	1	133	0.635485	0.635485	2.77683
3	1	5	0.561666	0.561666	1.81531
6	2	901	1.19495	1.19495	2.22895
4	2	833	1.09077	1.09077	2.479
3	2	329	0.927647	0.927647	3.60388
2	2	1610	0.724082	0.724082	2.98557
5	2	432	0.717185	0.717185	2.37449
1	2	383	0.396065	-0.396065	2.90185
5	3	188	3.01108	3.01108	1.55248
3	3	83	1.16251	-1.16251	2.65667
6	3	138	1.04939	1.04939	1.53492
1	3	50	0.543459	-0.543459	1.9872
4	3	68	0.440519	0.440519	2.14684
2	3	187	0.28469	-0.28469	2.18931
4	4	367	2.28508	2.28508	2.24411
1	4	162	2.10415	-2.10415	3.00363
3	4	74	1.88992	1.88992	3.43267
6	4	366	1.76286	1.76286	1.76564
5	4	96	0.66267	0.66267	1.90265
2	4	306	0.576795	-0.576795	2.56569
6	5	754	2.58236	2.58236	1.21044
1	5	220	2.51137	-2.51137	1.64493
4	5	338	1.10098	1.10098	1.76484
5	5	114	0.902268	0.902268	1.77205
3	5	55	0.370467	0.370467	1.5007
2	5	281	0.198597	0.198597	1.78765
3	6	16	5.10627	5.10627	4.54966
1	6	11	4.05838	4.05838	3.10408
6	6	26	1.74145	1.74145	1.55198
4	6	19	1.70896	1.70896	1.97077
5	6	9	0.685326	-0.685326	1.9047
2	6	31	0.61892	-0.61892	2.87495
